# Supplementary material for: Coronin 2B deficiency induces nucleolar stress and neuronal apoptosis
Source: Cell Death Dis. 2024 Jun 27;15(6):457. doi: 10.1038/s41419-024-06852-x (PMC11211331; doi:10.1038/s41419-024-06852-x)
Supplement: Supplementary file 2 — Supplementary Table 1 [file 41419_2024_6852_MOESM2_ESM.xls]

## Sheet: volcano genelist
	baseMean	log2FoldChange	lfcSE	stat	pvalue	padj	change
Tbc1d9b	2948.53	-1.6154	0.0412455	-39.1655	0	0	Down
Nefh	1377.33	4.68232	0.124728	37.5403	0	0	Up
Rad23b	7088.73	2.11088	0.0401442	52.5825	0	0	Up
Fbh1	2418.63	-1.89222	0.0417109	-45.3652	0	0	Down
Nrep	1278.2	2.70398	0.0612176	44.1699	0	0	Up
Ccdc92	1122.24	-3.26645	0.0831208	-39.2976	0	0	Down
Socs5	2373.19	2.40749	0.0568544	42.3448	0	0	Up
Hspd1	6923.73	-2.30394	0.061825	-37.2656	5.93033e-304	1.08666e-300	Down
Fbxl16	1833.05	-3.2246	0.0872755	-36.9474	8.02556e-299	1.30719e-295	Down
Trim35	5500.43	-2.19053	0.0605486	-36.178	1.34917e-286	1.97775e-283	Down
Tspyl1	4250.6	1.32565	0.0370664	35.7642	3.97974e-280	5.30354e-277	Up
Tex2	1953.93	-2.02257	0.0569569	-35.5106	3.37544e-276	4.12338e-273	Down
Ccnd3	848.659	-3.11273	0.0882366	-35.2771	1.31964e-272	1.48805e-269	Down
Stim1	2115.9	-1.97673	0.0562006	-35.1727	5.22538e-271	5.47135e-268	Down
Ssx2ip	2259.21	-2.64613	0.0773477	-34.2108	1.67144e-256	1.63344e-253	Down
Cyb5b	2279.55	-2.20999	0.0646691	-34.1739	5.91087e-256	5.41546e-253	Down
Cyb5r3	1104.57	-2.89826	0.0879067	-32.9697	2.20734e-238	1.90337e-235	Down
Coro2b	750.085	-4.82697	0.150054	-32.1682	4.92067e-227	4.00734e-224	Down
Prkci	2302.98	-1.72656	0.0539716	-31.9903	1.48905e-224	1.14884e-221	Down
Gdf11	1717.63	2.65855	0.083633	31.7883	9.40759e-222	6.89529e-219	Up
Slc36a1	1320.77	-2.38681	0.0752708	-31.7097	1.1415e-220	7.96821e-218	Down
Flot2	1983.01	-1.63117	0.0527173	-30.9418	3.27856e-210	2.18456e-207	Down
Bcl9	1584.48	-2.21072	0.0715858	-30.8821	2.0791e-209	1.32511e-206	Down
Clstn1	16216.3	1.88642	0.0611261	30.8611	3.97901e-209	2.43035e-206	Up
Itgb1	3850.61	-2.17234	0.0709532	-30.6165	7.38225e-206	4.32866e-203	Down
Mpc1	1401.64	-3.11542	0.102366	-30.4341	1.94582e-203	1.09707e-200	Down
Samd8	4419.71	-1.66694	0.0557931	-29.8772	3.89445e-196	2.1144e-193	Down
Cluh	3372.9	-1.885	0.0636615	-29.6097	1.11973e-192	5.86218e-190	Down
Mfsd13a	994.396	-1.77152	0.0603488	-29.3546	2.08533e-189	1.0541e-186	Down
Uggt1	3982.95	-1.91044	0.0656609	-29.0955	4.09507e-186	2.00099e-183	Down
Emc1	2713.65	-1.27534	0.0441332	-28.8974	1.28736e-183	6.08757e-181	Down
Ccn3	4573.2	1.59743	0.0553185	28.877	2.31988e-183	1.06272e-180	Up
Map2k1	3424.34	-2.62456	0.0909893	-28.8447	5.90119e-183	2.62138e-180	Down
Abhd13	1369.11	-1.91479	0.0667555	-28.6836	6.11521e-181	2.63655e-178	Down
Prdx3	2113.84	-1.8717	0.0652865	-28.669	9.28508e-181	3.88885e-178	Down
Chfr	1842.59	-2.06229	0.0720064	-28.6403	2.11625e-180	8.61724e-178	Down
Pitpnm2	3152.18	-2.26962	0.0803955	-28.2307	2.45965e-175	9.74488e-173	Down
Kcna6	2458.43	-2.07162	0.0736647	-28.1223	5.23234e-174	2.01844e-171	Down
Med15	1155.75	1.69795	0.0604586	28.0845	1.51476e-173	5.69355e-171	Up
Arhgef25	1326.54	3.03326	0.108105	28.0585	3.14733e-173	1.15342e-170	Up
Grk2	2315.28	-2.30107	0.0838463	-27.444	8.20062e-166	2.93202e-163	Down
Vcl	1168.16	-2.1962	0.0806051	-27.2464	1.83114e-163	6.39113e-161	Down
Adcyap1r1	2498.33	-2.21123	0.0812149	-27.2268	3.12548e-163	1.0655e-160	Down
Entpd6	2426.94	1.99852	0.0734121	27.2233	3.44434e-163	1.14751e-160	Up
Got2	7644.11	-1.31756	0.048413	-27.2151	4.30956e-163	1.40386e-160	Down
Sptssa	680.484	-1.74113	0.0640133	-27.1994	6.59592e-163	2.10195e-160	Down
Akr1b1	1544.77	-2.3253	0.0855787	-27.1715	1.41173e-162	4.40311e-160	Down
Ankrd6	1986.22	-1.5581	0.0575827	-27.0585	3.03125e-161	9.25731e-159	Down
Klhl9	5362.68	1.92325	0.0711104	27.046	4.25329e-161	1.27243e-158	Up
Zbed4	1198.67	1.41408	0.0522923	27.0418	4.77282e-161	1.39929e-158	Up
Derl1	1788.83	-1.42379	0.0531346	-26.7958	3.61638e-158	1.03946e-155	Down
Dpf2	1991.89	-1.29292	0.0483674	-26.7313	2.03844e-157	5.74644e-155	Down
Tspan3	6271.57	-1.05868	0.0396635	-26.6915	5.91442e-157	1.63584e-154	Down
Scamp4	851.855	-2.36609	0.0887489	-26.6606	1.35037e-156	3.66574e-154	Down
Psat1	3440.13	-1.84179	0.06913	-26.6424	2.1947e-156	5.84947e-154	Down
Tpd52	2343.76	-2.15781	0.0815154	-26.4712	2.07819e-154	5.44004e-152	Down
Gna11	884.666	-2.84865	0.107875	-26.407	1.13883e-153	2.9288e-151	Down
Smpd3	3563.76	-2.64523	0.100888	-26.2195	1.59352e-151	4.02749e-149	Down
Frem3	158.117	3.72969	0.142301	26.2099	2.04904e-151	5.091e-149	Up
Hyou1	4309.81	-1.57696	0.0602142	-26.1891	3.53258e-151	8.63068e-149	Down
Mfap2	259.258	2.70805	0.104017	26.0347	2.0073e-149	4.82378e-147	Up
Tm9sf4	1593.2	-1.28802	0.049661	-25.9364	2.5923e-148	6.12911e-146	Down
Plppr5	2428.17	-1.37191	0.0530236	-25.8735	1.32436e-147	3.08156e-145	Down
Dgcr2	2056.92	-2.14591	0.0829865	-25.8585	1.95049e-147	4.46754e-145	Down
Cdr2	409.226	1.9032	0.0738337	25.7768	1.6152e-146	3.64266e-144	Up
Asic1	2481.43	-1.22004	0.0475702	-25.6471	4.55936e-145	1.01266e-142	Down
Hspa13	2512.12	-1.96452	0.0772616	-25.4268	1.27419e-142	2.78782e-140	Down
Neto1	1526.08	1.60952	0.0633801	25.3948	2.87947e-142	6.20738e-140	Up
Csnk2a1	2496.53	-1.74608	0.069083	-25.275	6.0107e-141	1.27697e-138	Down
Acbd3	1835.66	1.11598	0.044194	25.2519	1.07888e-140	2.25932e-138	Up
Dlg4	13181.2	-1.94632	0.0778055	-25.0152	4.18215e-138	8.63467e-136	Down
Psen1	758.715	-1.98095	0.0799455	-24.7787	1.52121e-135	3.09715e-133	Down
Rasgrf1	6487.64	-4.38924	0.178582	-24.5782	2.1595e-133	4.33645e-131	Down
Edem2	249.373	-1.93988	0.0792504	-24.4778	2.54351e-132	5.03856e-130	Down
Rsph4a	201.946	5.44115	0.222383	24.4675	3.27718e-132	6.40535e-130	Up
Ddi2	1605.33	1.54019	0.0631003	24.4086	1.38732e-131	2.67588e-129	Up
Mapkap1	1147.34	-1.40049	0.0576544	-24.2911	2.43433e-130	4.63439e-128	Down
Suco	1393.92	-1.66312	0.0685657	-24.2558	5.74179e-130	1.07909e-127	Down
Prkcg	2140.76	2.12173	0.0874782	24.2544	5.94525e-130	1.10318e-127	Up
Adipor1	3112.57	-1.03981	0.0430737	-24.1403	9.43242e-129	1.72837e-126	Down
Rab5b	4620.75	-1.05194	0.0436652	-24.0911	3.09847e-128	5.60747e-126	Down
Nedd4	18632.5	1.55325	0.0645625	24.058	6.88427e-128	1.23069e-125	Up
Scn9a	1892.73	2.615	0.109026	23.9851	3.97731e-127	7.0245e-125	Up
Ttc5	1370.64	-1.25398	0.0525371	-23.8684	6.51857e-126	1.13757e-123	Down
Gga1	1745.81	-1.35795	0.056909	-23.8618	7.64614e-126	1.31864e-123	Down
Map1lc3b	1406.72	-1.84507	0.0775191	-23.8014	3.22705e-125	5.50063e-123	Down
Ldha	7193.83	-2.73312	0.114995	-23.7673	7.28016e-125	1.22666e-122	Down
Immt	2463.84	-1.64416	0.0692676	-23.7363	1.52098e-124	2.53365e-122	Down
Tbc1d8	357.307	-1.81091	0.0764494	-23.6877	4.82312e-124	7.94405e-122	Down
Nnt	698.18	-2.94607	0.124455	-23.6718	7.04104e-124	1.14683e-121	Down
Reep2	2906.73	-1.91699	0.0810302	-23.6578	9.81975e-124	1.58184e-121	Down
Cacna2d2	1004.32	-2.13865	0.0904419	-23.6467	1.2756e-123	2.03249e-121	Down
Slc4a11	167.094	2.96544	0.125722	23.5872	5.21258e-123	8.21626e-121	Up
Pcsk2	3407.39	1.01454	0.0433421	23.4078	3.55951e-121	5.55095e-119	Up
Fam124a	857.272	-1.98739	0.0849263	-23.4014	4.13638e-121	6.38265e-119	Down
Ryk	479.647	1.76785	0.0758354	23.3117	3.37705e-120	5.15669e-118	Up
Fam171b	2142.66	-2.41051	0.103927	-23.1943	5.19681e-119	7.85361e-117	Down
Nfya	1184.34	1.25173	0.0540555	23.1564	1.25401e-118	1.87577e-116	Up
Lonp1	5183.79	-1.49259	0.0644881	-23.1451	1.62752e-118	2.40988e-116	Down
Stx6	1505.21	-1.75055	0.0759153	-23.0592	1.18824e-117	1.74184e-115	Down
Cops7b	793.28	-1.40124	0.060965	-22.9843	6.69378e-117	9.71525e-115	Down
Spopl	520.476	2.09339	0.0911651	22.9626	1.10216e-116	1.58398e-114	Up
Smap2	3773.31	-1.55998	0.06829	-22.8435	1.69617e-115	2.41399e-113	Down
Hbs1l	2547.87	-1.11552	0.0490426	-22.7459	1.57486e-114	2.21979e-112	Down
Lpcat3	633.413	-2.48974	0.10955	-22.7271	2.42053e-114	3.37928e-112	Down
Ttyh3	7113.05	-2.61973	0.115905	-22.6024	4.10712e-113	5.67984e-111	Down
Prr3	2348	-1.27951	0.0567757	-22.5363	1.83023e-112	2.50741e-110	Down
Cep170b	7523.55	-2.64234	0.117263	-22.5334	1.95211e-112	2.64962e-110	Down
Rwdd4	1160.31	-1.3954	0.0621608	-22.4483	1.32984e-111	1.78846e-109	Down
Rab4a	994.654	-1.5873	0.0709266	-22.3795	6.23846e-111	8.3136e-109	Down
Clptm1l	2591.02	-1.80145	0.0805051	-22.3768	6.6233e-111	8.74693e-109	Down
Zfp362	283.961	-1.92962	0.0862716	-22.3668	8.29587e-111	1.0858e-108	Down
Slc5a7	639.54	4.31891	0.193196	22.3551	1.07814e-110	1.39863e-108	Up
Glcci1	738.345	1.26683	0.0568135	22.2981	3.85445e-110	4.95635e-108	Up
Sap130	1249.65	-1.32079	0.0592535	-22.2905	4.5724e-110	5.82842e-108	Down
Ate1	1602.5	-1.25264	0.0562122	-22.2841	5.27643e-110	6.66786e-108	Down
Trim62	242.99	-3.31713	0.14888	-22.2806	5.69719e-110	7.13805e-108	Down
Apmap	742.883	-1.99771	0.090019	-22.1921	4.09034e-109	5.08138e-107	Down
Mrps2	1371.76	-1.42438	0.0643224	-22.1443	1.18361e-108	1.45802e-106	Down
Pitrm1	1719.18	-1.81572	0.0820769	-22.1222	1.93452e-108	2.36318e-106	Down
Fh	1443.63	-1.03232	0.0467864	-22.0645	6.92878e-108	8.39413e-106	Down
Rab2a	1515.7	-1.53574	0.0698461	-21.9875	3.79098e-107	4.55508e-105	Down
Mapkapk2	753.539	-1.36245	0.0619677	-21.9864	3.88547e-107	4.63066e-105	Down
Cfl2	3114.4	-2.38064	0.10836	-21.9698	5.60576e-107	6.62701e-105	Down
Abcd1	467.613	-2.10101	0.0956956	-21.9551	7.73962e-107	9.0764e-105	Down
Agpat1	4204.14	-2.47846	0.112893	-21.9541	7.91374e-107	9.20695e-105	Down
Gmcl1	2206.34	1.29637	0.0590868	21.9401	1.0764e-106	1.24244e-104	Up
Dcn	260.138	3.05895	0.139713	21.8945	2.93414e-106	3.36028e-104	Up
Cyfip2	14720.7	-1.46614	0.0671503	-21.8338	1.10916e-105	1.2604e-103	Down
Nf2	3941.95	-1.13085	0.0518992	-21.7893	2.93345e-105	3.3078e-103	Down
Mmd	5440.57	-2.84527	0.130606	-21.7851	3.20934e-105	3.59127e-103	Down
Gnb5	686.875	-1.27963	0.0587769	-21.771	4.36632e-105	4.84893e-103	Down
Wif1	759.231	1.69012	0.0777362	21.7418	8.26015e-105	9.10418e-103	Up
Baiap2l1	122.301	3.18667	0.146613	21.7353	9.52405e-105	1.04189e-102	Up
Adora1	2436.99	-2.5457	0.117609	-21.6455	6.69618e-104	7.27106e-102	Down
Wdr5	1476.32	1.06625	0.049444	21.5649	3.83855e-103	4.13745e-101	Up
Bcl9l	2048.55	-2.21381	0.102975	-21.4985	1.6084e-102	1.71757e-100	Down
Coa5	2899.14	-1.74794	0.0813063	-21.4982	1.61692e-102	1.71757e-100	Down
Wbp1l	1239.09	-1.30114	0.0606554	-21.4513	4.43716e-102	4.67944e-100	Down
Rbm11	331.714	1.93023	0.0900501	21.4351	6.2946e-102	6.5909e-100	Up
Sf3a1	1327.53	-1.25884	0.0588106	-21.4051	1.19876e-101	1.24628e-99	Down
Cfap77	119.078	2.77433	0.129741	21.3836	1.90037e-101	1.9618e-99	Up
Lhfpl6	722.837	-1.91107	0.0893908	-21.3788	2.10498e-101	2.15782e-99	Down
Ncoa1	4896.97	1.23726	0.0579796	21.3395	4.88216e-101	4.96997e-99	Up
Stk16	1696.17	-1.04394	0.0490465	-21.2846	1.57599e-100	1.59327e-98	Down
Susd4	2988.84	-1.87663	0.0883063	-21.2514	3.20218e-100	3.21512e-98	Down
Dnai3	423.09	3.59553	0.169295	21.2383	4.23176e-100	4.21996e-98	Up
Shmt2	2831.08	-2.02148	0.0953909	-21.1915	1.14313e-99	1.13224e-97	Down
Abcc9	143.595	2.54875	0.120324	21.1824	1.38719e-99	1.36475e-97	Up
Minpp1	1289.11	1.29431	0.0612357	21.1365	3.67152e-99	3.58806e-97	Up
Rnf44	1821.83	-1.13699	0.0538697	-21.1062	6.9698e-99	6.76625e-97	Down
Smarca4	3693.83	-1.47895	0.0702051	-21.0662	1.62482e-98	1.56699e-96	Down
Manba	475.216	-1.47802	0.0701711	-21.0631	1.73498e-98	1.6623e-96	Down
Ica1	898.467	-1.49992	0.0712149	-21.0618	1.78088e-98	1.69519e-96	Down
Adamts1	530.915	3.24156	0.154185	21.0239	3.96569e-98	3.75052e-96	Up
Pom121	3459.06	-2.0417	0.097506	-20.9392	2.35285e-97	2.21093e-95	Down
Tbc1d1	1171.59	1.60913	0.0768883	20.9282	2.96637e-97	2.76968e-95	Up
Rgs10	530.23	1.53952	0.0735691	20.9262	3.08945e-97	2.86634e-95	Up
Mknk2	1291.29	-1.23314	0.0591138	-20.8605	1.22423e-96	1.12868e-94	Down
Afap1	2507.18	-1.91349	0.0917809	-20.8485	1.57269e-96	1.44088e-94	Down
Galnt9	1411.65	-2.15782	0.103593	-20.8298	2.32432e-96	2.11628e-94	Down
Atl3	301.316	1.76818	0.0848905	20.829	2.36301e-96	2.13824e-94	Up
Itga8	377.725	2.23251	0.107203	20.8251	2.56261e-96	2.30462e-94	Up
Elp3	3647.93	0.573563	0.0275798	20.7965	4.65575e-96	4.1615e-94	Stable
Slc35c1	1487.48	-1.23696	0.0595755	-20.7629	9.38043e-96	8.3338e-94	Down
Hpcal4	7853.91	-2.13009	0.102922	-20.6961	3.75219e-95	3.31345e-93	Down
Cntn1	10249.9	-1.75573	0.0848854	-20.6835	4.874e-95	4.27025e-93	Down
Nkiras2	1129.87	-1.10613	0.0534793	-20.6833	4.89393e-95	4.27025e-93	Down
Abce1	3091.82	1.22905	0.0596407	20.6075	2.34834e-94	2.03694e-92	Up
Jpt2	547.673	-1.23609	0.0600231	-20.5936	3.13043e-94	2.69935e-92	Down
Ap3b2	7126.2	0.777586	0.0377722	20.5862	3.64885e-94	3.12798e-92	Up
RGD735065	1653.35	-1.08426	0.0528927	-20.4992	2.18759e-93	1.86441e-91	Down
Tmem175	791.747	-1.62073	0.0794266	-20.4054	1.49811e-92	1.26941e-90	Down
Ankfy1	3795.23	-1.74402	0.0854945	-20.3992	1.69845e-92	1.43089e-90	Down
Xpo6	3183.97	-2.05219	0.100853	-20.3484	4.79657e-92	4.01788e-90	Down
Gucy1b1	4236.05	-1.22639	0.0602997	-20.3383	5.89847e-92	4.91282e-90	Down
St8sia5	441.701	-2.07463	0.102023	-20.3349	6.311e-92	5.22672e-90	Down
Gstm2	1795.55	-1.26126	0.0621629	-20.2896	1.58948e-91	1.309e-89	Down
Dab2ip	1850.27	-1.43081	0.0705578	-20.2786	1.98826e-91	1.62826e-89	Down
Aldh5a1	2067.33	-1.38711	0.0684379	-20.2681	2.4595e-91	2.00299e-89	Down
Gng7	1237.5	-2.22888	0.109984	-20.2655	2.59286e-91	2.09993e-89	Down
Fgfr1	1259.47	-2.70892	0.133809	-20.2446	3.96079e-91	3.19018e-89	Down
Cdc123	1101.02	1.22675	0.060624	20.2353	4.78728e-91	3.83479e-89	Up
Slc35a4	1710.91	-1.20879	0.05978	-20.2206	6.45404e-91	5.14184e-89	Down
Atxn7l1	678.804	-1.68124	0.0832161	-20.2033	9.15542e-91	7.25456e-89	Down
Rhov	705.864	1.70777	0.0846025	20.1858	1.30408e-90	1.02777e-88	Up
Ctns	401.951	-1.45707	0.0722115	-20.1778	1.53271e-90	1.2015e-88	Down
Atp5f1a	17955.6	-0.94481	0.046841	-20.1706	1.77564e-90	1.38452e-88	Down
Bex3	1514.67	-2.08066	0.103181	-20.1651	1.98325e-90	1.53823e-88	Down
Ndn	13918.2	1.27098	0.0630853	20.147	2.85672e-90	2.20403e-88	Up
Vnn1	109.801	4.57247	0.227146	20.1301	4.02324e-90	3.08778e-88	Up
Tomm22	1503.27	-1.70224	0.08471	-20.0949	8.18007e-90	6.2454e-88	Down
Slc6a17	8923.4	-1.85438	0.0923832	-20.0727	1.27875e-89	9.71256e-88	Down
Heatr6	559.749	1.3441	0.0670429	20.0484	2.08412e-89	1.5748e-87	Up
RGD1307443	1831.78	1.28494	0.064112	20.042	2.36871e-89	1.78066e-87	Up
Pcdhga4	175.168	-2.35973	0.117824	-20.0275	3.17013e-89	2.37096e-87	Down
Uqcrb-ps1	946.157	-1.63142	0.0815601	-20.0027	5.22141e-89	3.88531e-87	Down
Supt4h1	833.961	-1.29833	0.0650655	-19.9542	1.37849e-88	1.02057e-86	Down
Scamp5	7093.21	-1.19126	0.060022	-19.847	1.17047e-87	8.62209e-86	Down
Slc7a1	3660.11	-1.75312	0.0883353	-19.8462	1.18822e-87	8.70909e-86	Down
Sipa1l1	3823.71	-1.58373	0.0799127	-19.8182	2.0724e-87	1.51141e-85	Down
Arel1	3762.21	-1.43905	0.0727552	-19.7793	4.48804e-87	3.25694e-85	Down
Pccb	619.114	-1.34203	0.0678826	-19.7698	5.41675e-87	3.91153e-85	Down
Gak	3076.37	-1.05486	0.0533784	-19.7619	6.33224e-87	4.55021e-85	Down
RGD1562690	264.695	-2.70086	0.136865	-19.7337	1.1074e-86	7.9187e-85	Down
Acd	491.476	-1.70152	0.0862563	-19.7264	1.27998e-86	9.10836e-85	Down
Pabpc4	2611.79	-1.56365	0.0793743	-19.6997	2.16833e-86	1.53553e-84	Down
Tacc1	2817.46	-1.31467	0.0668593	-19.6632	4.45769e-86	3.1416e-84	Down
Enc1	23018.7	1.22766	0.0626136	19.6069	1.34934e-85	9.46408e-84	Up
Ngb	312.291	2.05752	0.105255	19.548	4.29154e-85	2.9957e-83	Up
Traf3	2558.95	-1.49337	0.0765038	-19.5203	7.38517e-85	5.13077e-83	Down
Gpr180	1095.95	-1.67386	0.085881	-19.4904	1.32313e-84	9.14897e-83	Down
Tnfaip8l3	123.683	2.45793	0.126527	19.4261	4.6412e-84	3.19415e-82	Up
Galns	456.951	-1.26304	0.0650439	-19.4183	5.40008e-84	3.69906e-82	Down
Srsf12	826.059	1.56862	0.0807868	19.4168	5.56173e-84	3.79206e-82	Up
Tafa5	1482.58	-1.46801	0.0756569	-19.4035	7.21169e-84	4.89427e-82	Down
Kcnab3	237.219	3.15097	0.162529	19.3871	9.92364e-84	6.70371e-82	Up
Slc6a9	1257.36	-2.27594	0.117516	-19.3671	1.46272e-83	9.8358e-82	Down
Ankrd46	5072.15	1.18032	0.061051	19.3333	2.81957e-83	1.88731e-81	Up
Adgrb3	2853.35	1.09875	0.0569259	19.3013	5.23366e-83	3.48728e-81	Up
Gle1	559.22	1.03263	0.0535655	19.2779	8.23123e-83	5.4598e-81	Up
Cfap20	863.728	-1.02486	0.0531631	-19.2776	8.28458e-83	5.47044e-81	Down
Polr3a	1144.68	-1.66397	0.086463	-19.2449	1.55788e-82	1.02408e-80	Down
Aggf1	821.033	1.08769	0.0565284	19.2415	1.66285e-82	1.0882e-80	Up
Serpinb6a	898.555	1.78352	0.0927785	19.2234	2.35676e-82	1.53545e-80	Up
Dcp1a	1060.27	1.20898	0.0629145	19.2162	2.70708e-82	1.75589e-80	Up
Ufsp1	539.042	1.74236	0.0907933	19.1904	4.44974e-82	2.87351e-80	Up
Mlst8	1920.59	1.12756	0.0588161	19.171	6.47116e-82	4.16056e-80	Up
Rcan1	1143.79	-2.1489	0.112104	-19.1688	6.74461e-82	4.31743e-80	Down
Srgap3	3103.24	-2.30452	0.120268	-19.1616	7.74999e-82	4.93944e-80	Down
Zmiz1	4057.25	-2.00591	0.104856	-19.1302	1.41561e-81	8.98332e-80	Down
Eif3c	10465.7	-0.889484	0.0465328	-19.1152	1.88703e-81	1.19232e-79	Down
Ppm1j	198.123	2.79895	0.146462	19.1105	2.06598e-81	1.2998e-79	Up
Gnl3l	7584.04	-1.3883	0.0728823	-19.0484	6.76812e-81	4.23991e-79	Down
Gorasp2	2414.21	-1.41847	0.0744967	-19.0408	7.83951e-81	4.89019e-79	Down
Dgat2	2319.46	-2.19209	0.115134	-19.0394	8.03929e-81	4.99356e-79	Down
Ankrd52	9550.81	-1.71701	0.090265	-19.0219	1.12326e-80	6.94765e-79	Down
Cntn4	1540.7	1.48727	0.0782356	19.0102	1.40485e-80	8.6528e-79	Up
Fam118a	811.609	-1.16242	0.061233	-18.9836	2.33022e-80	1.42923e-78	Down
Serp1	2943.67	-1.15791	0.0610173	-18.9768	2.65462e-80	1.62142e-78	Down
Neo1	2597.51	-2.0658	0.108914	-18.9672	3.18504e-80	1.93732e-78	Down
Bsdc1	1116.11	-1.38947	0.0733143	-18.9522	4.23519e-80	2.56544e-78	Down
Spcs2	2683.47	-0.976987	0.0516745	-18.9066	1.00735e-79	6.07685e-78	Down
Pitpnm1	4081.17	-1.34693	0.0712446	-18.9057	1.02372e-79	6.15026e-78	Down
Lratd1	865.678	1.41155	0.0747654	18.8797	1.67572e-79	1.00263e-77	Up
Thbs1	978.237	3.66202	0.194019	18.8745	1.8481e-79	1.10127e-77	Up
Cacng7	3030.52	1.56966	0.0831949	18.8672	2.12252e-79	1.25968e-77	Up
Mrpl10	1377.98	-1.03558	0.054937	-18.8504	2.91844e-79	1.72505e-77	Down
Bpnt1	3492.84	1.11647	0.0593985	18.7963	8.09487e-79	4.76557e-77	Up
Arl2	539.208	-1.6589	0.0882878	-18.7897	9.16275e-79	5.37267e-77	Down
Mpzl1	1611.65	-1.69076	0.08999	-18.7883	9.41441e-79	5.49824e-77	Down
Pptc7	1831.4	1.26793	0.0674894	18.787	9.64159e-79	5.60857e-77	Up
Ccdc93	532.405	1.78989	0.0953002	18.7816	1.0675e-78	6.18516e-77	Up
Tp53bp2	1088.43	1.1039	0.0588084	18.7711	1.30142e-78	7.51082e-77	Up
Slc25a17	1388.21	0.970085	0.0518128	18.7229	3.22194e-78	1.85217e-76	Up
Slc33a1	1371.24	-0.959732	0.0513639	-18.685	6.56173e-78	3.75736e-76	Down
Qrich1	1593.83	0.894851	0.0479018	18.681	7.07349e-78	4.03464e-76	Up
Sars1	7375.42	-1.38218	0.0741127	-18.6497	1.26911e-77	7.21078e-76	Down
Mfsd9	476.581	1.38659	0.0743808	18.6418	1.47164e-77	8.32924e-76	Up
Astn1	12029.2	-1.30753	0.0701978	-18.6264	1.96379e-77	1.1072e-75	Down
Fbxo33	820.44	1.62879	0.0874521	18.625	2.01661e-77	1.13262e-75	Up
Mta2	1188.29	-1.23797	0.0665042	-18.6149	2.43198e-77	1.3607e-75	Down
Pigt	3585.43	-1.38598	0.0745521	-18.5907	3.81991e-77	2.12913e-75	Down
Vps41	2587.74	-1.63744	0.0881207	-18.5817	4.51569e-77	2.50741e-75	Down
Itga11	75.0847	3.92187	0.211565	18.5374	1.03034e-76	5.69953e-75	Up
Mreg	164.701	-2.02328	0.109162	-18.5346	1.08594e-76	5.98451e-75	Down
Rrn3	1748.56	-0.905669	0.0488905	-18.5244	1.31173e-76	7.20173e-75	Down
Krt222	667	1.85342	0.100127	18.5108	1.69124e-76	9.25069e-75	Up
Rwdd2b	312.204	-1.46271	0.0790537	-18.5028	1.96052e-76	1.06837e-74	Down
Grina	8597.48	-1.98234	0.107167	-18.4976	2.1574e-76	1.17131e-74	Down
Emilin2	188.816	2.72833	0.147565	18.4891	2.52937e-76	1.36819e-74	Up
Snx25	975.329	-1.09628	0.0593296	-18.4778	3.11891e-76	1.68089e-74	Down
Cyp26b1	488.641	3.53953	0.19167	18.4668	3.82294e-76	2.05276e-74	Up
Mmd2	964.629	-1.78806	0.0968595	-18.4603	4.309e-76	2.30532e-74	Down
Schip1	2159.22	-1.48336	0.0804427	-18.44	6.27439e-76	3.34459e-74	Down
Rassf5	985.82	-1.9029	0.103307	-18.4199	9.10356e-76	4.83511e-74	Down
Septin3	3181.42	-1.38588	0.0752406	-18.4193	9.20261e-76	4.87007e-74	Down
Fbxl3	1226.2	1.16255	0.0631585	18.4069	1.15753e-75	6.1037e-74	Up
Lims1	329.399	-1.80826	0.0982706	-18.4008	1.29501e-75	6.80416e-74	Down
Ubox5	622.841	-1.18536	0.0644455	-18.3933	1.4873e-75	7.78652e-74	Down
Rtn4r	722.895	-2.65454	0.144477	-18.3734	2.14395e-75	1.11844e-73	Down
Eif5a2	1426.48	-2.0102	0.109556	-18.3486	3.38922e-75	1.7618e-73	Down
Rsph10b	950.492	3.1231	0.170299	18.3389	4.04542e-75	2.08809e-73	Up
Prr36	903.078	-1.10407	0.0602033	-18.339	4.03888e-75	2.08809e-73	Down
Piezo2	308.431	3.3295	0.181751	18.3191	5.83128e-75	2.99932e-73	Up
Dennd1a	1088.09	-1.48121	0.0810299	-18.2798	1.19933e-74	6.14719e-73	Down
Slc38a7	1839.77	-1.14742	0.0627912	-18.2735	1.34497e-74	6.86965e-73	Down
Uhmk1	3719.12	1.77812	0.0974192	18.2523	1.98485e-74	1.01028e-72	Up
Lypd5	103.964	-3.69693	0.202677	-18.2405	2.46256e-74	1.24909e-72	Down
Tent4a	1671.27	-1.13872	0.0624452	-18.2355	2.69733e-74	1.36346e-72	Down
Pdyn	563.134	2.30605	0.126545	18.2232	3.37603e-74	1.70066e-72	Up
Dagla	1998.87	-1.74226	0.0956224	-18.2202	3.56998e-74	1.7922e-72	Down
Rassf4	354.598	1.51808	0.0833652	18.21	4.29609e-74	2.14936e-72	Up
Hcn2	1367.27	-1.67492	0.0919793	-18.2097	4.32068e-74	2.15432e-72	Down
Ppp1r14c	1766.75	-0.812506	0.0446862	-18.1825	7.10253e-74	3.52935e-72	Down
Arhgap24	242.862	2.02334	0.111348	18.1712	8.72056e-74	4.31874e-72	Up
Sh3gl3	706.419	-1.32717	0.0730774	-18.1612	1.04791e-73	5.17215e-72	Down
Fads1	2794.65	-1.85175	0.102025	-18.15	1.28422e-73	6.31723e-72	Down
Reg3b	1249.85	12.0668	0.66537	18.1354	1.67336e-73	8.20393e-72	Up
Lum	71.2372	3.36573	0.186296	18.0665	5.84947e-73	2.85825e-71	Up
Rab11fip3	1708.96	0.846373	0.0468504	18.0654	5.96346e-73	2.90426e-71	Up
Krt18	69.0303	3.00239	0.166526	18.0295	1.14352e-72	5.5506e-71	Up
Ache	3549.87	1.21064	0.0671651	18.0249	1.24275e-72	6.01237e-71	Up
Zdhhc6	693.501	-1.35339	0.0751606	-18.0066	1.72821e-72	8.33348e-71	Down
Robo1	1536.95	-2.23087	0.123996	-17.9915	2.27253e-72	1.09223e-70	Down
Eif3a	7410.53	-1.18951	0.066169	-17.9769	2.95777e-72	1.41693e-70	Down
Slc35a2	1048.68	-1.31893	0.07339	-17.9715	3.2551e-72	1.55428e-70	Down
Timp3	419.249	-2.71073	0.150908	-17.9627	3.81472e-72	1.81558e-70	Down
Tp53inp2	7192.83	-1.00383	0.0559011	-17.9573	4.21067e-72	1.99755e-70	Down
Tufm	1996.27	-1.29347	0.0720507	-17.9522	4.61158e-72	2.18068e-70	Down
Gbf1	4622.93	-1.65739	0.0923443	-17.948	4.97584e-72	2.34537e-70	Down
Idh3b	2801.99	-0.773891	0.0433437	-17.8547	2.65501e-71	1.24743e-69	Down
Plppr4	4764.33	0.947115	0.0531329	17.8254	4.48835e-71	2.10207e-69	Up
Pcdhgb5	238.712	-1.82453	0.102365	-17.8237	4.62934e-71	2.16119e-69	Down
Atp1b1	36275.7	1.00535	0.0564092	17.8225	4.72762e-71	2.20007e-69	Up
Mllt11	8149.79	1.54532	0.0867376	17.816	5.3056e-71	2.46123e-69	Up
Ptprr	1043.06	1.17267	0.0659341	17.7854	9.16902e-71	4.24002e-69	Up
Gprasp2	4608.49	-0.780765	0.0439568	-17.7621	1.3895e-70	6.40522e-69	Down
Pygl	449.014	2.12716	0.119916	17.7388	2.10245e-70	9.66139e-69	Up
Ercc3	1561.72	0.698254	0.0393841	17.7293	2.49035e-70	1.14082e-68	Up
Sf3b4	1168.15	-1.17343	0.0662028	-17.7247	2.70247e-70	1.23413e-68	Down
Isca1	3875.59	-0.758873	0.0428305	-17.718	3.04377e-70	1.38567e-68	Down
Map3k4	972.361	-1.16746	0.0660036	-17.6879	5.19949e-70	2.35973e-68	Down
Sidt2	2295.52	-1.84696	0.104473	-17.6789	6.10075e-70	2.76021e-68	Down
Tlk2	1627.4	1.06573	0.0603196	17.668	7.39803e-70	3.33685e-68	Up
Atp6v0d1	8388.95	-1.07359	0.0607907	-17.6605	8.45166e-70	3.80039e-68	Down
Gpsm1	1728.54	-1.64691	0.0932838	-17.6548	9.34459e-70	4.18906e-68	Down
Tdrd7	1265.49	1.05917	0.0600452	17.6395	1.22497e-69	5.47463e-68	Up
Lrrc40	653.752	-1.32177	0.0749339	-17.6391	1.23312e-69	5.49433e-68	Down
Cers2	779.522	-1.41508	0.0802964	-17.6232	1.63535e-69	7.26442e-68	Down
Zmpste24	712.48	-1.12154	0.0636912	-17.609	2.10071e-69	9.3034e-68	Down
B4galnt1	1996.82	-1.37375	0.0780224	-17.6072	2.16939e-69	9.57864e-68	Down
Brinp3	704.662	1.02871	0.0584975	17.5855	3.17926e-69	1.39954e-67	Up
Arhgef2	3270.56	-1.22237	0.0695112	-17.5852	3.19895e-69	1.40399e-67	Down
Tmem108	356.142	-1.91053	0.10867	-17.5811	3.43977e-69	1.50518e-67	Down
Ddr2	858.143	-1.88356	0.107259	-17.5609	4.90537e-69	2.14011e-67	Down
Slc7a5	7043.19	-1.24868	0.0711694	-17.5452	6.47132e-69	2.81493e-67	Down
Kpnb1	7369.67	0.675009	0.0385808	17.496	1.53671e-68	6.66467e-67	Up
Pde4a	466.152	-1.54365	0.0884152	-17.4591	2.93423e-68	1.26882e-66	Down
Zrsr1	962.387	1.70353	0.0975803	17.4577	3.00788e-68	1.29684e-66	Up
Gpr45	345.29	-1.79047	0.102666	-17.4398	4.11843e-68	1.77044e-66	Down
Coq3	600.849	-1.0004	0.0573657	-17.439	4.17503e-68	1.78953e-66	Down
Mboat2	683.802	-1.45233	0.0833888	-17.4164	6.196e-68	2.64802e-66	Down
Ccny	1418.99	-1.17092	0.0673499	-17.3857	1.05879e-67	4.51187e-66	Down
Vps39	2876.07	0.819034	0.0471337	17.3768	1.2364e-67	5.25345e-66	Up
Spata2	1646.44	-1.34571	0.0774674	-17.3713	1.36038e-67	5.76354e-66	Down
Fyn	4211.6	-1.42447	0.0820121	-17.369	1.41727e-67	5.98726e-66	Down
Smpd4	590.046	-1.52946	0.0880628	-17.3679	1.44519e-67	6.08764e-66	Down
Rer1	1366.92	-1.19132	0.0686126	-17.3629	1.57448e-67	6.61326e-66	Down
Myo5b	2803.37	-1.00693	0.0581383	-17.3195	3.35073e-67	1.40338e-65	Down
RGD1559896	1323.56	-1.41082	0.0816114	-17.287	5.89429e-67	2.46166e-65	Down
Mrps27	801.486	-1.03976	0.0603705	-17.2231	1.78332e-66	7.42662e-65	Down
Dusp18	1755.33	-1.13989	0.0661914	-17.2212	1.84178e-66	7.64836e-65	Down
Pip4k2c	1513.02	1.0243	0.059499	17.2154	2.0358e-66	8.43015e-65	Up
Hs1bp3	679.619	-1.3434	0.0780744	-17.2067	2.36441e-66	9.76334e-65	Down
Slc6a8	2885.38	-1.0802	0.0628412	-17.1893	3.19406e-66	1.31522e-64	Down
Mthfd1	1275.78	-1.25331	0.0729521	-17.1799	3.75817e-66	1.54317e-64	Down
Prps2	746.637	-1.67376	0.0974266	-17.1797	3.77066e-66	1.54397e-64	Down
Med14	2365.07	-1.33404	0.0776781	-17.1739	4.16254e-66	1.69969e-64	Down
Pik3r5	379.083	3.18251	0.185535	17.1531	5.95446e-66	2.42462e-64	Up
Pcdhgb4	160.078	-1.88389	0.109994	-17.1272	9.30442e-66	3.77821e-64	Down
Chodl	134.703	4.13256	0.241389	17.1199	1.05434e-65	4.26949e-64	Up
Mknk1	564.429	-1.28545	0.0751186	-17.1123	1.20066e-65	4.84862e-64	Down
Caps2	205.108	3.51095	0.205176	17.1119	1.20897e-65	4.86878e-64	Up
Pik3cd	809.642	1.75066	0.102546	17.072	2.39953e-65	9.63691e-64	Up
Dnaaf3	282.613	2.71603	0.159405	17.0385	4.25276e-65	1.70331e-63	Up
Mapre3	2492.83	-0.880896	0.051833	-16.9949	8.96118e-65	3.57935e-63	Down
Ercc1	382.069	-1.13354	0.0667381	-16.9849	1.06201e-64	4.23044e-63	Down
Cops8	2240.9	0.925334	0.0545194	16.9726	1.31081e-64	5.20736e-63	Up
RGD1310852	647.489	-1.1041	0.0650973	-16.9608	1.60149e-64	6.34493e-63	Down
Pde8b	248.139	-2.18991	0.129355	-16.9295	2.72528e-64	1.07681e-62	Down
Zdhhc5	1811.63	-0.992869	0.0586739	-16.9218	3.10696e-64	1.22433e-62	Down
Pgrmc2	1825.21	0.851666	0.0503325	16.9208	3.16054e-64	1.2421e-62	Up
Stk3	679.513	1.95162	0.115579	16.8857	5.73332e-64	2.24719e-62	Up
RGD1304567	266.033	-1.23811	0.0733549	-16.8783	6.49781e-64	2.54004e-62	Down
Mb21d2	998.301	-1.63114	0.0966482	-16.8771	6.6378e-64	2.58786e-62	Down
Rprd1a	526.147	-1.15548	0.0685086	-16.8662	7.97767e-64	3.10198e-62	Down
Padi2	263.415	-3.14034	0.186193	-16.866	7.99927e-64	3.10215e-62	Down
Dtnb	656.789	-1.08312	0.064235	-16.8618	8.59732e-64	3.32528e-62	Down
Slc44a2	1176.71	-1.46671	0.0870004	-16.8587	9.0592e-64	3.4947e-62	Down
Sobp	1482.04	-2.02201	0.119987	-16.8519	1.01526e-63	3.90621e-62	Down
Bhmt	138.878	-4.4215	0.26255	-16.8406	1.22904e-63	4.71638e-62	Down
Gnb2	8545.28	-1.74185	0.103477	-16.8332	1.39393e-63	5.33515e-62	Down
Mmut	1025.28	-1.41358	0.0839818	-16.832	1.42273e-63	5.4312e-62	Down
Cacng3	1962.2	-1.92532	0.114435	-16.8245	1.614e-63	6.14536e-62	Down
Abcb10	1278.91	-1.05337	0.0626113	-16.824	1.6291e-63	6.18679e-62	Down
Nacc1	3204.14	-1.40458	0.0834906	-16.8233	1.64848e-63	6.24421e-62	Down
Reg3a	372.169	11.5924	0.689506	16.8126	1.97175e-63	7.44944e-62	Up
Chp1	5804.73	-1.68763	0.100421	-16.8055	2.22513e-63	8.38512e-62	Down
Tgs1	1154.76	0.90787	0.0540538	16.7957	2.62554e-63	9.86867e-62	Up
Crcp	571.239	-1.43886	0.0856739	-16.7946	2.67131e-63	1.0015e-61	Down
Atp6v1a	18811.1	1.29164	0.0769315	16.7895	2.91508e-63	1.09011e-61	Up
Slc22a23	2871.95	-1.81033	0.107875	-16.7818	3.31798e-63	1.23762e-61	Down
Sphk2	986.016	-1.42776	0.0852199	-16.7538	5.30917e-63	1.97531e-61	Down
Scd	353.54	-2.77129	0.165437	-16.7513	5.54321e-63	2.05716e-61	Down
Jup	2350.03	1.41177	0.0843212	16.7428	6.39317e-63	2.3666e-61	Up
Fam217b	1612.65	1.49115	0.0891086	16.7341	7.39518e-63	2.73063e-61	Up
LOC100910996	263.323	2.22806	0.133152	16.7332	7.50579e-63	2.76451e-61	Up
Nectin1	2330.95	-2.7187	0.163074	-16.6716	2.11001e-62	7.75204e-61	Down
Larp1	3559.86	-1.46052	0.0876941	-16.6547	2.79615e-62	1.02472e-60	Down
Slc11a2	2005.99	-0.752185	0.0452138	-16.6362	3.81131e-62	1.39327e-60	Down
Srpk2	3164.31	1.10442	0.0664211	16.6276	4.40026e-62	1.60456e-60	Up
Dexi	411.276	-1.54953	0.0932397	-16.6188	5.09454e-62	1.85312e-60	Down
Tcf4	2059.15	1.16693	0.0702782	16.6044	6.47762e-62	2.35038e-60	Up
Glce	855.965	-1.33717	0.0805344	-16.6037	6.5536e-62	2.37208e-60	Down
Chchd3	959.036	-1.23651	0.0745553	-16.5852	8.92058e-62	3.22086e-60	Down
Kcnj5	65.499	3.6644	0.221123	16.5717	1.11541e-61	4.0174e-60	Up
Pcdh8	1011.64	-2.13889	0.129083	-16.5698	1.15222e-61	4.13979e-60	Down
Tubgcp4	582.349	1.1052	0.0667056	16.5683	1.18169e-61	4.2353e-60	Up
Zfp496	761.274	-1.10775	0.0669285	-16.5513	1.56805e-61	5.60635e-60	Down
Tmx4	6868.07	-1.59299	0.0962588	-16.549	1.62737e-61	5.80429e-60	Down
Mras	2085.48	-1.39117	0.0841318	-16.5357	2.03115e-61	7.22684e-60	Down
Cdk16	5124.83	-1.60571	0.0971134	-16.5344	2.07525e-61	7.36589e-60	Down
Cfap52	192.037	3.06936	0.185653	16.5328	2.13184e-61	7.54845e-60	Up
Phtf2	1402.82	1.16331	0.0703672	16.5321	2.1562e-61	7.61634e-60	Up
Marchf4	593.103	-1.71048	0.103497	-16.5268	2.35435e-61	8.29625e-60	Down
Golga7	2730.75	1.51132	0.0914969	16.5177	2.73425e-61	9.61185e-60	Up
Fxyd6	1966.73	-2.19395	0.132969	-16.4997	3.68517e-61	1.29237e-59	Down
Nit2	629.018	1.18469	0.0718095	16.4977	3.81202e-61	1.33366e-59	Up
Pxylp1	507.092	-1.33113	0.0807325	-16.4882	4.45995e-61	1.55663e-59	Down
Thoc7	752.284	-1.62217	0.0985503	-16.4603	7.07496e-61	2.46346e-59	Down
Ppt2	868.049	-1.43362	0.0871076	-16.458	7.34285e-61	2.55068e-59	Down
Setdb1	2547.3	0.955883	0.0580807	16.4578	7.36927e-61	2.55381e-59	Up
Pomt2	1259.33	-0.939357	0.0570826	-16.4561	7.58119e-61	2.62105e-59	Down
Ndufa8	1412.89	-2.74507	0.166997	-16.4378	1.02553e-60	3.53724e-59	Down
H3f3a	1589.48	-1.01798	0.0619867	-16.4225	1.31938e-60	4.54009e-59	Down
Pacs1	1709.25	-1.74304	0.106188	-16.4146	1.50313e-60	5.16028e-59	Down
N4bp1	1556.24	-1.20857	0.0736549	-16.4086	1.66116e-60	5.68947e-59	Down
Eprs	12330.7	-0.659548	0.0402803	-16.374	2.93441e-60	1.00269e-58	Down
Lrp11	6583.47	-0.449476	0.0274599	-16.3685	3.21187e-60	1.09495e-58	Stable
Shmt1	79.2427	-2.87962	0.175971	-16.3642	3.44651e-60	1.17221e-58	Down
Nudt5	412.953	-1.51158	0.0925235	-16.3373	5.35729e-60	1.81788e-58	Down
Mtm1	1666.28	0.859599	0.0526203	16.3359	5.48446e-60	1.85674e-58	Up
Tspan7	6907.8	-2.01903	0.123622	-16.3323	5.81342e-60	1.96357e-58	Down
Rngtt	1385.26	-1.2072	0.0739275	-16.3296	6.08193e-60	2.04954e-58	Down
Slc44a1	1138.82	-1.22109	0.0748113	-16.3223	6.85288e-60	2.30405e-58	Down
Mesd	2045.51	-0.673028	0.0412441	-16.3181	7.33315e-60	2.45988e-58	Down
Rps6kl1	642.538	1.60439	0.0983254	16.3172	7.45216e-60	2.49409e-58	Up
Kirrel1	743.446	-1.52344	0.0934005	-16.3109	8.25907e-60	2.75785e-58	Down
Phb2	1759.47	-1.65413	0.101439	-16.3067	8.84551e-60	2.94696e-58	Down
Ddhd2	1169.16	1.06761	0.06555	16.287	1.22009e-59	4.05561e-58	Up
Trib1	464.145	2.33786	0.143859	16.251	2.19572e-59	7.28213e-58	Up
Sesn2	5232.47	-2.4088	0.148359	-16.2363	2.79251e-59	9.24051e-58	Down
Prkar2a	1221.77	1.47556	0.0908861	16.2352	2.84122e-59	9.38052e-58	Up
Atp1b3	1790.33	-1.30196	0.0802161	-16.2306	3.06339e-59	1.00913e-57	Down
Vamp3	1209.48	-1.18623	0.0731648	-16.2131	4.07256e-59	1.33856e-57	Down
Cnot8	1737.33	-1.1313	0.0699013	-16.1842	6.51807e-59	2.13755e-57	Down
Nudt17	83.564	2.4566	0.151921	16.1703	8.17332e-59	2.67439e-57	Up
Vps4b	2025.64	1.24488	0.0769935	16.1686	8.40051e-59	2.74261e-57	Up
Mapk1ip1l	1141.39	-0.98034	0.0606406	-16.1664	8.7058e-59	2.83596e-57	Down
Gas7	4272.17	-1.16217	0.0718923	-16.1654	8.84163e-59	2.87382e-57	Down
Cpt1c	1909.31	1.32869	0.082311	16.1424	1.28522e-58	4.16814e-57	Up
Tspan31	1816.19	-0.967793	0.0600482	-16.1169	1.94019e-58	6.27842e-57	Down
Tbc1d5	757.913	-1.58418	0.098346	-16.1082	2.23293e-58	7.2098e-57	Down
Dbt	916.378	-1.49687	0.0929708	-16.1004	2.53296e-58	8.16059e-57	Down
Gart	2504.02	0.790802	0.0491478	16.0903	2.98512e-58	9.59624e-57	Up
Slc43a2	2016.31	-0.851466	0.052929	-16.087	3.14969e-58	1.01031e-56	Down
Nlgn2	4792.05	-1.98794	0.123579	-16.0865	3.17424e-58	1.01597e-56	Down
Nup210	1011.33	-1.39046	0.0864667	-16.0809	3.47392e-58	1.10946e-56	Down
Aprt	347.039	-2.09054	0.130029	-16.0775	3.66617e-58	1.16831e-56	Down
Adpgk	512.268	-1.10617	0.0688758	-16.0604	4.83757e-58	1.53493e-56	Down
Armcx4	2423.25	-1.15973	0.0722105	-16.0604	4.83132e-58	1.53493e-56	Down
Bdh1	2386.93	-1.03406	0.0644107	-16.0542	5.33999e-58	1.69069e-56	Down
Rap2c	1032.19	1.4691	0.0915616	16.0449	6.20472e-58	1.96024e-56	Up
Mtf2	921.15	1.21435	0.0757174	16.0379	6.94186e-58	2.1884e-56	Up
Mcam	1169.92	2.15737	0.134564	16.0324	7.59482e-58	2.38911e-56	Up
Tle3	2035.24	-1.01607	0.0634812	-16.0058	1.1644e-57	3.655e-56	Down
Ropn1l	68.1175	3.14475	0.196653	15.9913	1.46825e-57	4.59895e-56	Up
Nrn1	1901.6	1.23074	0.0770471	15.9739	1.94239e-57	6.0711e-56	Up
Eaf1	1193.41	-0.937789	0.0587293	-15.968	2.13612e-57	6.66241e-56	Down
Fbxw4	1148.69	-1.12169	0.0702488	-15.9674	2.1545e-57	6.70547e-56	Down
Ndufa9	2463.58	-0.836062	0.0523814	-15.9611	2.38666e-57	7.41231e-56	Down
Got1	5126.15	-1.05584	0.0661605	-15.9588	2.47337e-57	7.66534e-56	Down
Fgl2	363.252	1.89368	0.118747	15.9473	2.97565e-57	9.20255e-56	Up
Mst1r	266.383	1.91474	0.120094	15.9437	3.15098e-57	9.72424e-56	Up
Lck	222.077	-2.12493	0.133285	-15.9428	3.19855e-57	9.85033e-56	Down
Dync2i1	710.358	1.34171	0.0844322	15.891	7.31952e-57	2.24941e-55	Up
Wiz	1191.29	-1.63611	0.102962	-15.8904	7.38596e-57	2.26508e-55	Down
Celf5	4707.29	-1.81403	0.114279	-15.8737	9.63505e-57	2.94865e-55	Down
Cpne9	269.681	2.18874	0.137891	15.873	9.75394e-57	2.97881e-55	Up
Mmgt1	2564.38	-1.37304	0.0865451	-15.8651	1.10628e-56	3.37151e-55	Down
Foxk2	4401.21	0.670604	0.0423185	15.8466	1.48429e-56	4.51416e-55	Up
Ppp2cb	4537.82	-1.31918	0.0835656	-15.7862	3.87073e-56	1.17476e-54	Down
Shank2	4343.05	-1.41214	0.0895672	-15.7662	5.31154e-56	1.60872e-54	Down
Kif7	448.04	1.56168	0.0990853	15.761	5.77197e-56	1.74456e-54	Up
Nsmf	12651.4	1.19934	0.0761515	15.7493	6.94044e-56	2.09341e-54	Up
Tmem266	456.043	-1.7727	0.112579	-15.7463	7.28222e-56	2.19199e-54	Down
Tmem130	25163.5	-0.848955	0.0539318	-15.7413	7.88458e-56	2.36844e-54	Down
Drd1	260.027	-2.16999	0.137855	-15.7411	7.90131e-56	2.36862e-54	Down
Focad	1974.89	-0.870874	0.0553312	-15.7393	8.13499e-56	2.43369e-54	Down
Lypd3	98.1031	2.41236	0.153463	15.7195	1.11125e-55	3.31768e-54	Up
Ncoa2	1728.62	1.8813	0.119735	15.7122	1.24746e-55	3.71677e-54	Up
Xpot	2694.75	-1.28521	0.0818607	-15.6999	1.51395e-55	4.50163e-54	Down
Large1	3775.56	-1.10603	0.070518	-15.6844	1.93446e-55	5.74034e-54	Down
Lias	488.872	-1.11381	0.0710352	-15.6797	2.08359e-55	6.17039e-54	Down
Rit2	2074.8	0.982417	0.0627476	15.6566	2.99265e-55	8.84461e-54	Up
Tctn1	859.224	1.36836	0.0874071	15.6551	3.06792e-55	9.04883e-54	Up
Sync	193.253	2.14435	0.136978	15.6548	3.08214e-55	9.07252e-54	Up
Crispld1	122.127	2.32744	0.14869	15.653	3.17073e-55	9.31456e-54	Up
Txnrd1	4453.12	0.681205	0.0435358	15.647	3.48187e-55	1.02081e-53	Up
Abca2	4541.14	-1.15943	0.0741936	-15.6271	4.75712e-55	1.39191e-53	Down
Slc2a3	6126.98	-0.854005	0.0546615	-15.6235	5.03446e-55	1.47012e-53	Down
Incenp	412.414	1.42764	0.09138	15.6231	5.06423e-55	1.47588e-53	Up
Shisa7	2795.61	-1.29042	0.0826234	-15.618	5.48738e-55	1.59602e-53	Down
Ubn1	1727.85	-0.748223	0.0479153	-15.6155	5.70621e-55	1.65638e-53	Down
Cnih1	1911.89	-1.11688	0.0716371	-15.5908	8.40359e-55	2.43455e-53	Down
Tmem127	5739.45	-1.38597	0.0889155	-15.5875	8.8508e-55	2.55905e-53	Down
Sphkap	4878.88	-1.23464	0.0794411	-15.5415	1.81618e-54	5.24081e-53	Down
Rpap3	1841.6	0.640412	0.0412188	15.5369	1.95188e-54	5.62132e-53	Up
Rabggtb	1331.23	0.863981	0.0556136	15.5354	1.99727e-54	5.74077e-53	Up
Tox4	2803.96	-0.772512	0.0497612	-15.5244	2.37225e-54	6.80525e-53	Down
Uhrf1bp1l	3009.26	-1.2522	0.0807561	-15.5059	3.16242e-54	9.05428e-53	Down
Exoc3	1875.28	0.655512	0.0422825	15.5032	3.30255e-54	9.43704e-53	Up
Golt1b	2062.17	-1.0452	0.0674612	-15.4934	3.84431e-54	1.09638e-52	Down
Plcb4	1012.88	-1.6932	0.10929	-15.4927	3.88625e-54	1.10618e-52	Down
Ncbp2	1621.86	0.876874	0.0566265	15.4852	4.36515e-54	1.24009e-52	Up
Gad1	2381.33	1.78712	0.115493	15.4739	5.20782e-54	1.47662e-52	Up
Pcdhgb6	186.917	-1.95093	0.126119	-15.469	5.6207e-54	1.59061e-52	Down
Ei24	3067.03	-1.33477	0.0863991	-15.4489	7.67546e-54	2.16791e-52	Down
Ppp1r12b	2499.8	-1.15188	0.0745706	-15.4469	7.92205e-54	2.23326e-52	Down
Rgl1	786.076	-0.928879	0.0601571	-15.4409	8.68912e-54	2.44479e-52	Down
Actb	19366.6	-1.53942	0.0997633	-15.4307	1.01719e-53	2.85652e-52	Down
Wdsub1	447.518	1.32377	0.0858171	15.4255	1.10366e-53	3.09342e-52	Up
Tbc1d16	716.098	-1.63917	0.10632	-15.4173	1.25209e-53	3.50275e-52	Down
Ctr9	4069.3	0.638342	0.0414191	15.4118	1.36417e-53	3.80902e-52	Up
Map6d1	454.016	-1.47957	0.0960916	-15.3975	1.70155e-53	4.74201e-52	Down
Nudt2	427.765	-1.43584	0.0932894	-15.3912	1.87417e-53	5.21318e-52	Down
Syt2	460.401	2.27472	0.147826	15.3878	1.9767e-53	5.48795e-52	Up
LOC680039	4208.18	0.816515	0.0530696	15.3858	2.0398e-53	5.65245e-52	Up
Wars1	5965.89	-0.937313	0.0610098	-15.3633	2.88384e-53	7.97625e-52	Down
Kcnh2	973.946	1.23138	0.0801681	15.36	3.03376e-53	8.37512e-52	Up
Peg3	16051.9	-1.14036	0.0742531	-15.3577	3.14319e-53	8.6609e-52	Down
Ipo9	2990.68	-1.29412	0.084283	-15.3545	3.30663e-53	9.09416e-52	Down
Pbx3	993.037	1.02236	0.066638	15.342	4.00682e-53	1.09993e-51	Up
Cep104	2028.41	0.72983	0.0475851	15.3374	4.30336e-53	1.17912e-51	Up
Cdipt	4561.7	-1.11621	0.0728511	-15.3218	5.46798e-53	1.49543e-51	Down
Lsr	126.684	2.75941	0.1802	15.3131	6.25488e-53	1.70745e-51	Up
Rnf144a	689.597	-1.3458	0.0878923	-15.3119	6.36569e-53	1.73447e-51	Down
Pcare	42.8292	-3.43146	0.224335	-15.2962	8.10921e-53	2.20544e-51	Down
Rnf6	2152.76	0.767407	0.050174	15.2949	8.26802e-53	2.24446e-51	Up
Pdxk	1022.41	-1.6479	0.107794	-15.2875	9.2574e-53	2.5084e-51	Down
Usp39	1111.92	-0.772302	0.0505642	-15.2737	1.14522e-52	3.09737e-51	Down
Eri3	3276.96	-1.18387	0.0775681	-15.2623	1.36385e-52	3.6819e-51	Down
Mrpl3	1410.74	-0.837881	0.0549197	-15.2565	1.49112e-52	4.01808e-51	Down
Dcun1d4	2347.31	-1.10395	0.072505	-15.2259	2.38093e-52	6.40405e-51	Down
Farsb	2097.08	-1.03896	0.0682453	-15.2239	2.45276e-52	6.58516e-51	Down
Tmem185a	605.6	-0.955442	0.0628127	-15.211	2.99019e-52	8.01338e-51	Down
Ccnd1	1382.93	-2.12692	0.139977	-15.1948	3.83002e-52	1.02453e-50	Down
Arsb	2363.38	1.02506	0.0674826	15.19	4.12008e-52	1.10011e-50	Up
Psmb7	3479.91	-1.19687	0.078835	-15.182	4.65715e-52	1.24126e-50	Down
Scarf2	331.52	-2.38196	0.156931	-15.1784	4.91673e-52	1.30806e-50	Down
Scn2a	10143.3	-1.14011	0.0752134	-15.1583	6.67949e-52	1.77382e-50	Down
Nup155	1841.27	-1.07646	0.0710396	-15.153	7.23713e-52	1.91843e-50	Down
Klf8	736.537	1.3067	0.0862647	15.1475	7.86987e-52	2.08239e-50	Up
Nfix	1997.64	1.30572	0.0862294	15.1424	8.50599e-52	2.24665e-50	Up
Tmem185b	444.847	-1.23257	0.0814926	-15.125	1.1086e-51	2.92283e-50	Down
Suclg2	471.038	-2.20577	0.14584	-15.1246	1.11526e-51	2.93513e-50	Down
Sema3a	1079.66	1.29826	0.0859193	15.1103	1.38559e-51	3.64003e-50	Up
Atf2	1560.11	-1.83676	0.121652	-15.0985	1.65578e-51	4.34205e-50	Down
Scn3b	4411.54	-0.841169	0.0557141	-15.098	1.66991e-51	4.3713e-50	Down
Arpp21	7344.43	1.50822	0.0999391	15.0914	1.8442e-51	4.81891e-50	Up
Postn	362.761	3.18754	0.21123	15.0903	1.87451e-51	4.8894e-50	Up
Map2	36932.9	-1.23403	0.0817824	-15.0891	1.90897e-51	4.97045e-50	Down
Catip	325.661	1.8144	0.120271	15.0859	2.00477e-51	5.21061e-50	Up
Snph	3371.29	-1.31237	0.0870029	-15.0842	2.05633e-51	5.33517e-50	Down
Prkaca	3305.35	-1.23182	0.0816962	-15.078	2.25947e-51	5.85186e-50	Down
Mob3a	744.448	-1.24415	0.0825581	-15.07	2.55148e-51	6.59649e-50	Down
Sf3b3	5154.17	1.36435	0.090695	15.0433	3.81984e-51	9.85828e-50	Up
Slc39a9	1773.26	-1.18326	0.0786702	-15.0408	3.96551e-51	1.02162e-49	Down
Hm13	2658.61	-1.05933	0.070477	-15.0308	4.61339e-51	1.18553e-49	Down
Ntsr1	675.728	-3.03168	0.201699	-15.0307	4.61789e-51	1.18553e-49	Down
Pcca	498.036	-1.42965	0.0951821	-15.0201	5.42069e-51	1.3892e-49	Down
Triap1	648.944	-1.67299	0.111391	-15.0191	5.50655e-51	1.40874e-49	Down
Plod3	1054.61	-0.968647	0.0645112	-15.0152	5.84067e-51	1.49161e-49	Down
Ugcg	3693.64	0.855392	0.0570183	15.002	7.1189e-51	1.81489e-49	Up
Pianp	2545.67	-1.04954	0.0699617	-15.0016	7.16921e-51	1.82454e-49	Down
Rarb	325.785	-1.48202	0.0988152	-14.9979	7.58263e-51	1.92641e-49	Down
Klhdc8b	847.498	-1.37583	0.0918378	-14.9811	9.76052e-51	2.47115e-49	Down
Abr	4376.57	-1.45299	0.0969874	-14.9812	9.74484e-51	2.47115e-49	Down
Prkcz	1678.86	-1.34597	0.0899814	-14.9583	1.37515e-50	3.47558e-49	Down
Dab1	1319.19	-1.21538	0.0812685	-14.9551	1.44193e-50	3.63807e-49	Down
R3hdm1	4720.53	-1.91628	0.12844	-14.9196	2.45841e-50	6.19207e-49	Down
Sft2d2	756.889	1.228	0.0824215	14.8991	3.34213e-50	8.40348e-49	Up
Acaa2	676.229	1.30825	0.0878102	14.8987	3.36284e-50	8.44108e-49	Up
Wdr45b	547.928	-1.11924	0.0751742	-14.8886	3.9075e-50	9.79147e-49	Down
Dcaf12l1	1837.09	-0.893445	0.0600154	-14.8869	4.00813e-50	1.00265e-48	Down
Anxa4	1040.84	1.86722	0.125449	14.8842	4.17292e-50	1.04209e-48	Up
Lsm1	489.617	-1.08853	0.0731464	-14.8815	4.34387e-50	1.08294e-48	Down
Polb	905.201	1.20206	0.0808573	14.8665	5.43945e-50	1.35377e-48	Up
Mtmr1	1437.75	0.999907	0.0672685	14.8644	5.61021e-50	1.3939e-48	Up
Cntnap5b	486.938	2.49845	0.168184	14.8555	6.41043e-50	1.59003e-48	Up
Bicd2	2435.39	-1.09914	0.074032	-14.8469	7.29066e-50	1.8053e-48	Down
Chrna4	1643.7	1.42411	0.0959794	14.8376	8.36373e-50	2.06752e-48	Up
Snx15	471.011	-1.45079	0.0977931	-14.8353	8.65916e-50	2.13695e-48	Down
Gars	9840.47	-0.87402	0.0589301	-14.8315	9.17001e-50	2.25921e-48	Down
Prpf4	665.316	0.918045	0.0619003	14.831	9.22948e-50	2.27005e-48	Up
Nrbp1	2369.92	1.1009	0.0742403	14.8288	9.53704e-50	2.34177e-48	Up
Vat1l	1284.76	-1.72756	0.116513	-14.8272	9.77175e-50	2.39539e-48	Down
Epas1	1596.62	-2.15813	0.14564	-14.8183	1.11613e-49	2.73144e-48	Down
Tpx2	182.813	-2.69336	0.181836	-14.812	1.22498e-49	2.99283e-48	Down
Arhgap19	151.593	-2.22389	0.150178	-14.8084	1.29341e-49	3.15477e-48	Down
Mapk14	1437.12	-0.834692	0.0563781	-14.8053	1.35467e-49	3.29868e-48	Down
Ptpn9	1340.52	-1.36801	0.0924351	-14.7997	1.47221e-49	3.57896e-48	Down
Ccdc110	124.429	3.15931	0.213555	14.7939	1.60362e-49	3.89197e-48	Up
Gpkow	1007.2	-1.11612	0.0754533	-14.7922	1.64595e-49	3.98809e-48	Down
Htr1b	171.155	2.048	0.138465	14.7907	1.68092e-49	4.06611e-48	Up
Arl8b	7900.59	-1.66254	0.112448	-14.7849	1.83201e-49	4.42428e-48	Down
Fam155b	867.878	-1.43882	0.0973463	-14.7804	1.95973e-49	4.72494e-48	Down
Rgmb	1027.94	-1.63283	0.110481	-14.7793	1.99263e-49	4.79638e-48	Down
Gpd2	1085.79	-1.01493	0.068705	-14.7723	2.20941e-49	5.30947e-48	Down
Ptdss1	2176.01	-0.640172	0.043338	-14.7716	2.2336e-49	5.3588e-48	Down
Nptn	8261.63	-1.38884	0.0940333	-14.7697	2.29852e-49	5.50555e-48	Down
Aco2	10214.2	-0.684837	0.0464659	-14.7385	3.6475e-49	8.72246e-48	Down
Nol4	2055.99	0.976018	0.0662302	14.7367	3.74388e-49	8.93836e-48	Up
Fmnl2	736.209	-1.39185	0.0944805	-14.7316	4.03834e-49	9.6257e-48	Down
Iqgap3	82.632	-3.34436	0.227043	-14.73	4.13436e-49	9.83858e-48	Down
Slc1a4	4098.1	-1.8604	0.126337	-14.7256	4.41274e-49	1.0484e-47	Down
Mrps15	799.175	-0.974134	0.0661539	-14.7253	4.43581e-49	1.05218e-47	Down
Lzts1	1694.93	-1.71436	0.116427	-14.7247	4.47468e-49	1.05968e-47	Down
St8sia1	197.652	-1.4229	0.0966357	-14.7244	4.4967e-49	1.06318e-47	Down
Pramef8	568.264	1.14918	0.0780762	14.7187	4.89077e-49	1.15449e-47	Up
Tmem50a	2273.37	0.760908	0.0517663	14.6989	6.55187e-49	1.54411e-47	Up
Edc3	538.132	-1.05806	0.0719947	-14.6964	6.8018e-49	1.60044e-47	Down
Crabp2	94.4412	3.3143	0.225665	14.6868	7.83034e-49	1.8395e-47	Up
Wdr48	1564.54	-0.788151	0.0537663	-14.6588	1.18279e-48	2.77416e-47	Down
Lnpk	660.913	1.58292	0.107987	14.6585	1.18928e-48	2.78493e-47	Up
Gtf2a1	1561.42	1.12778	0.0770222	14.6423	1.50986e-48	3.52999e-47	Up
Mrpl4	2088.12	-0.77164	0.0527943	-14.616	2.22206e-48	5.18681e-47	Down
Cep112	104.891	1.8441	0.126305	14.6004	2.79373e-48	6.51085e-47	Up
Ndufs3	1633.2	-0.860516	0.0589418	-14.5994	2.83302e-48	6.59195e-47	Down
Slc9a8	691.328	-1.21071	0.0829706	-14.592	3.15807e-48	7.33662e-47	Down
Ahsa2	487.058	1.01079	0.0692892	14.588	3.3507e-48	7.77183e-47	Up
Csnk1a1	7985.06	-0.596456	0.0409039	-14.5819	3.66212e-48	8.48074e-47	Down
Appbp2	3801.68	1.11351	0.0764078	14.5732	4.15708e-48	9.61178e-47	Up
Asns	6312.13	-1.25478	0.0861218	-14.5698	4.37134e-48	1.00913e-46	Down
Cdc26	612.728	-1.05548	0.0724565	-14.5671	4.54747e-48	1.04814e-46	Down
Napa	2389.24	-0.975966	0.067007	-14.5651	4.68087e-48	1.07719e-46	Down
Cacna1s	54.0073	-3.20288	0.219964	-14.561	4.97433e-48	1.14293e-46	Down
Zkscan5	1530.1	0.988732	0.0679251	14.5562	5.33456e-48	1.22378e-46	Up
Sall2	2197.99	1.29149	0.0889155	14.5249	8.42715e-48	1.93021e-46	Up
Asl	758.719	0.947643	0.0652457	14.5242	8.51184e-48	1.94657e-46	Up
Nlgn1	2489.27	1.5605	0.107549	14.5097	1.05142e-47	2.40075e-46	Up
Fgd3	592.339	1.38986	0.0958153	14.5056	1.11691e-47	2.54631e-46	Up
Pgap3	444.856	-1.46141	0.100804	-14.4975	1.25687e-47	2.86095e-46	Down
Pofut2	887.552	-1.0408	0.0718208	-14.4916	1.36916e-47	3.11172e-46	Down
Vat1	2728.27	-2.34765	0.162096	-14.4831	1.55031e-47	3.51795e-46	Down
Slc1a1	2960.33	-0.972125	0.0672644	-14.4523	2.4246e-47	5.49339e-46	Down
Elp2	4735.36	0.757256	0.0524051	14.45	2.50537e-47	5.66762e-46	Up
Comp	55.3161	4.35562	0.301535	14.4448	2.7023e-47	6.10369e-46	Up
Rhpn1	380.407	1.77114	0.122638	14.4421	2.81343e-47	6.34494e-46	Up
Phtf1	1274.77	1.44462	0.100086	14.4337	3.17367e-47	7.14635e-46	Up
Rrp1b	924.315	0.92276	0.0640115	14.4155	4.13246e-47	9.29106e-46	Up
Itm2a	876.809	1.91756	0.133073	14.4098	4.49196e-47	1.00839e-45	Up
Ptpn3	791.202	0.892302	0.0619473	14.4042	4.86963e-47	1.0915e-45	Up
Spag1	163.638	2.03359	0.141235	14.3986	5.27958e-47	1.18158e-45	Up
Vcan	1313.81	1.88542	0.131075	14.3843	6.49312e-47	1.45096e-45	Up
Grid1	814.306	-1.24082	0.0862659	-14.3837	6.54832e-47	1.46106e-45	Down
Ubap2l	4170.61	0.988209	0.068719	14.3804	6.86584e-47	1.52958e-45	Up
Tnfaip3	403.067	1.68584	0.117257	14.3773	7.18256e-47	1.59771e-45	Up
Tcim	639.073	1.44589	0.100833	14.3395	1.23932e-46	2.75261e-45	Up
Dpp4	491.241	2.1119	0.147355	14.3321	1.37958e-46	3.05949e-45	Up
Zfand6	1418.18	1.24558	0.0869549	14.3245	1.53886e-46	3.40757e-45	Up
Nrarp	419.753	-1.2842	0.0896756	-14.3205	1.63058e-46	3.60523e-45	Down
Taf7	653.687	1.01189	0.0706831	14.3158	1.74254e-46	3.84697e-45	Up
Rnf14	13222.3	-1.29335	0.0903672	-14.3122	1.83735e-46	4.05018e-45	Down
Zfyve1	1265.19	0.85944	0.0600505	14.312	1.84238e-46	4.05517e-45	Up
Ripor1	3188.29	-1.07351	0.0750183	-14.31	1.89642e-46	4.16785e-45	Down
Alg2	7996.48	-0.849644	0.0593822	-14.3081	1.94865e-46	4.27624e-45	Down
Zc2hc1c	139.024	2.28488	0.159773	14.3008	2.16334e-46	4.74027e-45	Up
Mgat4b	4905.91	0.944122	0.0661729	14.2675	3.48857e-46	7.63267e-45	Up
Ldlrad3	264.468	-1.68503	0.118178	-14.2584	3.97394e-46	8.68166e-45	Down
Kcnj6	680.92	-1.17992	0.0828245	-14.246	4.74512e-46	1.0351e-44	Down
Ankrd13b	1217.82	-1.18342	0.0831182	-14.2378	5.33942e-46	1.16301e-44	Down
Aldh6a1	1161.68	-1.85258	0.130178	-14.2311	5.87497e-46	1.27776e-44	Down
Emc10	3678.98	-1.48813	0.10461	-14.2255	6.3623e-46	1.3817e-44	Down
Neurl4	3297.05	-1.12177	0.0788889	-14.2196	6.9273e-46	1.50218e-44	Down
Pi4k2a	770.083	-0.977453	0.0687617	-14.2151	7.38533e-46	1.59914e-44	Down
Xpnpep3	1175.21	-0.807343	0.0567989	-14.2141	7.49524e-46	1.62054e-44	Down
Ivd	1125.97	-0.995397	0.0700399	-14.2119	7.73424e-46	1.66975e-44	Down
Il17re	46.702	-3.92361	0.276324	-14.1993	9.25174e-46	1.99443e-44	Down
Plxna2	3497.25	-1.54915	0.109148	-14.1931	1.01109e-45	2.17644e-44	Down
Pgm3	768.25	0.862333	0.0607946	14.1844	1.14517e-45	2.46145e-44	Up
Tnfrsf11b	149.633	3.00033	0.211671	14.1745	1.31733e-45	2.82734e-44	Up
Filip1l	349.127	1.98782	0.140291	14.1692	1.42074e-45	3.04484e-44	Up
Psma5	2506	0.72458	0.0511629	14.1622	1.56974e-45	3.35925e-44	Up
Unc119b	2543.85	1.01974	0.0720307	14.157	1.69068e-45	3.61279e-44	Up
Tfe3	422.084	-1.35719	0.0959301	-14.1477	1.92956e-45	4.11724e-44	Down
Rpusd1	396.494	-1.16609	0.0824866	-14.1368	2.25373e-45	4.80196e-44	Down
Rap1gap2	2782.22	-1.45224	0.102751	-14.1336	2.35833e-45	5.01752e-44	Down
Dnajc16	1420.72	-1.07789	0.0763601	-14.1158	3.03369e-45	6.44506e-44	Down
Dlst	3462.93	0.786222	0.0557252	14.1089	3.34701e-45	7.1004e-44	Up
Ldb2	771.413	-1.24527	0.0882693	-14.1076	3.40979e-45	7.22313e-44	Down
Jak3	700.94	1.10512	0.0783906	14.0976	3.92821e-45	8.30933e-44	Up
Rsbn1l	503.888	1.12038	0.0795269	14.0881	4.49513e-45	9.49484e-44	Up
Plppr2	5375.2	-1.74039	0.123547	-14.0869	4.5735e-45	9.64647e-44	Down
Numb	290.785	-1.06601	0.0756935	-14.0832	4.81552e-45	1.01423e-43	Down
Pcgf3	892.362	1.10045	0.0781709	14.0774	5.22757e-45	1.09944e-43	Up
Lima1	556.12	-0.890398	0.0632899	-14.0686	5.92546e-45	1.24443e-43	Down
Acot2	391.475	-1.24709	0.0886669	-14.0648	6.24716e-45	1.31012e-43	Down
Ghitm	7426.16	-0.621451	0.0441858	-14.0645	6.27704e-45	1.3145e-43	Down
Pcna	831.834	-1.41237	0.10044	-14.0619	6.51503e-45	1.36239e-43	Down
Clec14a	50.591	3.00762	0.214007	14.0539	7.29336e-45	1.52298e-43	Up
Ptbp1	1509.92	-0.630394	0.0448845	-14.0448	8.28955e-45	1.72609e-43	Down
Ssh3	632.988	1.87101	0.133217	14.0448	8.28652e-45	1.72609e-43	Up
Vash2	375.187	1.10462	0.0786653	14.0421	8.61419e-45	1.79114e-43	Up
Synj2bp	2068.8	-1.10139	0.0784586	-14.0379	9.1395e-45	1.89768e-43	Down
Imp4	1235.76	-0.949234	0.0676614	-14.0292	1.03339e-44	2.14265e-43	Down
Vamp1	1037.21	-1.25529	0.0895141	-14.0233	1.12205e-44	2.32319e-43	Down
Dnajc4	218.385	-1.69726	0.121043	-14.0219	1.14472e-44	2.36678e-43	Down
Coro2a	529.598	-1.18926	0.0849321	-14.0025	1.50419e-44	3.10563e-43	Down
Pus7	428.289	1.15565	0.0825388	14.0014	1.52934e-44	3.15311e-43	Up
Cdk10	767.129	-1.03955	0.074265	-13.9978	1.6074e-44	3.3094e-43	Down
Gtpbp1	1205.68	-1.12127	0.0801965	-13.9815	2.02242e-44	4.15801e-43	Down
Nampt	1173.52	-1.58594	0.113433	-13.9813	2.02716e-44	4.16192e-43	Down
Yaf2	874.66	-1.7187	0.122957	-13.978	2.12403e-44	4.35471e-43	Down
Jun	2461.77	1.60152	0.114581	13.9771	2.15069e-44	4.40321e-43	Up
Mfap3	760.865	-0.948043	0.0678472	-13.9732	2.27106e-44	4.64317e-43	Down
Wdr77	2148.58	0.835752	0.0598175	13.9717	2.32016e-44	4.73694e-43	Up
Fam222b	855.175	-0.814342	0.0582867	-13.9713	2.33276e-44	4.75603e-43	Down
Ist1	2200.68	-0.943357	0.0675308	-13.9693	2.40033e-44	4.887e-43	Down
Fbxo2	1292.77	1.89951	0.136114	13.9553	2.92257e-44	5.94201e-43	Up
Arfgap3	499.83	1.02971	0.0737884	13.9549	2.93773e-44	5.96457e-43	Up
Tcaim	436.348	1.45854	0.104533	13.9529	3.01919e-44	6.12148e-43	Up
Rangap1	6241.55	-1.13361	0.0812773	-13.9475	3.25892e-44	6.59842e-43	Down
Prkacb	2147.61	-0.943456	0.067652	-13.9457	3.34037e-44	6.754e-43	Down
Kctd3	3084.95	0.72224	0.0518349	13.9335	3.96676e-44	8.00948e-43	Up
Fez1	7248.37	-0.823123	0.0590804	-13.9323	4.03436e-44	8.13476e-43	Down
Sowahc	886.246	0.867862	0.062372	13.9143	5.18753e-44	1.04456e-42	Up
Tnpo3	2795.61	-0.579306	0.0416409	-13.912	5.3597e-44	1.07775e-42	Stable
Zbbx	150.603	2.40083	0.172631	13.9072	5.72554e-44	1.14973e-42	Up
Uba3	1393.76	-1.34105	0.0964585	-13.9029	6.08338e-44	1.21992e-42	Down
Clip1	2416.68	-0.440221	0.0316834	-13.8944	6.85282e-44	1.37234e-42	Stable
Nomo1	3630.64	-1.38923	0.10004	-13.8868	7.61779e-44	1.52345e-42	Down
Pafah2	351.289	0.913239	0.0657707	13.8852	7.78977e-44	1.55573e-42	Up
Hip1r	1674.65	1.38102	0.0995209	13.8767	8.77492e-44	1.75009e-42	Up
Tgfb1i1	680.46	-2.05477	0.148137	-13.8707	9.53845e-44	1.89979e-42	Down
Pigo	558.58	-0.89654	0.0646544	-13.8666	1.00895e-43	2.00681e-42	Down
Rxfp1	426.064	1.52139	0.109728	13.865	1.03156e-43	2.049e-42	Up
Wdr17	1256.24	1.16929	0.0844023	13.8537	1.20765e-43	2.39553e-42	Up
Papss1	1552.78	1.01229	0.0731272	13.8429	1.40394e-43	2.78114e-42	Up
Zfp663	77.8132	2.33417	0.168623	13.8426	1.41048e-43	2.79031e-42	Up
Abhd4	1988.48	-2.31805	0.167628	-13.8285	1.71524e-43	3.38863e-42	Down
Pank1	518.963	1.08731	0.0786348	13.8273	1.74447e-43	3.44174e-42	Up
Kit	1217.37	-1.17981	0.0854028	-13.8147	2.0787e-43	4.09565e-42	Down
Dmd	1946.89	1.67211	0.12104	13.8145	2.08414e-43	4.10086e-42	Up
Lrriq1	347.785	2.15294	0.15602	13.7992	2.57799e-43	5.06579e-42	Up
Ttc17	1423.66	-0.949901	0.0688446	-13.7978	2.62889e-43	5.15889e-42	Down
Cebpg	2554.61	-0.658384	0.0477743	-13.7811	3.31086e-43	6.48849e-42	Down
Ubl7	1222.27	-1.33538	0.0970562	-13.7588	4.5078e-43	8.8224e-42	Down
Sft2d1	269.138	-1.40516	0.102163	-13.7541	4.811e-43	9.40326e-42	Down
Gpt2	839.232	-1.43727	0.104524	-13.7506	5.05226e-43	9.86166e-42	Down
Gid8	1239.61	1.04308	0.075897	13.7434	5.5798e-43	1.08769e-41	Up
Mblac2	1494.87	-1.11015	0.0807914	-13.741	5.77106e-43	1.12348e-41	Down
Ppp1r13b	1420.13	-1.16504	0.0847895	-13.7403	5.81994e-43	1.13149e-41	Down
Nat8l	3591.34	-1.41429	0.10294	-13.7389	5.93667e-43	1.15266e-41	Down
Phaf1	625.516	-1.14326	0.083246	-13.7335	6.39703e-43	1.2404e-41	Down
Supt7l	347.305	-1.01701	0.0740803	-13.7285	6.85784e-43	1.32799e-41	Down
Fbxo42	2057.89	-0.817269	0.0595825	-13.7166	8.0764e-43	1.5619e-41	Down
Syngr2	109.255	-2.45929	0.179318	-13.7147	8.29244e-43	1.60157e-41	Down
Clvs1	382.378	-1.38628	0.101086	-13.7139	8.38496e-43	1.6173e-41	Down
Alg9	1008.9	-0.774001	0.0564569	-13.7096	8.89664e-43	1.71374e-41	Down
Ap1ar	513.027	-1.35171	0.0986591	-13.7008	1.00391e-42	1.93128e-41	Down
Amfr	3154.32	-0.788154	0.0575456	-13.6962	1.07046e-42	2.05661e-41	Down
Rell1	242.302	1.43504	0.104785	13.6951	1.08593e-42	2.08359e-41	Up
Commd9	844.551	-1.10792	0.0809555	-13.6855	1.23987e-42	2.37585e-41	Down
Glb1	1006.5	1.0138	0.0741227	13.6773	1.38702e-42	2.65435e-41	Up
Rnf144b	544.723	1.26399	0.0924292	13.6752	1.42804e-42	2.72929e-41	Up
Susd6	886.7	-1.6229	0.118773	-13.6639	1.66795e-42	3.18366e-41	Down
B3galt5	200.822	-1.39613	0.102249	-13.6542	1.90601e-42	3.63332e-41	Down
Atp2b4	4283.62	-1.78979	0.13109	-13.6532	1.93258e-42	3.67919e-41	Down
Jade1	839.072	-1.10441	0.0809248	-13.6473	2.09436e-42	3.98199e-41	Down
Stk36	270.873	1.73312	0.126998	13.6468	2.10818e-42	4.00308e-41	Up
Cirbp	620.906	1.29788	0.095122	13.6444	2.17981e-42	4.13373e-41	Up
Pigc	870.203	-0.838238	0.0614456	-13.6419	2.25479e-42	4.27041e-41	Down
Esr1	140.334	-2.41143	0.17679	-13.6401	2.3128e-42	4.37463e-41	Down
Rexo1	1239.99	-1.29751	0.0951457	-13.637	2.41178e-42	4.55596e-41	Down
Rps6ka5	479.566	-1.47995	0.108554	-13.6333	2.53962e-42	4.79128e-41	Down
Dnajc27	4148.3	0.823916	0.0604587	13.6277	2.73909e-42	5.16096e-41	Up
Necap1	6348.12	0.400538	0.0294013	13.6231	2.91817e-42	5.49132e-41	Stable
Slbp	959.795	1.05456	0.0774321	13.6192	3.08015e-42	5.78871e-41	Up
Elmod3	322.442	-1.08906	0.0799691	-13.6185	3.10908e-42	5.83559e-41	Down
Zfp609	2768.52	-0.853569	0.0626842	-13.617	3.17468e-42	5.9511e-41	Down
Adgra1	201.049	-1.92707	0.141573	-13.6118	3.40883e-42	6.38187e-41	Down
Axl	569.383	-1.49377	0.109815	-13.6026	3.86692e-42	7.23026e-41	Down
Greb1	202.01	2.25714	0.165941	13.6021	3.89144e-42	7.26683e-41	Up
Tnip1	758.7	-0.961036	0.0706756	-13.5978	4.12387e-42	7.69107e-41	Down
Mxd4	1327.58	-1.67696	0.123339	-13.5963	4.20964e-42	7.84106e-41	Down
Stac2	691.61	-2.46977	0.18194	-13.5746	5.66413e-42	1.05369e-40	Down
RGD1562608	162.345	-1.88947	0.139202	-13.5736	5.74656e-42	1.06767e-40	Down
Aldoa	14842.8	-1.68885	0.124426	-13.5731	5.77888e-42	1.07231e-40	Down
Gfral	35.4629	-4.48654	0.330687	-13.5673	6.25758e-42	1.15967e-40	Down
Myl12a	470.125	-1.76063	0.12983	-13.5611	6.81486e-42	1.26135e-40	Down
Fam20b	2441.83	-1.23576	0.0912722	-13.5393	9.1704e-42	1.69519e-40	Down
Tekt1	301.747	1.61245	0.119096	13.5391	9.19147e-42	1.69695e-40	Up
Cdh9	641.047	1.45278	0.107312	13.5379	9.33604e-42	1.72147e-40	Up
Sgpl1	1381.18	-0.848923	0.0627112	-13.537	9.45312e-42	1.74087e-40	Down
Rab11a	4083.2	0.981045	0.0725234	13.5273	1.07919e-41	1.98493e-40	Up
Anxa3	48.2285	4.16097	0.307775	13.5195	1.19962e-41	2.20367e-40	Up
Fam8a1	680.491	-1.41707	0.105017	-13.4937	1.70225e-41	3.12306e-40	Down
Pak6	2063.99	-2.28271	0.169473	-13.4695	2.3659e-41	4.33522e-40	Down
Fam183a	57.772	3.1655	0.235042	13.4678	2.41855e-41	4.42616e-40	Up
Kcnc2	458.225	-1.84278	0.136905	-13.4604	2.67628e-41	4.89172e-40	Down
Tle2	189.388	2.0745	0.154162	13.4567	2.81369e-41	5.13647e-40	Up
Disp2	12897.3	-1.12655	0.0837913	-13.4448	3.30459e-41	6.02513e-40	Down
Bap1	6261.64	-0.651386	0.0484889	-13.4337	3.83698e-41	6.98712e-40	Down
Tor1b	883.353	-1.58706	0.118142	-13.4335	3.84613e-41	6.99509e-40	Down
LOC306766	3264.78	0.715883	0.0533086	13.429	4.08711e-41	7.42415e-40	Up
Impdh1	3050.69	0.991941	0.0739089	13.4211	4.54747e-41	8.25016e-40	Up
Elavl2	2349.33	1.23741	0.0922411	13.4149	4.94403e-41	8.95853e-40	Up
Adam12	135.188	-2.22438	0.165852	-13.4118	5.15723e-41	9.33332e-40	Down
Lhpp	1226.93	-1.2361	0.0922064	-13.4058	5.59418e-41	1.01116e-39	Down
Ttbk1	2626.45	-1.70883	0.127537	-13.3987	6.1549e-41	1.11114e-39	Down
Tfg	2796.41	0.926659	0.0691797	13.3949	6.47206e-41	1.16696e-39	Up
Mvb12b	6072.31	-1.087	0.0811981	-13.387	7.20264e-41	1.29709e-39	Down
Ociad1	4596.86	-0.670315	0.0500756	-13.3861	7.29457e-41	1.31204e-39	Down
Acp5	83.8029	1.88466	0.14083	13.3825	7.65541e-41	1.37525e-39	Up
Eif4g2	28954.7	-1.10099	0.0822868	-13.3799	7.92433e-41	1.42182e-39	Down
Lgi1	3386.65	-1.15024	0.0859784	-13.3783	8.09806e-41	1.45122e-39	Down
Maged2	1595.68	1.2703	0.0949538	13.3781	8.11746e-41	1.45292e-39	Up
Tm9sf3	2809.66	0.852585	0.0637371	13.3766	8.28504e-41	1.4811e-39	Up
Gask1b	385.361	2.56801	0.192089	13.3689	9.19292e-41	1.6414e-39	Up
Inpp5f	1668.63	1.24733	0.0933597	13.3604	1.02947e-40	1.83589e-39	Up
Agk	687.293	-1.05048	0.0786293	-13.36	1.03607e-40	1.84541e-39	Down
Acacb	89.9644	3.26166	0.244268	13.3528	1.14075e-40	2.02939e-39	Up
Kcna4	587.398	1.22659	0.0918691	13.3515	1.16113e-40	2.06315e-39	Up
Impa1	2380.29	0.952787	0.0714002	13.3443	1.27845e-40	2.26887e-39	Up
Gpr176	861.07	-1.08939	0.0816853	-13.3364	1.42175e-40	2.52012e-39	Down
Dcaf7	18652.4	-0.881567	0.0661368	-13.3295	1.56033e-40	2.76243e-39	Down
Fkrp	1161.89	-1.91497	0.14368	-13.328	1.59037e-40	2.81221e-39	Down
RGD1560065	783.269	-1.17151	0.0879181	-13.3251	1.65492e-40	2.92283e-39	Down
Ndufs4	1937.61	-0.740286	0.0556084	-13.3125	1.95834e-40	3.45455e-39	Down
Hspe1	207.355	-2.39006	0.179541	-13.3121	1.96921e-40	3.46955e-39	Down
Ganab	6850.37	-0.45366	0.0340809	-13.3113	1.99036e-40	3.5026e-39	Stable
Tacc2	2990.68	0.590211	0.0443516	13.3076	2.09208e-40	3.6772e-39	Up
Cfap251	174.617	1.8441	0.138665	13.299	2.3464e-40	4.11927e-39	Up
Rnf20	2637.94	0.702451	0.0528495	13.2915	2.59172e-40	4.54451e-39	Up
Sertad3	181.58	1.71632	0.129138	13.2906	2.62338e-40	4.59453e-39	Up
Mrpl47	309.732	-1.20109	0.0903732	-13.2903	2.63503e-40	4.60942e-39	Down
Kdm5b	3538.37	0.577758	0.0434767	13.2889	2.68404e-40	4.68956e-39	Stable
Slc16a6	1015.68	1.25655	0.0945835	13.2851	2.82525e-40	4.9304e-39	Up
Klhl4	621.467	1.89027	0.142296	13.284	2.86579e-40	4.9952e-39	Up
Styk1	86.1337	2.05741	0.155012	13.2726	3.33869e-40	5.81257e-39	Up
Atl2	1263.51	-1.00344	0.0756146	-13.2705	3.43322e-40	5.97006e-39	Down
Mrpl41	516.352	-1.7765	0.133911	-13.2663	3.63162e-40	6.30758e-39	Down
Nup35	356.587	0.964904	0.0727515	13.263	3.79363e-40	6.58115e-39	Up
Nptxr	14078.7	-1.75544	0.132549	-13.2437	4.90427e-40	8.49783e-39	Down
Tenm2	5076.04	1.08709	0.0821188	13.238	5.2934e-40	9.16127e-39	Up
Eif1a	1269.67	-0.749051	0.0565864	-13.2373	5.34324e-40	9.23663e-39	Down
RGD1307929	6419.65	-0.910375	0.0687788	-13.2363	5.41745e-40	9.35388e-39	Down
Mllt3	390.066	1.61993	0.122431	13.2313	5.78431e-40	9.96384e-39	Up
Rpl27a	5327.14	-0.848292	0.0641121	-13.2314	5.77988e-40	9.96384e-39	Down
Snrpb2	577.824	-1.51185	0.114296	-13.2275	6.08416e-40	1.0468e-38	Down
Prmt7	1057.16	-0.804352	0.0608108	-13.2271	6.11909e-40	1.05158e-38	Down
Zdhhc8	1815.33	-1.01175	0.0766288	-13.2032	8.40525e-40	1.44277e-38	Down
Ano6	1173.32	-0.924819	0.0700678	-13.1989	8.90097e-40	1.52607e-38	Down
Nelfa	644.533	-0.79988	0.0606183	-13.1954	9.33115e-40	1.59796e-38	Down
Mettl14	667.221	0.932686	0.0707047	13.1913	9.84982e-40	1.68481e-38	Up
Tsc22d3	1464.03	-1.06618	0.0808388	-13.189	1.01529e-39	1.73464e-38	Down
Slc1a3	8242.61	-2.5342	0.192148	-13.1888	1.01768e-39	1.73669e-38	Down
Cbr3	98.0993	2.09552	0.158891	13.1884	1.0234e-39	1.74441e-38	Up
Tmed9	2343.54	1.37575	0.104346	13.1845	1.0781e-39	1.83552e-38	Up
Gtf3c3	969.97	1.40687	0.106738	13.1805	1.13563e-39	1.93122e-38	Up
Mical1	276.92	1.1753	0.0891731	13.1799	1.14488e-39	1.9447e-38	Up
Wdr26	2901.94	0.743788	0.056461	13.1735	1.24707e-39	2.11583e-38	Up
Rnf145	2192.22	1.44202	0.109478	13.1718	1.27507e-39	2.16083e-38	Up
Slc3a1	673.989	-1.04904	0.079658	-13.1692	1.31911e-39	2.23289e-38	Down
Tcte1	2462.09	-1.70284	0.129358	-13.1638	1.41776e-39	2.39711e-38	Down
Ap3m2	823.377	0.723984	0.0550035	13.1625	1.44193e-39	2.43516e-38	Up
Samd14	1804.88	1.87438	0.142509	13.1528	1.64036e-39	2.7671e-38	Up
Pitpnb	1515.06	-0.78395	0.0596066	-13.1521	1.65589e-39	2.78688e-38	Down
Ankrd34a	1170.89	-1.42874	0.108632	-13.1521	1.65468e-39	2.78688e-38	Down
Cacng4	2453.78	-2.05812	0.156527	-13.1486	1.73305e-39	2.91339e-38	Down
Cfap65	78.1821	3.51157	0.267086	13.1478	1.75307e-39	2.94367e-38	Up
Rnf43	78.4787	4.23361	0.32216	13.1413	1.90873e-39	3.20138e-38	Up
Nsg1	5662.45	-1.19232	0.0907662	-13.1362	2.04323e-39	3.42305e-38	Down
Epdr1	1167.83	-0.857732	0.0653248	-13.1303	2.20852e-39	3.69574e-38	Down
Zfp827	520.322	-1.41202	0.107553	-13.1286	2.25777e-39	3.77386e-38	Down
RGD1311847	498.73	0.792191	0.0603467	13.1273	2.29616e-39	3.83364e-38	Up
Rwdd2a	134.385	1.35297	0.103074	13.1262	2.33104e-39	3.88745e-38	Up
Usp5	4868.57	-0.76734	0.0584928	-13.1185	2.57863e-39	4.29547e-38	Down
Gpr149	289.267	1.30503	0.0994828	13.1182	2.59044e-39	4.31025e-38	Up
Icoslg	77.3278	2.85467	0.217655	13.1156	2.6816e-39	4.45687e-38	Up
Naga	812.823	-0.762409	0.0581335	-13.1148	2.70955e-39	4.49822e-38	Down
Hsd17b4	1125.53	1.22577	0.0934758	13.1132	2.76696e-39	4.58834e-38	Up
Myo18a	3941.37	1.14857	0.087619	13.1087	2.93762e-39	4.86583e-38	Up
Trappc12	1869.32	0.941027	0.0717873	13.1085	2.94203e-39	4.86763e-38	Up
Cdhr2	140.547	-1.52261	0.116158	-13.1081	2.95811e-39	4.88872e-38	Down
Ehmt1	1513.78	0.596638	0.0455448	13.1	3.29063e-39	5.43214e-38	Up
Etnk1	14053	0.803297	0.061322	13.0997	3.30779e-39	5.45433e-38	Up
Senp2	775.748	0.978355	0.0747037	13.0965	3.44923e-39	5.68115e-38	Up
Tsnax	3737.23	-0.625894	0.0478158	-13.0897	3.77089e-39	6.20398e-38	Down
Armc10	1793.23	0.820148	0.0626797	13.0847	4.02564e-39	6.61568e-38	Up
Gabra3	1261.41	-2.0562	0.157182	-13.0816	4.19458e-39	6.88559e-38	Down
Cabin1	3264.81	-0.83329	0.0637249	-13.0764	4.49452e-39	7.36971e-38	Down
Rnft2	2903.72	-1.22537	0.093712	-13.0759	4.51984e-39	7.40294e-38	Down
Galr2	607.257	1.36467	0.104373	13.0749	4.57882e-39	7.49117e-38	Up
Tprg1l	1625.96	-1.60604	0.122849	-13.0733	4.6777e-39	7.64441e-38	Down
Ppdpf	1474.75	1.02613	0.078491	13.0732	4.68659e-39	7.65041e-38	Up
Nipa2	1963.59	-0.912422	0.0698494	-13.0627	5.37774e-39	8.76888e-38	Down
Fblim1	335.29	2.04791	0.15685	13.0565	5.8339e-39	9.50213e-38	Up
Bgn	67.0688	-2.68784	0.205962	-13.0502	6.33754e-39	1.0311e-37	Down
Sema3c	4128.4	0.895989	0.0686828	13.0453	6.75762e-39	1.09823e-37	Up
Cant1	1111.64	-0.837762	0.0642543	-13.0382	7.41613e-39	1.20391e-37	Down
RGD1305938	1995.08	-1.65423	0.126884	-13.0374	7.50135e-39	1.2164e-37	Down
Ddx23	2447.83	0.798525	0.0612684	13.0332	7.91823e-39	1.28258e-37	Up
Rab3d	845.357	-1.37882	0.105799	-13.0324	8.00806e-39	1.2957e-37	Down
Sec61a2	2151.75	0.667006	0.051216	13.0234	9.00752e-39	1.4558e-37	Up
Patz1	1170.99	0.651703	0.0500468	13.0219	9.18886e-39	1.48348e-37	Up
Espl1	275.305	1.49691	0.115119	13.0032	1.17391e-38	1.89311e-37	Up
Micalcl	86.4065	1.64772	0.126725	13.0024	1.18577e-38	1.91013e-37	Up
Ak4	237.421	1.45571	0.112017	12.9954	1.29853e-38	2.08947e-37	Up
Slc5a6	1231.1	-1.35563	0.104317	-12.9953	1.3005e-38	2.09035e-37	Down
Zfand3	2048.49	-1.03934	0.0799998	-12.9918	1.36244e-38	2.18751e-37	Down
Grid2ip	137.09	1.5057	0.115939	12.9869	1.45133e-38	2.32768e-37	Up
Pdzd2	1837.18	-2.46821	0.190077	-12.9853	1.48242e-38	2.37495e-37	Down
Slc7a7	218.613	-1.80798	0.139246	-12.9841	1.50554e-38	2.40935e-37	Down
Neurl1	1138.66	-1.77419	0.136695	-12.9792	1.60638e-38	2.56793e-37	Down
H2az1	768.249	-0.872498	0.0672443	-12.9751	1.69483e-38	2.70638e-37	Down
Nsa2	1503.66	-1.07883	0.0831936	-12.9677	1.86622e-38	2.97681e-37	Down
Polr3f	1117.61	-1.22625	0.0945637	-12.9675	1.87072e-38	2.98075e-37	Down
Pcif1	939.767	-0.747732	0.0577047	-12.9579	2.11965e-38	3.37006e-37	Down
Exosc1	241.994	-1.07398	0.0828816	-12.958	2.11764e-38	3.37006e-37	Down
Phka1	1117.85	1.03825	0.0801395	12.9555	2.18635e-38	3.47234e-37	Up
Zc3h7b	9179.18	-0.996217	0.0769163	-12.952	2.29021e-38	3.63335e-37	Down
Smad2	1134.82	0.764604	0.0590522	12.9479	2.41356e-38	3.82491e-37	Up
LOC688613	179.756	-1.769	0.13663	-12.9474	2.43103e-38	3.84843e-37	Down
Wscd1	844.042	-1.31468	0.101552	-12.9459	2.47693e-38	3.91686e-37	Down
Nras	1547.88	-0.645621	0.0498713	-12.9457	2.48405e-38	3.92389e-37	Down
Ptpn11	5590.21	-0.743255	0.0574691	-12.9331	2.92654e-38	4.61789e-37	Down
Map4k5	1350.3	1.34607	0.104096	12.931	3.00774e-38	4.74091e-37	Up
LOC108350199	79.989	-1.65152	0.127725	-12.9303	3.0363e-38	4.78079e-37	Down
Hmgn3	875.567	-1.34706	0.104187	-12.9293	3.07752e-38	4.8405e-37	Down
Abhd8	3769.89	-1.73629	0.134432	-12.9158	3.66803e-38	5.76309e-37	Down
Get1	2399.89	-0.924782	0.0716104	-12.9141	3.74906e-38	5.8841e-37	Down
Calm3	9702.28	-0.961994	0.074587	-12.8976	4.64263e-38	7.27875e-37	Down
Ccdc120	331.198	-1.40712	0.109253	-12.8795	5.87003e-38	9.19325e-37	Down
Fbxw8	2146.66	-0.92467	0.0718024	-12.878	5.9879e-38	9.36784e-37	Down
Gli1	38.7335	4.40321	0.341943	12.877	6.06232e-38	9.47415e-37	Up
Rrbp1	2033.09	-1.22166	0.0949534	-12.8659	7.00149e-38	1.09302e-36	Down
Myg1	502.012	-0.931046	0.0723678	-12.8655	7.04057e-38	1.09795e-36	Down
Cyp2u1	251.019	-0.961025	0.0747092	-12.8635	7.21984e-38	1.12471e-36	Down
Sec16a	3423.56	-0.885477	0.0688538	-12.8603	7.53298e-38	1.17225e-36	Down
Grm7	839.012	-1.25135	0.0973312	-12.8566	7.89404e-38	1.22713e-36	Down
Nckap5l	1176.88	-1.00649	0.0783356	-12.8484	8.77541e-38	1.3627e-36	Down
Ipcef1	274.057	-1.95557	0.152324	-12.8383	1.00106e-37	1.55123e-36	Down
Hnrnph3	1098.24	-0.909612	0.0708514	-12.8383	1.00053e-37	1.55123e-36	Down
Cdk5rap2	582.828	-1.3491	0.105093	-12.8372	1.01448e-37	1.57035e-36	Down
Pou3f3	1399.74	-0.988104	0.0771629	-12.8054	1.52868e-37	2.36381e-36	Down
Fbxw2	1356.24	0.789748	0.06169	12.8019	1.60008e-37	2.47161e-36	Up
Fnta	949.002	-0.784737	0.0613036	-12.8008	1.62205e-37	2.50291e-36	Down
Kdm4b	2019.95	-0.781268	0.0610398	-12.7993	1.6541e-37	2.54968e-36	Down
Enkur	687.023	1.35538	0.105914	12.797	1.7047e-37	2.62491e-36	Up
Rcn3	574.142	1.59164	0.124537	12.7805	2.10734e-37	3.2415e-36	Up
St6galnac6	1737.74	-1.10033	0.086172	-12.769	2.44305e-37	3.75395e-36	Down
Ap4b1	1037.69	0.799552	0.0626234	12.7676	2.4867e-37	3.81702e-36	Up
Ssu72	1895.76	-1.0165	0.0796426	-12.7633	2.62761e-37	4.0291e-36	Down
LOC100125364	1266.61	1.0676	0.0836584	12.7615	2.69117e-37	4.12224e-36	Up
Ccer2	77.3457	2.91325	0.228379	12.7562	2.87734e-37	4.40281e-36	Up
Plxdc2	844.032	1.21199	0.095028	12.754	2.96235e-37	4.52816e-36	Up
Nbas	1837.9	-0.889064	0.0697101	-12.7537	2.97197e-37	4.53814e-36	Down
Tdrp	407.145	0.910364	0.0713826	12.7533	2.98815e-37	4.55809e-36	Up
Calca	928.669	4.10089	0.322152	12.7297	4.04481e-37	6.1635e-36	Up
H2ax	1407.03	1.12176	0.0881326	12.728	4.13066e-37	6.28778e-36	Up
LOC691995	3921.54	1.68619	0.132515	12.7245	4.32452e-37	6.57605e-36	Up
Cfap20dc	151.366	1.52379	0.11977	12.7226	4.42998e-37	6.72944e-36	Up
Atg2a	1302.27	-0.723549	0.0568805	-12.7205	4.5484e-37	6.90217e-36	Down
Fbxw11	3798.7	-0.544407	0.0428255	-12.7122	5.05905e-37	7.66915e-36	Stable
Asrgl1	1888.47	1.01355	0.0797622	12.7071	5.39995e-37	8.17747e-36	Up
Thg1l	343.993	1.04305	0.0821253	12.7007	5.85773e-37	8.86156e-36	Up
Bcar3	322.616	-1.23964	0.0976537	-12.6943	6.36186e-37	9.61428e-36	Down
Reep1	8184.65	-1.60092	0.126152	-12.6903	6.69049e-37	1.01005e-35	Down
Sgcb	2269.03	-0.950165	0.0748869	-12.688	6.89286e-37	1.03953e-35	Down
Scn3a	2598.82	-1.07027	0.0843608	-12.6869	6.99361e-37	1.05364e-35	Down
Zfp771	592.59	-1.25998	0.0993191	-12.6862	7.05015e-37	1.06107e-35	Down
RGD1306502	1932.42	0.718044	0.0566244	12.6808	7.55353e-37	1.13566e-35	Up
Plxnc1	3274.58	0.934126	0.0736665	12.6805	7.58798e-37	1.13967e-35	Up
Slc39a5	658.587	-1.62692	0.128319	-12.6787	7.75762e-37	1.16396e-35	Down
Birc5	39.4604	-2.99662	0.236393	-12.6764	7.9893e-37	1.1975e-35	Down
Etfdh	897.78	-1.1032	0.0870405	-12.6746	8.17983e-37	1.2248e-35	Down
Hdlbp	12932.8	0.465835	0.0367663	12.6702	8.65298e-37	1.29336e-35	Stable
Rsph1	182.302	2.25504	0.17798	12.6701	8.65536e-37	1.29336e-35	Up
Arpc5	6318.33	-0.748501	0.0590792	-12.6694	8.73351e-37	1.30371e-35	Down
Tpst1	601.643	-1.26918	0.100196	-12.667	9.01472e-37	1.34432e-35	Down
Deaf1	1578.82	-1.18624	0.0936965	-12.6605	9.79252e-37	1.45883e-35	Down
Ano4	736.222	1.12453	0.0888264	12.6599	9.86693e-37	1.46842e-35	Up
Ccdc136	1669.18	0.530523	0.0419072	12.6595	9.9157e-37	1.47418e-35	Stable
Clp1	274.742	0.927078	0.0732814	12.6509	1.10559e-36	1.64203e-35	Up
Rnf214	1018.84	-1.00699	0.0796083	-12.6494	1.12803e-36	1.67366e-35	Down
Cotl1	778.12	-2.1169	0.167364	-12.6485	1.14029e-36	1.69014e-35	Down
Slc39a1	1641.21	-1.02935	0.0813854	-12.6479	1.14951e-36	1.70208e-35	Down
Nedd4l	2612.93	0.528782	0.0418164	12.6453	1.18749e-36	1.75654e-35	Stable
Gna12	4118.06	-1.63746	0.129498	-12.6446	1.19764e-36	1.76978e-35	Down
Nploc4	3207.8	-0.534197	0.0422492	-12.6439	1.20836e-36	1.78382e-35	Stable
Tmem178b	6772.41	-1.10151	0.0871518	-12.639	1.28688e-36	1.89783e-35	Down
Sh3bp4	447.628	-1.2736	0.100801	-12.6348	1.35726e-36	1.9996e-35	Down
Rbmx2	91.2959	-1.87599	0.148492	-12.6336	1.37769e-36	2.02767e-35	Down
Lnx1	544.523	-0.861543	0.0682155	-12.6297	1.44777e-36	2.12867e-35	Down
Cry1	680.575	1.11103	0.0879848	12.6275	1.48942e-36	2.18772e-35	Up
Miga1	988.838	-0.827337	0.0656367	-12.6048	1.98696e-36	2.9156e-35	Down
Bend6	1559.51	1.7964	0.142595	12.598	2.16657e-36	3.17597e-35	Up
Eif2b2	1240.78	-0.879456	0.0698349	-12.5934	2.29696e-36	3.36375e-35	Down
LOC103689947	55.3612	2.22242	0.176519	12.5902	2.39029e-36	3.49694e-35	Up
Trak2	6533.21	0.726168	0.0576963	12.586	2.51984e-36	3.68279e-35	Up
Zfp746	765.972	1.1579	0.0920147	12.5839	2.58987e-36	3.78136e-35	Up
Ildr2	599.06	-1.26705	0.100718	-12.5801	2.71672e-36	3.96263e-35	Down
Bbs1	1379.6	-0.668141	0.0531141	-12.5793	2.74303e-36	3.99703e-35	Down
Trank1	3615.38	-1.31174	0.104306	-12.5758	2.86705e-36	4.17359e-35	Down
Atf4	9926.28	-1.05251	0.0837563	-12.5663	3.23369e-36	4.70265e-35	Down
Smug1	938.802	-0.768882	0.0612419	-12.5548	3.73969e-36	5.43311e-35	Down
Ets2	1615.56	1.13057	0.0901217	12.545	4.23612e-36	6.14824e-35	Up
Gps1	2899.36	0.561105	0.0447305	12.5441	4.28138e-36	6.20779e-35	Stable
RGD1307461	326.502	0.904061	0.0721865	12.524	5.52097e-36	7.99722e-35	Up
Adra2c	219.873	-2.63464	0.210518	-12.515	6.17744e-36	8.93929e-35	Down
Ube2q1	2359.71	0.531023	0.0424315	12.5148	6.19478e-36	8.95555e-35	Stable
Ctsb	8173.74	-0.940959	0.0752074	-12.5115	6.45792e-36	9.32677e-35	Down
Ric1	1403.57	0.965561	0.0771743	12.5114	6.46497e-36	9.32775e-35	Up
Aup1	1533.97	-0.753097	0.0601954	-12.5109	6.51163e-36	9.38585e-35	Down
Nipsnap3b	681.001	-1.26694	0.101281	-12.5091	6.6556e-36	9.58394e-35	Down
Pogk	1899.41	-1.04032	0.0831689	-12.5085	6.70574e-36	9.64665e-35	Down
Pml	965.445	-2.02783	0.162147	-12.5062	6.90837e-36	9.92841e-35	Down
Plk2	5750.34	1.2428	0.099382	12.5052	6.98826e-36	1.00334e-34	Up
Dnm1l	5925.65	0.638585	0.0510753	12.5028	7.20506e-36	1.03345e-34	Up
Anxa11	1221.23	-1.26203	0.100972	-12.4989	7.57328e-36	1.08521e-34	Down
Ttpal	2117.97	0.638488	0.051096	12.4959	7.86511e-36	1.12592e-34	Up
Eif1ad	946.552	-0.753517	0.0603333	-12.4892	8.54626e-36	1.22224e-34	Down
Lcmt2	228.432	1.44887	0.116038	12.4862	8.88341e-36	1.26922e-34	Up
Letm1	3413.34	-0.867104	0.0694589	-12.4837	9.1626e-36	1.30783e-34	Down
Fbxl4	617.184	1.33817	0.107203	12.4826	9.29484e-36	1.32542e-34	Up
Cpeb1	587.459	1.02521	0.0821995	12.4722	1.05832e-35	1.50766e-34	Up
Nudt3	3559.95	-1.38155	0.110826	-12.4659	1.14565e-35	1.63049e-34	Down
Cfap298	1383.21	1.13259	0.090868	12.4641	1.17218e-35	1.66663e-34	Up
Ubqln4	1921.56	-1.25774	0.100941	-12.4601	1.23171e-35	1.74957e-34	Down
Camsap2	7436.1	-1.00567	0.0807603	-12.4526	1.35401e-35	1.92144e-34	Down
Emp1	201.016	1.75651	0.141075	12.4509	1.38312e-35	1.96085e-34	Up
Slc1a5	694.4	-2.36715	0.190206	-12.4452	1.48498e-35	2.10322e-34	Down
Phyhip	2854.42	-0.770962	0.0619505	-12.4448	1.49263e-35	2.11201e-34	Down
Uchl1	20803.9	0.666202	0.0535338	12.4445	1.49804e-35	2.11762e-34	Up
Myl9	359.775	-2.4452	0.196567	-12.4395	1.59407e-35	2.25121e-34	Down
Mllt1	2232.88	-0.929718	0.074757	-12.4365	1.65535e-35	2.33549e-34	Down
Scarb1	999.541	1.09224	0.0879374	12.4207	2.01846e-35	2.84506e-34	Up
Nxt2	93.6947	-2.06632	0.166363	-12.4206	2.02056e-35	2.84529e-34	Down
Hnrnpd	2165.43	1.14185	0.091947	12.4186	2.07231e-35	2.91536e-34	Up
Rabep1	4285.69	0.541586	0.0436708	12.4015	2.56317e-35	3.60245e-34	Stable
Me1	2071.9	0.947852	0.0764767	12.394	2.81619e-35	3.95427e-34	Up
Egflam	30.5424	4.04791	0.326629	12.393	2.85174e-35	4.00035e-34	Up
Gabra2	3289.61	1.29028	0.104128	12.3913	2.91341e-35	4.08296e-34	Up
Rnpepl1	501.604	-0.85822	0.0693174	-12.381	3.3113e-35	4.63613e-34	Down
Ndufv1	3541.92	-1.18507	0.0957444	-12.3775	3.46125e-35	4.84145e-34	Down
Ccp110	1228.5	-1.04816	0.0846869	-12.3768	3.4884e-35	4.87479e-34	Down
Npr2	1026.98	0.960235	0.0775929	12.3753	3.55618e-35	4.96477e-34	Up
Dcakd	3089.6	0.656571	0.0530621	12.3736	3.63e-35	5.06301e-34	Up
Rufy1	515.261	-0.797524	0.064455	-12.3734	3.64256e-35	5.0757e-34	Down
Fbln5	148.202	-2.84495	0.229995	-12.3696	3.81799e-35	5.31509e-34	Down
Zfta	1995.36	0.943027	0.0762538	12.367	3.94471e-35	5.48629e-34	Up
Syt11	20520.1	0.412638	0.0333907	12.3579	4.41757e-35	6.13812e-34	Stable
Kcnd3	1360.47	-1.09425	0.0886181	-12.3479	4.9997e-35	6.9404e-34	Down
Adam11	2580.71	0.70413	0.0570543	12.3414	5.4207e-35	7.51769e-34	Up
Ube2ql1	5894.95	-1.50359	0.121891	-12.3355	5.83182e-35	8.08022e-34	Down
Tmem25	761.264	-0.80027	0.0648962	-12.3315	6.12636e-35	8.48029e-34	Down
Ppp1r11	1685.5	0.876299	0.0710633	12.3312	6.14906e-35	8.50369e-34	Up
Homez	288.75	1.59508	0.129418	12.325	6.64186e-35	9.17653e-34	Up
Polg	1226.54	0.874376	0.0709793	12.3187	7.18025e-35	9.91104e-34	Up
Agps	758.541	-0.925127	0.0751502	-12.3104	7.96466e-35	1.09834e-33	Down
Rmnd5a	659.51	-1.08342	0.0880691	-12.3019	8.84501e-35	1.2186e-33	Down
Klc3	37.3663	3.9091	0.317768	12.3018	8.86191e-35	1.21978e-33	Up
Hyal2	346.743	1.62323	0.131972	12.2998	9.0756e-35	1.24802e-33	Up
Zfp385a	1032.53	-1.64812	0.134082	-12.2919	1.00165e-34	1.37611e-33	Down
Pcid2	694.727	-0.766614	0.0623863	-12.2882	1.04833e-34	1.4389e-33	Down
Acsf2	306.002	-2.05229	0.167072	-12.2839	1.10543e-34	1.51585e-33	Down
Ddx47	1359.02	0.707296	0.0575934	12.2809	1.14776e-34	1.57244e-33	Up
Rabep2	344.295	1.01775	0.0829276	12.2727	1.26878e-34	1.73661e-33	Up
Adam15	1232.45	-1.45981	0.119069	-12.2602	1.48066e-34	2.02472e-33	Down
Gfus	319.502	-1.10803	0.0904178	-12.2546	1.58795e-34	2.1694e-33	Down
Ttc28	1163.29	-1.47142	0.120075	-12.2541	1.59725e-34	2.18008e-33	Down
Fbxo36	57.0108	3.27127	0.266956	12.254	1.59915e-34	2.18065e-33	Up
Cycs	6142.48	-0.668672	0.0546045	-12.2457	1.77054e-34	2.41212e-33	Down
Atp2b3	1397.75	-1.79599	0.146769	-12.2368	1.97636e-34	2.69002e-33	Down
Mta3	589.962	-1.04055	0.0850647	-12.2324	2.08594e-34	2.83653e-33	Down
Wasf1	5935.76	0.629779	0.0515008	12.2285	2.18855e-34	2.9733e-33	Up
Stard3	939.399	-0.996776	0.0815314	-12.2257	2.26705e-34	3.0771e-33	Down
Gorasp1	1529.98	0.84074	0.0687698	12.2254	2.27418e-34	3.08393e-33	Up
Abraxas2	852.208	-1.41554	0.115959	-12.2072	2.84417e-34	3.8533e-33	Down
Kansl1	1081.59	-0.828279	0.0678662	-12.2046	2.93792e-34	3.97664e-33	Down
Mrpl37	1780.14	-0.797928	0.0653845	-12.2036	2.97316e-34	4.02062e-33	Down
Abhd5	786.695	-1.01618	0.0832728	-12.203	2.99495e-34	4.04636e-33	Down
Dnajc7	2744.09	-0.633921	0.0519868	-12.1939	3.35088e-34	4.52307e-33	Down
Piga	181.592	-1.3435	0.110184	-12.1932	3.37876e-34	4.55651e-33	Down
Foxk1	1081.56	-1.20508	0.0988616	-12.1896	3.53104e-34	4.75749e-33	Down
Ankrd42	528.308	0.923815	0.0757881	12.1894	3.53843e-34	4.76307e-33	Up
Abat	1161.26	-2.01213	0.165085	-12.1884	3.58204e-34	4.81735e-33	Down
Tmem87a	615.1	-1.10717	0.0908828	-12.1823	3.86003e-34	5.18646e-33	Down
Eif3j	2049.12	0.855975	0.0702657	12.182	3.87755e-34	5.20522e-33	Up
Lamtor5	518.356	-1.33268	0.109444	-12.1768	4.12933e-34	5.53814e-33	Down
Ncbp3	737.629	0.936947	0.0769694	12.173	4.32969e-34	5.80155e-33	Up
Ppp1r16b	526.541	-1.88725	0.155052	-12.1717	4.3975e-34	5.88703e-33	Down
Lix1	1076.24	1.31702	0.108209	12.171	4.43397e-34	5.93044e-33	Up
Nhs	238.926	-1.57788	0.129697	-12.1659	4.72191e-34	6.3098e-33	Down
Tcaf1	4771.73	0.777258	0.0639191	12.16	5.07419e-34	6.77436e-33	Up
Snu13	1880.84	0.793827	0.0652852	12.1594	5.11527e-34	6.823e-33	Up
Srpra	2617.76	0.757072	0.0622742	12.1571	5.26161e-34	7.01181e-33	Up
Cipc	2133.53	-0.597563	0.0491789	-12.1508	5.68109e-34	7.56396e-33	Down
Nadk2	420.356	-1.3149	0.108259	-12.1459	6.0297e-34	8.02081e-33	Down
B3gnt5	212.505	1.85236	0.152551	12.1426	6.28345e-34	8.35077e-33	Up
Sgta	2686	-1.10662	0.0911963	-12.1344	6.93752e-34	9.21169e-33	Down
Stam2	641.916	-0.89761	0.0739936	-12.1309	7.24444e-34	9.61052e-33	Down
Pdp1	784.853	-0.803018	0.0662139	-12.1276	7.54036e-34	9.99404e-33	Down
Ccdc50	707.761	-0.962538	0.0793696	-12.1273	7.57134e-34	1.0026e-32	Down
Sel1l3	1257.36	1.36069	0.11221	12.1263	7.65997e-34	1.01342e-32	Up
Ercc4	534.418	-0.927485	0.0764921	-12.1252	7.76394e-34	1.02625e-32	Down
Bcl2l11	431.216	-1.93258	0.159397	-12.1243	7.8524e-34	1.03701e-32	Down
Phf10	1138.25	-1.30137	0.10737	-12.1204	8.23923e-34	1.08712e-32	Down
Pak4	291.724	-1.01894	0.0840726	-12.1197	8.30556e-34	1.09488e-32	Down
Rpl19	10656.5	-0.785107	0.0647918	-12.1174	8.54482e-34	1.12541e-32	Down
Zfp523	1523.46	0.869863	0.0718081	12.1137	8.9346e-34	1.17569e-32	Up
Ext2	1695.36	-0.691229	0.0570761	-12.1107	9.27487e-34	1.21937e-32	Down
Fcsk	506.197	0.74434	0.0614678	12.1094	9.41552e-34	1.23676e-32	Up
Flnc	470.377	-2.2391	0.185038	-12.1008	1.04614e-33	1.37291e-32	Down
Golga7b	4053	-0.699512	0.0578208	-12.0979	1.08316e-33	1.42022e-32	Down
Hrh3	355.211	-3.78759	0.31309	-12.0975	1.08927e-33	1.42696e-32	Down
Gatad2a	955.743	-0.901629	0.0746079	-12.0849	1.26935e-33	1.66137e-32	Down
Slc35e2b	681.894	-1.15696	0.0957781	-12.0796	1.35351e-33	1.76994e-32	Down
Cyld-ps1	198.982	-1.06534	0.0882139	-12.0768	1.39996e-33	1.82906e-32	Down
Lmna	1229.78	-1.20715	0.0999793	-12.074	1.44836e-33	1.8906e-32	Down
Kpna5	306.314	0.958872	0.0794566	12.0679	1.56123e-33	2.03612e-32	Up
Tp53i13	210.779	1.38832	0.115064	12.0657	1.6035e-33	2.08939e-32	Up
Nup188	1109.58	0.739219	0.0612742	12.0641	1.63428e-33	2.12762e-32	Up
Arnt2	2739.58	-0.969702	0.0803829	-12.0635	1.64554e-33	2.14037e-32	Down
Fez2	706.113	-1.10854	0.0919305	-12.0584	1.75132e-33	2.27594e-32	Down
Fkbp1b	986.213	1.01256	0.0839825	12.0568	1.78652e-33	2.31962e-32	Up
Fam163b	2929.46	-1.31885	0.109491	-12.0453	2.05294e-33	2.6632e-32	Down
Grm6	159.185	-1.43805	0.119399	-12.0441	2.08448e-33	2.70171e-32	Down
Rbmxl1	1619.11	0.734543	0.0610135	12.039	2.21595e-33	2.86958e-32	Up
Tppp	1132.55	-1.77773	0.147667	-12.0388	2.22207e-33	2.87497e-32	Down
Mbnl1	418.893	-1.14355	0.0950171	-12.0352	2.31992e-33	2.99892e-32	Down
Slitrk6	108.795	2.33902	0.194356	12.0347	2.33498e-33	3.01573e-32	Up
Hpgd	79.6453	3.01947	0.250904	12.0344	2.34457e-33	3.02545e-32	Up
Atp5f1b	34482.3	-0.641131	0.0532923	-12.0305	2.45782e-33	3.16879e-32	Down
Lrrc17	101.495	-2.13631	0.177578	-12.0303	2.46371e-33	3.1736e-32	Down
Sppl3	2552.43	-0.951021	0.0790796	-12.0261	2.59032e-33	3.33376e-32	Down
Nipal2	217.298	-1.23946	0.103076	-12.0247	2.63501e-33	3.3883e-32	Down
Slc35b1	1836.9	-0.805673	0.0670382	-12.0181	2.85393e-33	3.66659e-32	Down
Unc93b1	168.697	-1.99748	0.166265	-12.0139	3.00472e-33	3.85694e-32	Down
Cog4	1819.32	0.659845	0.0549339	12.0116	3.08746e-33	3.95967e-32	Up
Arhgef40	1122.45	1.30406	0.108594	12.0086	3.20076e-33	4.10139e-32	Up
Phf2	2013.82	0.543291	0.045247	12.0072	3.25542e-33	4.16738e-32	Stable
Pea15	5318.54	-0.960735	0.0800134	-12.0072	3.25794e-33	4.16738e-32	Down
Mki67	326.432	-2.87748	0.239679	-12.0056	3.32198e-33	4.24559e-32	Down
Hnrnpl	8481.96	0.520612	0.0433735	12.003	3.42629e-33	4.37509e-32	Stable
Slc16a2	1732.25	-0.931847	0.077644	-12.0015	3.488e-33	4.45001e-32	Down
Mcee	286.541	1.18174	0.098468	12.0013	3.49893e-33	4.46007e-32	Up
Slc30a7	402.444	-0.929914	0.077508	-11.9977	3.65486e-33	4.65479e-32	Down
Pkd2l2	48.329	2.97269	0.247797	11.9965	3.70692e-33	4.71699e-32	Up
Rnf8	788.218	0.713318	0.0594649	11.9956	3.74599e-33	4.76258e-32	Up
Gdi1	15913.9	-0.584681	0.0487571	-11.9917	3.9264e-33	4.98762e-32	Stable
Spag6l	95.9255	2.20947	0.184292	11.9889	4.0611e-33	5.15425e-32	Up
Zfp219	1326.72	1.09361	0.0912749	11.9815	4.44029e-33	5.63064e-32	Up
Ipmk	1235.04	1.09509	0.0915071	11.9672	5.275e-33	6.68104e-32	Up
Sfrp1	507.517	-2.20799	0.184503	-11.9672	5.27774e-33	6.68104e-32	Down
Man1a1	581.423	1.12918	0.0943584	11.9669	5.29618e-33	6.69859e-32	Up
Rtp3	232.089	2.50112	0.209042	11.9647	5.43906e-33	6.87338e-32	Up
Als2	1321.85	0.921477	0.0770409	11.9609	5.69495e-33	7.19055e-32	Up
Hcfc2	556.383	0.796887	0.0666271	11.9604	5.72803e-33	7.22609e-32	Up
B4galt2	1535.21	-1.62924	0.136276	-11.9554	6.08329e-33	7.66767e-32	Down
Cdc42ep1	142.677	-2.29388	0.191914	-11.9527	6.28754e-33	7.9183e-32	Down
Brpf3	870.276	-1.24143	0.103887	-11.9498	6.50784e-33	8.18871e-32	Down
Ninj1	598.236	-1.864	0.156081	-11.9425	7.10353e-33	8.93058e-32	Down
Hopx	265.312	1.69707	0.142129	11.9403	7.29227e-33	9.16002e-32	Up
Capzb	4639.62	-0.766303	0.0642486	-11.9271	8.54534e-33	1.07248e-31	Down
Fank1	103.397	2.10537	0.1766	11.9217	9.12826e-33	1.14466e-31	Up
Stx1a	3252.99	-1.77687	0.149161	-11.9124	1.01993e-32	1.27788e-31	Down
Ube2k	3607.28	0.594594	0.049923	11.9102	1.04709e-32	1.31078e-31	Up
Lrrc34	62.9925	2.59976	0.218337	11.9071	1.08711e-32	1.35972e-31	Up
Tmed7	3545.35	-0.738756	0.0620711	-11.9018	1.1586e-32	1.44791e-31	Down
Ckb	19632.4	-1.41283	0.118709	-11.9016	1.16061e-32	1.44918e-31	Down
Adcy9	464.5	-1.17696	0.0989007	-11.9004	1.17778e-32	1.46937e-31	Down
Gldc	550.525	-1.71381	0.144049	-11.8974	1.22122e-32	1.52227e-31	Down
Ptpn1	1053.4	-1.0687	0.0898338	-11.8964	1.23551e-32	1.53877e-31	Down
Canx	18562.4	1.02539	0.0862642	11.8866	1.38959e-32	1.7292e-31	Up
Dtx4	598.134	-0.902993	0.0759842	-11.884	1.43411e-32	1.78309e-31	Down
Man2c1	2210.59	0.870167	0.0732269	11.8832	1.44799e-32	1.79882e-31	Up
Parp1	2715.42	-0.499774	0.0420742	-11.8784	1.53265e-32	1.90238e-31	Stable
Tm4sf1	87.4872	2.8988	0.244168	11.8722	1.65153e-32	2.0482e-31	Up
Slc25a30	299.203	1.09037	0.0918956	11.8654	1.79116e-32	2.21949e-31	Up
Zscan21	668.919	0.67285	0.0567209	11.8625	1.85413e-32	2.29559e-31	Up
RT1-Da	44.3554	5.212	0.439411	11.8614	1.87918e-32	2.32463e-31	Up
Dync1li1	2237.91	0.617467	0.0520671	11.8591	1.93091e-32	2.38661e-31	Up
Fstl1	1917.85	1.08531	0.091529	11.8576	1.96558e-32	2.42742e-31	Up
Dgki	1439.82	1.10397	0.0931149	11.856	2.00284e-32	2.47136e-31	Up
Eogt	1187.85	1.07699	0.090848	11.8549	2.03086e-32	2.50381e-31	Up
LOC100910636	75.7971	-2.45149	0.206816	-11.8535	2.06485e-32	2.54359e-31	Down
Leprot	931.395	0.936678	0.0790301	11.8522	2.09702e-32	2.58105e-31	Up
Prickle2	5327.01	-1.01364	0.0855994	-11.8417	2.37588e-32	2.92182e-31	Down
Zfp367	347.596	-1.52451	0.128814	-11.835	2.5748e-32	3.16379e-31	Down
Lhx2	852.92	-1.04124	0.0880169	-11.83	2.7298e-32	3.35144e-31	Down
Krt75	53.7855	2.29592	0.194121	11.8273	2.82237e-32	3.46218e-31	Up
Casp7	893.981	-1.32459	0.112084	-11.8179	3.15446e-32	3.86633e-31	Down
Tor1aip1	741.352	1.13086	0.0956996	11.8167	3.19846e-32	3.91697e-31	Up
Slc15a2	489.485	-2.74993	0.232717	-11.8166	3.20329e-32	3.91962e-31	Down
Cpxm1	447.379	2.06787	0.175027	11.8145	3.28322e-32	4.01407e-31	Up
Kctd15	1046.22	-1.03359	0.0875547	-11.8051	3.67442e-32	4.48861e-31	Down
Lrrc3	83.476	-1.77665	0.150603	-11.7969	4.04886e-32	4.9419e-31	Down
Ank3	6506.56	-0.929131	0.0787624	-11.7966	4.06215e-32	4.954e-31	Down
Sdcbp	3709.8	-0.627033	0.0531549	-11.7963	4.07722e-32	4.96825e-31	Down
Serpinb9	231.171	-2.15263	0.182518	-11.7941	4.1858e-32	5.09632e-31	Down
Raf1	3027.82	-0.628278	0.0532981	-11.788	4.50097e-32	5.4755e-31	Down
Zfp954	357.2	0.958656	0.0814162	11.7748	5.26719e-32	6.4023e-31	Up
Neurod6	1751.63	0.927034	0.0787569	11.7708	5.51775e-32	6.7013e-31	Up
Il17ra	686.304	0.66978	0.0569161	11.7678	5.71652e-32	6.93696e-31	Up
Ncoa7	1874.69	0.795386	0.0676178	11.763	6.05727e-32	7.34437e-31	Up
Tbc1d14	2437.76	-0.928417	0.0789402	-11.761	6.19851e-32	7.50941e-31	Down
T2	31.2574	5.57702	0.474201	11.7609	6.20898e-32	7.51589e-31	Up
Stk11ip	2623.71	0.646632	0.0550787	11.7401	7.93531e-32	9.59766e-31	Up
LOC103694491	706.076	-1.23001	0.104773	-11.7397	7.97863e-32	9.6421e-31	Down
Atp8a2	907.559	-1.21885	0.103887	-11.7324	8.69521e-32	1.04924e-30	Down
Ece1	1091.83	-1.19185	0.101586	-11.7324	8.69651e-32	1.04924e-30	Down
Tns1	286.261	-2.09523	0.178615	-11.7305	8.89728e-32	1.07258e-30	Down
Ltn1	3371.64	0.742609	0.0633111	11.7295	8.99614e-32	1.0836e-30	Up
Kcnip1	415.804	-1.68053	0.143298	-11.7275	9.21299e-32	1.10881e-30	Down
Exph5	275.76	1.60991	0.137372	11.7193	1.01467e-31	1.22019e-30	Up
Slitrk5	3540.73	0.887297	0.0757492	11.7136	1.08545e-31	1.30423e-30	Up
Srpk1	1613.02	-0.731751	0.0624808	-11.7116	1.11142e-31	1.33434e-30	Down
Cnot10	887.368	0.838406	0.0716138	11.7073	1.16908e-31	1.40241e-30	Up
Vstm2b	579.851	-1.27466	0.108959	-11.6985	1.29761e-31	1.55533e-30	Down
Tubgcp5	915.697	1.08339	0.0926432	11.6943	1.36361e-31	1.6331e-30	Up
Rtl9	39.8099	-3.25652	0.278671	-11.6859	1.50458e-31	1.80046e-30	Down
Rac1	8828.9	-0.820767	0.0702381	-11.6855	1.51198e-31	1.80784e-30	Down
Klhl5	1881.32	0.838435	0.0717515	11.6853	1.51627e-31	1.81149e-30	Up
Sergef	510.907	-1.47782	0.126555	-11.6773	1.66562e-31	1.9883e-30	Down
Sez6	6417.7	-0.987496	0.0845952	-11.6732	1.74762e-31	2.08449e-30	Down
C2cd2l	6066.89	0.803562	0.0688425	11.6725	1.76226e-31	2.10024e-30	Up
Eif4a2	16969	0.733104	0.0628111	11.6716	1.78113e-31	2.121e-30	Up
Gpc1	3397.53	-1.01482	0.0869577	-11.6703	1.80751e-31	2.15067e-30	Down
Ccdc65	583.126	0.864762	0.0741142	11.668	1.85809e-31	2.20906e-30	Up
Syt10	401.124	1.78201	0.152768	11.6648	1.92794e-31	2.29025e-30	Up
Ppp1r17	55.4222	4.23049	0.363412	11.641	2.54924e-31	3.02585e-30	Up
Tax1bp3	302.857	-1.04501	0.0898098	-11.6358	2.71083e-31	3.21505e-30	Down
Ankra2	1102.98	-0.91179	0.0783784	-11.6332	2.79463e-31	3.31176e-30	Down
Sumf2	369.336	1.19773	0.103027	11.6254	3.06075e-31	3.62419e-30	Up
Dync1i2	5880.2	0.729001	0.0627126	11.6245	3.09508e-31	3.66189e-30	Up
Mettl2	195.438	-1.11945	0.0963088	-11.6236	3.12712e-31	3.69681e-30	Down
Dus2	624.798	-0.939181	0.0808011	-11.6234	3.13517e-31	3.70334e-30	Down
Slc31a1	548.749	-0.724885	0.0623766	-11.6211	3.21914e-31	3.79947e-30	Down
Vps35l	2280.69	0.508355	0.0437548	11.6182	3.32902e-31	3.92599e-30	Stable
Cntfr	637.634	-1.82701	0.157276	-11.6166	3.39348e-31	3.9988e-30	Down
Cebpd	1398.73	1.62997	0.140375	11.6115	3.6021e-31	4.24121e-30	Up
Sfmbt1	949.425	0.678109	0.0584047	11.6105	3.64382e-31	4.28689e-30	Up
Nipsnap2	1225.44	0.648787	0.0558804	11.6103	3.65376e-31	4.29514e-30	Up
Kctd9	268.327	1.2024	0.103576	11.6089	3.71443e-31	4.36297e-30	Up
Usp4	2762.89	0.414088	0.0356726	11.608	3.75146e-31	4.40294e-30	Stable
Gatad1	456.197	-0.658777	0.0568231	-11.5935	4.44738e-31	5.21554e-30	Down
Grm1	561.747	-1.61082	0.138946	-11.5932	4.46273e-31	5.22935e-30	Down
Wipf3	768.194	1.30778	0.112828	11.5908	4.58627e-31	5.36554e-30	Up
Mctp1	418.34	0.919552	0.0793343	11.5908	4.58598e-31	5.36554e-30	Up
Pdss2	603.078	0.876929	0.0757034	11.5837	4.98182e-31	5.82365e-30	Up
Pigs	2459.13	-0.85702	0.0739878	-11.5833	5.01019e-31	5.85214e-30	Down
Tsc22d2	855.013	-0.882011	0.0761572	-11.5814	5.11749e-31	5.97272e-30	Down
Fbln2	407.534	-2.29531	0.198227	-11.5792	5.25144e-31	6.12418e-30	Down
Rassf8	442.86	1.01358	0.0875935	11.5714	5.75426e-31	6.70523e-30	Up
Trpm4	334.266	0.91837	0.0793717	11.5705	5.81441e-31	6.76993e-30	Up
Tceal7	55.849	-2.76983	0.239583	-11.5611	6.49083e-31	7.55151e-30	Down
Slc49a3	73.7131	1.97405	0.170785	11.5587	6.67232e-31	7.7565e-30	Up
Vwa2	40.2032	2.17411	0.188249	11.5491	7.46113e-31	8.66662e-30	Up
Rpl29	6096.66	-1.03225	0.0894589	-11.5388	8.40573e-31	9.7561e-30	Down
Trim27	1482.57	-0.78848	0.0683476	-11.5363	8.65507e-31	1.00376e-29	Down
Foxj3	3908.58	0.624508	0.0541356	11.536	8.68804e-31	1.00678e-29	Up
Rab22a	971.564	-0.920469	0.0797924	-11.5358	8.70683e-31	1.00816e-29	Down
Cars	4980.81	-0.899546	0.0779794	-11.5357	8.71892e-31	1.00877e-29	Down
Prss35	45.8319	2.9486	0.255762	11.5287	9.45622e-31	1.09321e-29	Up
Slc38a3	999.318	-2.43317	0.21112	-11.525	9.86668e-31	1.13976e-29	Down
Adam17	727.159	1.27867	0.110962	11.5235	1.0046e-30	1.15956e-29	Up
Virma	2288.57	0.711314	0.061795	11.5109	1.16298e-30	1.34132e-29	Up
E2f2	98.4416	-2.02478	0.175916	-11.5099	1.17578e-30	1.35501e-29	Down
Atg14	584.462	0.69187	0.0601535	11.5017	1.29277e-30	1.48867e-29	Up
Laptm4a	3504.11	-1.35332	0.117713	-11.4968	1.36971e-30	1.57603e-29	Down
Dkk4	389.423	1.27256	0.110698	11.4957	1.38608e-30	1.59361e-29	Up
Cndp2	3012.04	0.951099	0.0827943	11.4875	1.52452e-30	1.7514e-29	Up
Scn7a	101.711	-2.45332	0.213585	-11.4864	1.54451e-30	1.77298e-29	Down
Nubp2	700.677	0.869916	0.0757356	11.4862	1.54751e-30	1.77503e-29	Up
Tmem200a	673.116	0.966897	0.0841877	11.485	1.56913e-30	1.79843e-29	Up
Mak	86.2627	1.58414	0.137936	11.4846	1.57608e-30	1.80498e-29	Up
Msantd4	2690.98	0.779307	0.0678699	11.4824	1.61796e-30	1.85149e-29	Up
Slc7a3	5365.95	-1.09572	0.0954452	-11.4801	1.66083e-30	1.89907e-29	Down
Zfp90	251.032	1.28227	0.111704	11.4791	1.67954e-30	1.91897e-29	Up
Slc7a4	712.82	1.41696	0.123529	11.4706	1.85388e-30	2.11651e-29	Up
Uhrf2	2273.83	0.658848	0.0574759	11.463	2.02349e-30	2.30835e-29	Up
Itpripl1	137.471	1.51153	0.131871	11.4621	2.04407e-30	2.33001e-29	Up
Sh2d5	291.42	-1.54636	0.134932	-11.4603	2.08839e-30	2.37869e-29	Down
Pgam1	9918.23	-1.10804	0.0966978	-11.4588	2.12512e-30	2.41864e-29	Down
Cmas	3321.69	-0.651519	0.0568648	-11.4573	2.1605e-30	2.457e-29	Down
Phc2	1429.03	-0.744805	0.0650292	-11.4534	2.26123e-30	2.56956e-29	Down
Kcnc3	2161.18	-1.43156	0.125034	-11.4494	2.36811e-30	2.68893e-29	Down
Prodh1	146.652	-1.72087	0.150355	-11.4453	2.48107e-30	2.81502e-29	Down
Cdkn3	34.5573	-2.87011	0.250842	-11.4419	2.58181e-30	2.92705e-29	Down
Sema3e	512.95	1.24407	0.108747	11.4401	2.63696e-30	2.98727e-29	Up
Pdk4	75.1845	2.38785	0.208844	11.4336	2.83987e-30	3.21464e-29	Up
Peds1	1552.49	-0.934685	0.0817566	-11.4325	2.87627e-30	3.25334e-29	Down
Pdlim3	25.2024	3.51387	0.307549	11.4254	3.12251e-30	3.52913e-29	Up
Mettl22	526.917	-0.742347	0.0649801	-11.4242	3.16457e-30	3.57392e-29	Down
Mal2	6537.9	-1.08254	0.0947629	-11.4236	3.18632e-30	3.59571e-29	Down
Samhd1	330.759	-1.18892	0.104089	-11.4222	3.23952e-30	3.65294e-29	Down
Rimkla	397.499	-1.29768	0.113614	-11.4218	3.25414e-30	3.6666e-29	Down
Znfx1	5586.38	-1.5944	0.139634	-11.4184	3.3844e-30	3.81044e-29	Down
Igfbp4	1395.59	1.69082	0.148087	11.4178	3.40842e-30	3.83454e-29	Up
Nav2	2672.18	-0.993327	0.0870069	-11.4166	3.45338e-30	3.88214e-29	Down
Sdhd	2524.8	-0.725508	0.063562	-11.4142	3.55223e-30	3.9902e-29	Down
Drd2	88.7518	-1.88964	0.165632	-11.4087	3.78535e-30	4.24881e-29	Down
Hspa9	9677.72	-0.639693	0.0560943	-11.4039	3.9988e-30	4.48495e-29	Down
Adss	1795.01	-0.87853	0.0770509	-11.402	4.08844e-30	4.58199e-29	Down
Utp6	701.061	0.597293	0.052388	11.4013	4.11849e-30	4.61214e-29	Up
Atpaf1	390.534	-0.93129	0.081764	-11.39	4.69099e-30	5.24926e-29	Down
Ap4s1	697.303	-0.857626	0.0753274	-11.3853	4.94892e-30	5.53365e-29	Down
Lpgat1	3916.55	-0.968079	0.085089	-11.3772	5.42897e-30	6.0658e-29	Down
Gng5	793.637	-1.05709	0.0929145	-11.377	5.44126e-30	6.0749e-29	Down
Ralgps1	2581.58	-1.0288	0.0904424	-11.3753	5.55415e-30	6.19622e-29	Down
Rnf4	1113.27	-0.702282	0.0617457	-11.3738	5.64926e-30	6.29753e-29	Down
Klhdc10	5792.06	-0.452602	0.0398014	-11.3715	5.79805e-30	6.45848e-29	Stable
Slitrk3	1408.98	0.714085	0.0628476	11.3622	6.45284e-30	7.1824e-29	Up
Atg9a	5020.1	-0.878454	0.0773275	-11.3602	6.60141e-30	7.34219e-29	Down
Casp4	447.076	-1.26051	0.110964	-11.3597	6.64087e-30	7.38048e-29	Down
Cx3cl1	8469.25	-1.01763	0.0895971	-11.3579	6.77901e-30	7.5283e-29	Down
Tmem131l	990.85	0.578661	0.0509541	11.3565	6.88392e-30	7.63902e-29	Stable
Carm1	1429.31	-1.06356	0.0936685	-11.3545	7.04629e-30	7.81328e-29	Down
Ccdc181	1545.55	0.770141	0.0678523	11.3503	7.39425e-30	8.19292e-29	Up
Ostm1	1387.82	-0.542904	0.0478849	-11.3377	8.53634e-30	9.45122e-29	Stable
Ctdsp2	160.794	-1.13369	0.100104	-11.3251	9.85874e-30	1.09071e-28	Down
Usp38	1319.22	0.860976	0.0760383	11.3229	1.01034e-29	1.11693e-28	Up
Scamp3	2478.95	-0.587158	0.0518645	-11.321	1.03283e-29	1.14094e-28	Down
Zdhhc3	1553.12	-0.75236	0.0664643	-11.3197	1.0477e-29	1.1565e-28	Down
Kif21b	4436.64	-1.77096	0.156488	-11.3168	1.08299e-29	1.19455e-28	Down
Ttc21a	122.546	2.02368	0.178864	11.3141	1.11731e-29	1.23148e-28	Up
Ar	79.9022	2.47673	0.218955	11.3116	1.14985e-29	1.26639e-28	Up
Fbxw7	3545.14	0.762355	0.0674546	11.3018	1.28628e-29	1.41559e-28	Up
Ppp6r2	2489.37	0.527218	0.0466572	11.2998	1.31482e-29	1.44591e-28	Stable
LRRTM1	1368.5	0.965407	0.0854368	11.2997	1.31719e-29	1.44743e-28	Up
Usp45	1204.12	1.04785	0.0928019	11.2913	1.44905e-29	1.59114e-28	Up
Prepl	5169.17	-0.89427	0.0792303	-11.287	1.52182e-29	1.66979e-28	Down
Styx	324.4	1.08887	0.0964734	11.2867	1.52671e-29	1.67389e-28	Up
Slc25a11	1441.77	-0.771444	0.0683631	-11.2845	1.56534e-29	1.71497e-28	Down
Tamalin	380.365	2.57362	0.22812	11.2819	1.61306e-29	1.76593e-28	Up
Eea1	955.871	-1.05402	0.0934636	-11.2773	1.69813e-29	1.85768e-28	Down
Smc1a	3237.48	0.607986	0.0539306	11.2735	1.77366e-29	1.93885e-28	Up
Dynll2	7734.21	1.13722	0.100976	11.2623	2.01351e-29	2.19941e-28	Up
Marchf8	2271.13	-0.720037	0.0639558	-11.2584	2.1065e-29	2.29927e-28	Down
Sema4b	290.196	-1.25257	0.11127	-11.257	2.13918e-29	2.3332e-28	Down
Cyld	1320.28	-1.11818	0.0993407	-11.256	2.16407e-29	2.35859e-28	Down
Ldlrad4	405.034	-1.1078	0.0984387	-11.2537	2.22125e-29	2.41911e-28	Down
Syt7	1908.38	-1.51616	0.134735	-11.253	2.23926e-29	2.43692e-28	Down
Mybph	65.4037	-2.41898	0.215037	-11.2491	2.33962e-29	2.54425e-28	Down
Ralgds	1829.47	-0.930513	0.0827867	-11.2399	2.59753e-29	2.82263e-28	Down
Itpkc	808.858	0.997452	0.0887697	11.2364	2.70169e-29	2.93364e-28	Up
Ciita	37.2095	4.553	0.405205	11.2363	2.70508e-29	2.93514e-28	Up
Caskin1	4322.41	-1.48063	0.131795	-11.2343	2.76581e-29	2.99882e-28	Down
Fam174b	456.916	-0.907397	0.0807864	-11.2321	2.83801e-29	3.07483e-28	Down
Paox	792.695	0.632996	0.0563621	11.2309	2.87581e-29	3.11348e-28	Up
Coq5	470.243	0.736765	0.0656074	11.2299	2.90814e-29	3.14616e-28	Up
Mrnip	200.946	-1.28365	0.114329	-11.2277	2.98228e-29	3.22398e-28	Down
Cadm2	2131.49	0.7829	0.0697418	11.2257	3.04992e-29	3.29468e-28	Up
Gsn	984.431	1.3292	0.118434	11.2231	3.13957e-29	3.38902e-28	Up
Bcat1	19760.7	-1.26219	0.112481	-11.2214	3.20121e-29	3.45302e-28	Down
Fam169a	1258.53	0.706697	0.0629913	11.219	3.29082e-29	3.54707e-28	Up
Kif21a	5484.9	-0.63735	0.0568517	-11.2107	3.61122e-29	3.88956e-28	Down
Cox6b2	576.548	1.4444	0.128904	11.2053	3.84215e-29	4.13525e-28	Up
Pnpla6	1970	0.585735	0.0522809	11.2036	3.91396e-29	4.20944e-28	Up
Wdr41	1078.16	0.651359	0.0581617	11.1991	4.11913e-29	4.42686e-28	Up
Pdzrn4	101.671	-1.70385	0.152167	-11.1972	4.20597e-29	4.51687e-28	Down
Stard7	4039.73	-0.434439	0.0388166	-11.1921	4.45763e-29	4.78363e-28	Stable
Oscp1	726.703	0.654646	0.0584981	11.1909	4.5184e-29	4.8453e-28	Up
Kcnk12	663.466	-1.46667	0.13108	-11.1891	4.61042e-29	4.94036e-28	Down
Setd7	426.09	1.70929	0.152774	11.1883	4.65095e-29	4.98015e-28	Up
Trib3	714.558	-1.99186	0.178031	-11.1883	4.65464e-29	4.98047e-28	Down
Cops7a	1918.66	-1.06896	0.0955655	-11.1857	4.7937e-29	5.12552e-28	Down
Trim54	71.6071	-1.80151	0.16107	-11.1847	4.84775e-29	5.17953e-28	Down
Rgs3	306.513	-1.23288	0.110241	-11.1835	4.90936e-29	5.24154e-28	Down
Pih1d2	103.226	1.70776	0.152794	11.1768	5.29488e-29	5.64903e-28	Up
Odad1	84.7984	2.31799	0.207409	11.176	5.34696e-29	5.70044e-28	Up
Oprk1	84.9617	2.4641	0.220695	11.1652	6.03598e-29	6.43033e-28	Up
Camlg	1334.02	0.701763	0.0629025	11.1563	6.66737e-29	7.09781e-28	Up
Pgr	614.702	-1.16826	0.104728	-11.1552	6.75498e-29	7.18586e-28	Down
Ddx58	1339.03	-1.99455	0.178808	-11.1547	6.79253e-29	7.22057e-28	Down
Gmeb1	1070.6	0.871421	0.0781461	11.1512	7.06604e-29	7.50588e-28	Up
Mars1	5784.53	-0.608927	0.0546133	-11.1498	7.17787e-29	7.61914e-28	Down
Slc12a2	1723.12	1.07064	0.096065	11.1449	7.57974e-29	8.0399e-28	Up
Bace1	1953.39	-0.881237	0.0791016	-11.1406	7.96154e-29	8.43877e-28	Down
Mef2d	1346.92	-1.42141	0.127598	-11.1398	8.03281e-29	8.50816e-28	Down
Zfp394	342.233	0.777616	0.0698112	11.1388	8.11772e-29	8.59189e-28	Up
Sox11	822.144	1.38738	0.12459	11.1356	8.42129e-29	8.90676e-28	Up
Phospho1	180.048	-1.60537	0.144261	-11.1282	9.14179e-29	9.66183e-28	Down
Ift81	932.816	1.23373	0.110896	11.1251	9.46533e-29	9.99656e-28	Up
Cpne4	2433.09	-0.717817	0.0645385	-11.1223	9.77148e-29	1.03125e-27	Down
Mfsd14b	1146.39	-0.887574	0.0798046	-11.1218	9.8225e-29	1.03589e-27	Down
Mex3a	137.415	1.915	0.172202	11.1207	9.95097e-29	1.04868e-27	Up
Hsf1	675.001	-0.697406	0.0627309	-11.1174	1.03208e-28	1.08687e-27	Down
Eef1akmt2	233.948	0.999563	0.0899501	11.1124	1.09166e-28	1.14879e-27	Up
Adprm	393.158	0.836258	0.0752735	11.1096	1.12682e-28	1.18494e-27	Up
Nusap1	81.1103	-2.59978	0.234218	-11.0998	1.25668e-28	1.32055e-27	Down
Rcbtb1	635.753	0.942055	0.08489	11.0974	1.29204e-28	1.35673e-27	Up
Nipa1	1059.27	-0.743223	0.0670108	-11.0911	1.38582e-28	1.45417e-27	Down
Zer1	5510.36	-0.542413	0.0489191	-11.088	1.43529e-28	1.505e-27	Stable
Tmx2	3578.58	-0.539131	0.0486297	-11.0865	1.45947e-28	1.52926e-27	Stable
Xkrx	75.4503	3.0099	0.27168	11.0788	1.58952e-28	1.66434e-27	Up
Sgpp2	152.125	1.68708	0.152338	11.0746	1.6659e-28	1.74307e-27	Up
Farp1	1383.46	-1.03539	0.0934928	-11.0745	1.66752e-28	1.74352e-27	Down
Bbx	524.248	-1.32329	0.119542	-11.0696	1.76138e-28	1.84034e-27	Down
Acap2	1587.07	-0.927713	0.0838169	-11.0683	1.78698e-28	1.86576e-27	Down
Clec1a	90.9072	-1.87777	0.169654	-11.0683	1.78824e-28	1.86576e-27	Down
Kcnab2	673.266	-0.986256	0.0891293	-11.0655	1.8453e-28	1.92392e-27	Down
Vit	29.1695	3.27369	0.295939	11.0621	1.91649e-28	1.99672e-27	Up
Wnt11	58.172	3.58313	0.324003	11.059	1.98383e-28	2.06541e-27	Up
Tmem9	2551.52	-0.63619	0.0575379	-11.0569	2.03002e-28	2.112e-27	Down
RGD1308544	471.278	1.42555	0.128932	11.0567	2.03528e-28	2.11597e-27	Up
Epha7	1220.73	0.812752	0.0735091	11.0565	2.03924e-28	2.11859e-27	Up
Fsd1l	557.965	0.962557	0.0870736	11.0545	2.08461e-28	2.16418e-27	Up
Tab1	1119.75	0.724669	0.0655556	11.0543	2.09037e-28	2.16863e-27	Up
Loxl2	95.1219	2.01719	0.182512	11.0523	2.13604e-28	2.21444e-27	Up
Vps36	812.25	0.726156	0.0657068	11.0515	2.1568e-28	2.23439e-27	Up
Fan1	468.122	0.897581	0.0812453	11.0478	2.24648e-28	2.32565e-27	Up
RGD1311517	219.966	-1.27444	0.115402	-11.0435	2.35743e-28	2.43878e-27	Down
Chd4	6908.78	0.459761	0.0416363	11.0423	2.38829e-28	2.46897e-27	Stable
Ramp2	959.143	1.23285	0.11169	11.0381	2.5027e-28	2.58542e-27	Up
Fgfr3	701.027	-1.66803	0.151123	-11.0376	2.5175e-28	2.59888e-27	Down
Prcc	1711.94	-0.812568	0.0736252	-11.0365	2.54662e-28	2.62708e-27	Down
Pik3r4	2127.39	0.549457	0.0498198	11.0289	2.77265e-28	2.85825e-27	Stable
Khdrbs2	216.785	1.25495	0.113789	11.0288	2.7759e-28	2.85959e-27	Up
Acsbg1	2314.52	-2.20075	0.199625	-11.0244	2.91495e-28	3.00072e-27	Down
Sema4f	2277.93	-1.04044	0.0944061	-11.0209	3.02923e-28	3.11618e-27	Down
Ube2z	5132.97	0.398188	0.0361317	11.0205	3.04503e-28	3.13023e-27	Stable
Metap2	2509	-0.837447	0.0760107	-11.0175	3.1471e-28	3.23289e-27	Down
Pcnx2	1306.52	-1.1388	0.103412	-11.0123	3.33311e-28	3.42158e-27	Down
G6pd	2067.05	-0.497912	0.0452262	-11.0094	3.44382e-28	3.53275e-27	Stable
Iars1	5832.7	0.451728	0.0410383	11.0075	3.51792e-28	3.60623e-27	Stable
Gosr1	1800.74	-0.830308	0.075441	-11.0061	3.57296e-28	3.6601e-27	Down
Scaf4	1007.61	-0.768668	0.0698563	-11.0036	3.67377e-28	3.76074e-27	Down
Slc35b2	679.444	0.53544	0.0486651	11.0025	3.71508e-28	3.80037e-27	Stable
Cenpb	1465.77	-1.50975	0.137281	-10.9975	3.92698e-28	4.01434e-27	Down
Vapb	1106.04	-1.27041	0.115523	-10.9971	3.94582e-28	4.02807e-27	Down
Tdg	1902.19	0.8177	0.074356	10.9971	3.94591e-28	4.02807e-27	Up
Zfp281	1080.82	0.784516	0.0713447	10.9961	3.98885e-28	4.06907e-27	Up
Ilk	2271.5	-0.731352	0.0665494	-10.9896	4.28714e-28	4.37032e-27	Down
Ptcd1	842.482	0.530605	0.0483	10.9856	4.48147e-28	4.56524e-27	Stable
Olfm3	3495.05	1.20874	0.110045	10.9841	4.55804e-28	4.64002e-27	Up
Prg4	92.3543	2.63422	0.239842	10.9831	4.60609e-28	4.68568e-27	Up
Cab39	4407.82	-0.42454	0.038658	-10.9819	4.66803e-28	4.7454e-27	Stable
Purb	5079.52	1.19291	0.108634	10.981	4.71839e-28	4.79327e-27	Up
G3bp2	3347.5	0.562273	0.0512364	10.9741	5.09188e-28	5.1691e-27	Stable
RGD1310352	1968.79	0.930071	0.0847592	10.9731	5.14774e-28	5.2222e-27	Up
Ccna2	103.873	-2.25696	0.205686	-10.9729	5.16137e-28	5.2324e-27	Down
Atad2	240.109	-1.77352	0.161655	-10.971	5.26786e-28	5.33667e-27	Down
Dusp16	258.734	1.24764	0.113723	10.9709	5.27664e-28	5.34187e-27	Up
RT1-M3-1	746.419	-1.40774	0.128352	-10.9678	5.45815e-28	5.52181e-27	Down
Atp6v1b2	16049.2	-0.38614	0.035208	-10.9674	5.48282e-28	5.54294e-27	Stable
Ip6k1	1173.94	-0.838645	0.0764917	-10.9639	5.70071e-28	5.75925e-27	Down
Rpp14	501.878	0.787103	0.0717964	10.963	5.75711e-28	5.81222e-27	Up
Nkapd1	1233.82	-1.0978	0.100203	-10.9557	6.23792e-28	6.29331e-27	Down
Klhl12	1282.99	0.600235	0.0548259	10.948	6.79104e-28	6.84662e-27	Up
Tom1l2	1671.52	-0.865788	0.0791397	-10.94	7.42004e-28	7.47563e-27	Down
Edem3	1271.8	-0.848072	0.0775228	-10.9396	7.44959e-28	7.50024e-27	Down
Mafg	1098.11	1.10322	0.100858	10.9384	7.55359e-28	7.59973e-27	Up
Ttc22	88.7886	-1.83648	0.167923	-10.9365	7.7141e-28	7.7559e-27	Down
Dpyd	332.385	1.21656	0.111262	10.9342	7.91285e-28	7.95027e-27	Up
Ajap1	553.259	-0.955013	0.0873437	-10.934	7.9301e-28	7.96215e-27	Down
Phkg2	966.467	-0.661164	0.06047	-10.9338	7.94872e-28	7.97538e-27	Down
Dido1	3125.5	1.10438	0.10102	10.9323	8.07451e-28	8.09605e-27	Up
Flot1	2390.26	-1.35076	0.12357	-10.9312	8.17992e-28	8.19614e-27	Down
Dalrd3	1186.26	0.845619	0.0773826	10.9278	8.49183e-28	8.50285e-27	Up
Oas3	20.5753	-4.17405	0.382016	-10.9264	8.62175e-28	8.62705e-27	Down
Tmem240	143.437	-1.07984	0.0989147	-10.9169	9.57459e-28	9.57394e-27	Down
Siah3	50.0542	-1.79644	0.16457	-10.916	9.66621e-28	9.65897e-27	Down
Lrrtm4	1026.34	0.884015	0.0809867	10.9156	9.71341e-28	9.69952e-27	Up
Impact	4495.1	-1.52537	0.139788	-10.912	1.00961e-27	1.00748e-26	Down
Snx30	837.287	-1.3605	0.12469	-10.9111	1.0202e-27	1.01736e-26	Down
Akna	403.769	-1.74013	0.159485	-10.9109	1.02211e-27	1.01857e-26	Down
Chd2	2805.18	-0.673181	0.0617157	-10.9078	1.0581e-27	1.05371e-26	Down
Rspo3	781.344	1.62459	0.148943	10.9075	1.06192e-27	1.0568e-26	Up
Tmem151a	3269.58	-1.02731	0.0941914	-10.9066	1.07209e-27	1.0662e-26	Down
Flnb	997.139	-0.797283	0.0731111	-10.9051	1.08996e-27	1.08324e-26	Down
Cbln2	780.302	1.25386	0.114997	10.9034	1.11022e-27	1.10262e-26	Up
Nolc1	3217.46	0.898178	0.0824286	10.8964	1.19849e-27	1.18949e-26	Up
Pdcl	811.421	0.9878	0.0906858	10.8926	1.25086e-27	1.24062e-26	Up
Creb3	2381.88	0.786177	0.0722184	10.8861	1.3425e-27	1.33061e-26	Up
Fip1l1	1482.34	0.631979	0.0580571	10.8855	1.35171e-27	1.33883e-26	Up
Zfp511	235.048	-1.12711	0.103561	-10.8835	1.38135e-27	1.36726e-26	Down
Rgs7bp	193.97	-1.34904	0.123956	-10.8832	1.38536e-27	1.37031e-26	Down
Spty2d1	594.998	0.97058	0.0891938	10.8817	1.40921e-27	1.39297e-26	Up
Gng10	2653.48	-0.69916	0.0642669	-10.879	1.45131e-27	1.43361e-26	Down
LOC497940	37.406	1.96957	0.181092	10.8761	1.49846e-27	1.47919e-26	Up
Ankrd49	968.883	0.904506	0.0831832	10.8737	1.53897e-27	1.51816e-26	Up
Tmcc1	1053.64	-0.671249	0.0617334	-10.8733	1.54429e-27	1.52238e-26	Down
Itgae	148.405	1.59139	0.146358	10.8732	1.54656e-27	1.52359e-26	Up
Rhobtb2	2537.37	-0.963221	0.0886002	-10.8715	1.57508e-27	1.55065e-26	Down
Fbxo31	1641.71	1.03625	0.0953347	10.8696	1.60969e-27	1.58365e-26	Up
Bcam	255.413	1.42833	0.131512	10.8608	1.77098e-27	1.74117e-26	Up
Sdc2	1261.54	0.952483	0.087732	10.8567	1.8526e-27	1.82019e-26	Up
Phyhipl	2832.37	-0.812788	0.0749253	-10.848	2.03884e-27	2.00183e-26	Down
Polg2	161.893	1.40199	0.129247	10.8474	2.05263e-27	2.01402e-26	Up
Prpf6	2742.58	0.349469	0.0322198	10.8464	2.0742e-27	2.03383e-26	Stable
Ccdc91	915.553	0.58558	0.0540069	10.8427	2.16027e-27	2.1168e-26	Up
Gpx1	1153.46	1.02869	0.0949458	10.8345	2.36348e-27	2.31438e-26	Up
Stc1	451.192	0.948028	0.0875031	10.8342	2.36954e-27	2.31877e-26	Up
Vrk3	885.078	0.578643	0.0534326	10.8294	2.49776e-27	2.4426e-26	Stable
Wwc2	975.672	0.888409	0.0820624	10.826	2.59179e-27	2.53287e-26	Up
Acat1	1090.72	-0.997132	0.0921068	-10.8258	2.59735e-27	2.53661e-26	Down
Itgb5	737.41	-1.84216	0.170231	-10.8215	2.72172e-27	2.6563e-26	Down
Sri	618.565	-0.733844	0.0678406	-10.8172	2.85423e-27	2.78378e-26	Down
Wdr5b	161.925	1.75603	0.162404	10.8127	2.99681e-27	2.92089e-26	Up
Poglut3	1011.33	-0.812084	0.0751153	-10.8112	3.04796e-27	2.96878e-26	Down
Gpr61	722.058	-0.963074	0.089109	-10.8078	3.16065e-27	3.07649e-26	Down
Zfp189	458.654	1.34176	0.124179	10.805	3.25896e-27	3.17008e-26	Up
Trim66	1004.39	-1.24559	0.115281	-10.8048	3.26574e-27	3.17457e-26	Down
Plekhg5	519.433	1.30469	0.120835	10.7973	3.54548e-27	3.44422e-26	Up
Cbx6	3713.05	-0.999661	0.0926941	-10.7845	4.07374e-27	3.95476e-26	Down
Ttc3	12486.4	-1.34194	0.12444	-10.7839	4.10302e-27	3.98055e-26	Down
Ppp1r36	483.524	0.913101	0.0847482	10.7743	4.5536e-27	4.41476e-26	Up
Tmem229b	2230.27	-0.902666	0.0838334	-10.7674	4.90763e-27	4.75486e-26	Down
Kif18b	59.7019	-2.70459	0.251226	-10.7656	5.00383e-27	4.84485e-26	Down
St18	83.0356	2.44882	0.227504	10.7639	5.09939e-27	4.93412e-26	Up
Ttc4	1289.56	-0.47123	0.0438044	-10.7576	5.45636e-27	5.27604e-26	Stable
Angpt1	111.093	1.73473	0.161312	10.7538	5.6839e-27	5.49244e-26	Up
Vwc2	95.8444	-1.70423	0.158507	-10.7517	5.81718e-27	5.61753e-26	Down
Prpsap1	1272.8	0.727256	0.0676459	10.7509	5.86745e-27	5.66234e-26	Up
Tfdp2	285.922	1.31205	0.122077	10.7477	6.07569e-27	5.85944e-26	Up
Nipal3	852.116	-1.58851	0.147882	-10.7418	6.4804e-27	6.24564e-26	Down
Trim16	308.195	1.81195	0.168687	10.7415	6.49554e-27	6.25612e-26	Up
Ska3	87.3579	-1.49221	0.138936	-10.7402	6.58751e-27	6.34053e-26	Down
Psmg2	564.126	0.792929	0.073873	10.7337	7.07298e-27	6.80334e-26	Up
Cnpy4	341.728	0.948829	0.0884142	10.7316	7.23092e-27	6.95069e-26	Up
Mapk8ip1	11055.7	-1.12237	0.104644	-10.7256	7.72237e-27	7.41823e-26	Down
Scmh1	834.948	-0.800886	0.0746791	-10.7244	7.82239e-27	7.50939e-26	Down
Rps27	1726.38	-0.926556	0.0864058	-10.7233	7.91254e-27	7.59096e-26	Down
Drp2	1584.91	0.529566	0.0494119	10.7174	8.43706e-27	8.08887e-26	Stable
Pip5k1b	238.984	-1.21768	0.113636	-10.7156	8.59816e-27	8.23255e-26	Down
Spast	2295.36	1.00409	0.0937036	10.7156	8.59637e-27	8.23255e-26	Up
Eif2s2	4708.36	-0.852963	0.079608	-10.7145	8.69929e-27	8.32395e-26	Down
Prr15	221.48	2.11952	0.197864	10.712	8.9405e-27	8.54918e-26	Up
Bmerb1	5425.19	-0.765769	0.0714933	-10.7111	9.03173e-27	8.63077e-26	Down
Capza1	2690.02	-1.00345	0.0936972	-10.7095	9.18096e-27	8.76767e-26	Down
A2m	526.233	-1.17595	0.109807	-10.7093	9.20822e-27	8.78798e-26	Down
Ppm1b	3457.68	0.570627	0.053309	10.7041	9.73324e-27	9.28299e-26	Stable
Hsd17b7	366.817	-1.31064	0.122445	-10.7039	9.75633e-27	9.29896e-26	Down
Cnih2	8377.04	0.715754	0.0668779	10.7024	9.91692e-27	9.44589e-26	Up
Trim68	168.541	1.45902	0.136328	10.7023	9.93363e-27	9.45565e-26	Up
Prkce	4159.29	-0.838426	0.078421	-10.6913	1.11737e-26	1.06292e-25	Down
Chac1	2371.56	-1.14858	0.107467	-10.6877	1.16217e-26	1.10482e-25	Down
Pgs1	1068.92	-0.916537	0.0858488	-10.6762	1.31582e-26	1.25003e-25	Down
Ptges3l	87.7484	-1.64699	0.154269	-10.6761	1.31663e-26	1.25003e-25	Down
Grb14	817.774	1.11274	0.104257	10.673	1.36163e-26	1.29192e-25	Up
Impdh2	1592.93	0.826529	0.0774764	10.6681	1.43458e-26	1.36026e-25	Up
Sp2	337.858	-0.788325	0.0739473	-10.6606	1.55549e-26	1.47394e-25	Down
Pou3f1	1048.26	1.90012	0.178263	10.6591	1.58144e-26	1.49757e-25	Up
Kif15	71.3157	-1.54541	0.14503	-10.6558	1.63875e-26	1.55083e-25	Down
RT1-T24-3	24.4726	-4.1417	0.388712	-10.6549	1.65373e-26	1.564e-25	Down
Larp1b	858.181	-0.979429	0.0919521	-10.6515	1.71564e-26	1.6215e-25	Down
Naa60	2832.98	-0.657014	0.0616852	-10.6511	1.72348e-26	1.62787e-25	Down
Prph	1140.23	1.54133	0.144852	10.6407	1.92651e-26	1.81846e-25	Up
Riok3	4931.95	-0.708696	0.0666217	-10.6376	1.99165e-26	1.87874e-25	Down
Usp2	577.908	-1.44069	0.135508	-10.6318	2.11984e-26	1.99837e-25	Down
Gapvd1	4345.66	0.559589	0.052651	10.6283	2.20159e-26	2.07411e-25	Stable
Fam214b	678.967	-0.804744	0.0757466	-10.6242	2.30075e-26	2.16485e-25	Down
Dok5	962.167	-1.18428	0.11147	-10.6242	2.30086e-26	2.16485e-25	Down
Rhoj	78.6744	-2.62075	0.246693	-10.6236	2.3158e-26	2.17751e-25	Down
Ppp5c	3927.21	0.545355	0.0513394	10.6225	2.34114e-26	2.19992e-25	Stable
Gstz1	460.462	-0.99142	0.0933474	-10.6208	2.38631e-26	2.24093e-25	Down
Tmcc2	5376.67	0.748563	0.0704879	10.6197	2.41238e-26	2.26396e-25	Up
Grk6	1258.54	-0.865779	0.0815416	-10.6176	2.46745e-26	2.31416e-25	Down
Wdr7	6946.45	-0.673278	0.0634186	-10.6164	2.49995e-26	2.34314e-25	Down
Ndufaf5	680.789	-0.84086	0.0792443	-10.611	2.64929e-26	2.48153e-25	Down
Pdgfra	175.021	-3.92534	0.370198	-10.6034	2.87455e-26	2.68909e-25	Down
Foxp2	361.21	1.92384	0.181436	10.6034	2.87417e-26	2.68909e-25	Up
Map3k20	244.094	-1.24821	0.117721	-10.6031	2.88119e-26	2.69358e-25	Down
Tesk1	1236.58	-0.877701	0.0827935	-10.6011	2.94529e-26	2.75175e-25	Down
Nmt2	887.916	-1.02073	0.0963115	-10.5982	3.03659e-26	2.83525e-25	Down
Vps35	7537.9	-0.744733	0.0703003	-10.5936	3.19072e-26	2.97717e-25	Down
Uhrf1	114.51	-1.55554	0.146838	-10.5935	3.19266e-26	2.97717e-25	Down
Cacna1a	6416.97	-0.895995	0.0845838	-10.593	3.21205e-26	2.99336e-25	Down
Dnajb13	240.362	1.68323	0.158924	10.5914	3.26717e-26	3.04278e-25	Up
Ptbp2	2085.5	0.56971	0.0537961	10.5902	3.30973e-26	3.08047e-25	Stable
Fam174a	1096.26	-0.661958	0.0625111	-10.5894	3.33553e-26	3.10251e-25	Down
Pex5l	844.655	1.41887	0.134032	10.586	3.45994e-26	3.21618e-25	Up
Zscan18	404.878	0.918286	0.0867659	10.5835	3.55458e-26	3.30207e-25	Up
Wdr62	107.944	-2.54222	0.240237	-10.5821	3.60613e-26	3.34783e-25	Down
Misp3	25.7524	2.81716	0.266351	10.5769	3.81528e-26	3.53975e-25	Up
Dnai7	269.125	1.47557	0.139566	10.5725	3.99525e-26	3.70439e-25	Up
Ankrd50	1606.36	-1.19492	0.113038	-10.5709	4.0651e-26	3.76677e-25	Down
Tmem201	1334.85	-1.08001	0.102168	-10.5708	4.06829e-26	3.76734e-25	Down
Rab19	47.7339	2.31055	0.218611	10.5693	4.1372e-26	3.82874e-25	Up
Rflna	73.0433	2.11733	0.200795	10.5448	5.37085e-26	4.96727e-25	Up
Spats2	1538.97	0.52591	0.0498832	10.5428	5.48199e-26	5.06687e-25	Stable
Naprt	456.902	1.4595	0.138487	10.539	5.71332e-26	5.27735e-25	Up
Pisd	337.418	-0.818108	0.0776351	-10.5379	5.77923e-26	5.33487e-25	Down
Tnfaip1	2275.24	-1.00403	0.0953999	-10.5245	6.66464e-26	6.14833e-25	Down
Elmod2	1574.08	-1.06877	0.101583	-10.5211	6.90836e-26	6.36916e-25	Down
Ppm1d	778.673	1.02403	0.0973551	10.5185	7.1022e-26	6.54376e-25	Up
Chrd	157.086	1.70772	0.162372	10.5173	7.19002e-26	6.62051e-25	Up
Idh3g	1655.12	-0.629459	0.0598587	-10.5157	7.31025e-26	6.72699e-25	Down
Kif13a	866.313	-0.849815	0.0808169	-10.5153	7.34294e-26	6.75283e-25	Down
Ulk2	5433.81	0.544197	0.051757	10.5145	7.41088e-26	6.81104e-25	Stable
Eml3	371.431	1.3428	0.127767	10.5097	7.7915e-26	7.15636e-25	Up
Bhlha15	41.0721	2.2009	0.209418	10.5096	7.80072e-26	7.16034e-25	Up
Fam53c	987.392	-0.736158	0.0700525	-10.5087	7.88079e-26	7.22932e-25	Down
Lrrc3b	127.27	-1.2249	0.116627	-10.5027	8.39134e-26	7.69285e-25	Down
Fubp1	2387.74	1.11349	0.106042	10.5005	8.59584e-26	7.87541e-25	Up
Slc22a17	13421	-1.04496	0.0995822	-10.4935	9.25449e-26	8.47355e-25	Down
Slc4a10	9273.27	-0.659217	0.0628391	-10.4905	9.54725e-26	8.73615e-25	Down
Lrrc46	126.63	1.34526	0.1283	10.4852	1.01017e-25	9.23776e-25	Up
Tjap1	922.664	0.940239	0.0896858	10.4837	1.02642e-25	9.38051e-25	Up
Rilpl1	651.381	1.03831	0.099041	10.4836	1.02712e-25	9.38102e-25	Up
Smarcc2	3309.45	-0.964375	0.0920036	-10.4819	1.04593e-25	9.54692e-25	Down
Dyrk3	273.345	1.03344	0.0986046	10.4807	1.06005e-25	9.66977e-25	Up
Thnsl2	394.68	1.7985	0.171674	10.4763	1.11008e-25	1.01198e-24	Up
Lztfl1	708.409	0.979705	0.0935391	10.4738	1.14027e-25	1.03886e-24	Up
Anp32b	2159.15	-0.675017	0.064475	-10.4694	1.19344e-25	1.08663e-24	Down
Odad4	94.1776	1.45389	0.138882	10.4685	1.20551e-25	1.09693e-24	Up
Cd55	83.4867	-1.44569	0.138102	-10.4683	1.20798e-25	1.0985e-24	Down
Trmt9b	151.601	1.16317	0.111226	10.4578	1.35007e-25	1.22694e-24	Up
Vapa	7238	-0.79083	0.0756351	-10.4559	1.37744e-25	1.25105e-24	Down
Sik2	2746.91	0.760009	0.0727085	10.4528	1.42221e-25	1.29091e-24	Up
Pld1	304.374	-1.80321	0.172554	-10.4501	1.46328e-25	1.32737e-24	Down
Zfyve9	2538.91	0.807862	0.07732	10.4483	1.49182e-25	1.35242e-24	Up
Slc2a13	1522.4	-1.33717	0.128006	-10.4462	1.52575e-25	1.38233e-24	Down
Adgra2	94.1845	-1.59601	0.152874	-10.44	1.62796e-25	1.47401e-24	Down
Foxp1	1060.17	1.19742	0.114731	10.4367	1.68509e-25	1.5248e-24	Up
Mcm3ap	3587.22	0.516583	0.0495256	10.4306	1.79721e-25	1.62525e-24	Stable
Bud13	487.142	0.737483	0.0707196	10.4283	1.84209e-25	1.66481e-24	Up
Leng9	114.615	1.43714	0.137837	10.4264	1.87955e-25	1.69762e-24	Up
Rbbp8	663.864	1.05495	0.101183	10.4261	1.88391e-25	1.70051e-24	Up
Tmem115	744.642	-0.988471	0.0949193	-10.4138	2.14454e-25	1.93457e-24	Down
Bscl2	361.138	-1.22787	0.117933	-10.4116	2.19444e-25	1.97837e-24	Down
Nfic	297.637	-1.35257	0.129944	-10.4089	2.25923e-25	2.03552e-24	Down
Slc6a6	598.376	-0.950258	0.0912963	-10.4085	2.26751e-25	2.04173e-24	Down
Dennd5a	4438.6	-0.936163	0.0899687	-10.4054	2.34196e-25	2.10748e-24	Down
Cux2	772.287	-1.62502	0.156175	-10.4051	2.34987e-25	2.11329e-24	Down
Nr4a2	986.309	1.18145	0.113571	10.4028	2.4085e-25	2.1647e-24	Up
Mon1a	660.128	0.716635	0.0689259	10.3972	2.55374e-25	2.29383e-24	Up
Eif2ak2	3397.47	-1.74025	0.167386	-10.3966	2.56816e-25	2.30536e-24	Down
Pnpla3	612.024	0.876659	0.0843433	10.3939	2.64206e-25	2.37026e-24	Up
Tpm2	146.706	2.12448	0.20449	10.3892	2.77772e-25	2.49044e-24	Up
Gpr68	221.802	-1.50804	0.145172	-10.3879	2.81425e-25	2.52165e-24	Down
Gemin4	408.717	1.01262	0.0974852	10.3874	2.8297e-25	2.53394e-24	Up
Pcmt1	709.917	-0.716633	0.0689929	-10.3871	2.83965e-25	2.5413e-24	Down
Nol10	700.134	-1.10842	0.106772	-10.3812	3.02077e-25	2.70174e-24	Down
Ttc7b	1794.06	-1.19909	0.115521	-10.3799	3.06207e-25	2.737e-24	Down
Kdelr2	1302.74	-0.921227	0.0887633	-10.3785	3.10727e-25	2.77571e-24	Down
Cul7	3383.17	0.825324	0.0795316	10.3773	3.14535e-25	2.80802e-24	Up
Ccdc47	6450.16	0.6046	0.0582892	10.3724	3.31076e-25	2.95389e-24	Up
Cntn5	549.399	1.08714	0.104845	10.369	3.43069e-25	3.05903e-24	Up
Slc29a4	2365.8	-1.58736	0.153115	-10.3671	3.49807e-25	3.11722e-24	Down
Ddb1	11040.7	0.448517	0.043318	10.354	4.01212e-25	3.57313e-24	Stable
Tram1	1460.07	-0.661454	0.0638877	-10.3534	4.03995e-25	3.59573e-24	Down
Prc1	248.456	-1.93515	0.186918	-10.3529	4.0581e-25	3.60969e-24	Down
Tmed2	4912.55	-0.412238	0.0398194	-10.3527	4.06948e-25	3.61761e-24	Stable
Kics2	603.511	0.675486	0.0652793	10.3476	4.29034e-25	3.81165e-24	Up
Dop1b	1459.54	-0.843822	0.0815578	-10.3463	4.34951e-25	3.86187e-24	Down
Fuz	414.579	0.784186	0.0758482	10.3389	4.69947e-25	4.17007e-24	Up
Pold4	133.557	-1.5103	0.146101	-10.3374	4.77538e-25	4.23486e-24	Down
Ntng2	636.798	1.29676	0.125514	10.3316	5.06901e-25	4.49254e-24	Up
Spag17	20.649	3.23737	0.313513	10.3261	5.37042e-25	4.7568e-24	Up
Magee1	4515.64	0.918359	0.0889369	10.326	5.37781e-25	4.76047e-24	Up
Nsrp1	532.537	1.17908	0.114204	10.3243	5.47068e-25	4.83975e-24	Up
Cald1	757.525	-1.20884	0.117174	-10.3167	5.92483e-25	5.23837e-24	Down
Gzmm	45.2287	-2.87609	0.278848	-10.3142	6.0788e-25	5.37126e-24	Down
Prmt8	1263.17	-1.09808	0.106471	-10.3134	6.12804e-25	5.4115e-24	Down
Dmac2l	286.982	1.06337	0.103155	10.3085	6.45054e-25	5.69286e-24	Up
Whamm	300.36	0.784964	0.0761741	10.3049	6.69852e-25	5.90816e-24	Up
Tcam1	20.6887	-2.78898	0.270649	-10.3048	6.7038e-25	5.90926e-24	Down
Nudt19	633.749	-1.10722	0.107449	-10.3045	6.72057e-25	5.92048e-24	Down
Klhdc2	2557.75	-0.664209	0.0644804	-10.301	6.9768e-25	6.14252e-24	Down
Unc5a	914.788	-1.28637	0.124887	-10.3002	7.03064e-25	6.18621e-24	Down
Lrat	51.6672	2.53369	0.246071	10.2966	7.30322e-25	6.42219e-24	Up
Ttc33	761.504	0.72308	0.0702318	10.2956	7.37434e-25	6.48084e-24	Up
Sdhb	3190.37	-0.541171	0.0525884	-10.2907	7.76255e-25	6.81793e-24	Stable
Ccdc61	266.22	1.43869	0.139856	10.287	8.06908e-25	7.08291e-24	Up
Prpf8	10409.3	-0.861603	0.0837899	-10.2829	8.41608e-25	7.38308e-24	Down
Slc35e3	1079.84	-0.605592	0.0588939	-10.2828	8.42818e-25	7.38928e-24	Down
Zfp13	453.243	0.999377	0.097264	10.2749	9.14446e-25	8.01247e-24	Up
Mad1l1	272.78	-0.99773	0.0971171	-10.2735	9.27969e-25	8.1261e-24	Down
Iqsec2	2128.85	-1.16532	0.113506	-10.2666	9.96622e-25	8.72208e-24	Down
Zfp592	1273.86	-0.579148	0.0564125	-10.2663	9.99606e-25	8.74298e-24	Stable
Sumf1	747.512	-0.761375	0.0741882	-10.2628	1.03706e-24	9.06518e-24	Down
Twf1	2359.24	0.699544	0.0681676	10.2621	1.04392e-24	9.11969e-24	Up
Ighmbp2	889.782	0.689506	0.0672007	10.2604	1.06266e-24	9.27789e-24	Up
Unk	438.286	0.916955	0.0893864	10.2583	1.0856e-24	9.46683e-24	Up
Pacsin3	693.876	1.3525	0.131843	10.2584	1.085e-24	9.46683e-24	Up
Slc3a2	8317.27	-0.521699	0.0508631	-10.2569	1.10172e-24	9.60171e-24	Stable
Brd8	1422.28	0.565966	0.055204	10.2523	1.15583e-24	1.00673e-23	Stable
Nme5	206.221	1.45283	0.141739	10.25	1.18331e-24	1.03005e-23	Up
Mpdz	1893.63	0.818075	0.0798287	10.2479	1.20964e-24	1.05235e-23	Up
Psph	840.423	-1.02159	0.0997169	-10.2449	1.24793e-24	1.08501e-23	Down
Pimreg	36.3192	-3.52134	0.343924	-10.2387	1.3302e-24	1.15586e-23	Down
Sapcd2	31.3352	-2.43808	0.238206	-10.2352	1.37944e-24	1.19794e-23	Down
Txndc5	1228.41	-0.440735	0.0430718	-10.2326	1.41732e-24	1.23011e-23	Stable
Cdh18	1290.03	0.721479	0.0705187	10.231	1.43971e-24	1.2488e-23	Up
Elmo1	362.84	-1.6182	0.158211	-10.2281	1.48386e-24	1.28634e-23	Down
Dlgap2	730.499	-1.2352	0.120766	-10.228	1.48499e-24	1.28656e-23	Down
Slc66a3	226.998	0.994411	0.0972503	10.2253	1.52793e-24	1.32298e-23	Up
Fam91a1	2834.91	0.682041	0.0667032	10.225	1.53213e-24	1.32582e-23	Up
Cpne2	208.437	1.45513	0.14233	10.2237	1.55375e-24	1.34374e-23	Up
Ptprs	9540.6	-0.948498	0.0928747	-10.2127	1.74026e-24	1.50415e-23	Down
Ilrun	3161.84	-1.23777	0.121206	-10.2121	1.7495e-24	1.51125e-23	Down
Flrt3	786.036	0.736293	0.0721092	10.2108	1.77397e-24	1.53069e-23	Up
Asxl1	874.532	-0.766843	0.0751012	-10.2108	1.77409e-24	1.53069e-23	Down
Sntg1	192.351	1.11522	0.109227	10.21	1.78779e-24	1.5416e-23	Up
Elapor1	363.753	-0.845848	0.082855	-10.2088	1.81155e-24	1.56117e-23	Down
Slc4a3	1532.36	-1.24615	0.122128	-10.2036	1.91088e-24	1.64581e-23	Down
Apeh	1083.41	1.14265	0.112034	10.1991	2.00109e-24	1.72249e-23	Up
Abi2	699.304	-0.884363	0.0867441	-10.1951	2.08594e-24	1.79447e-23	Down
Sec23a	2908.85	-1.06626	0.104624	-10.1913	2.16884e-24	1.8647e-23	Down
Cdc20	88.6182	-2.76808	0.27164	-10.1902	2.19251e-24	1.88394e-23	Down
Nav1	4011.2	-1.90707	0.187154	-10.1898	2.20153e-24	1.89058e-23	Down
Gnai2	5107.76	-1.18664	0.116457	-10.1896	2.20706e-24	1.89422e-23	Down
Lypla2	1518.99	1.24023	0.12178	10.1842	2.33274e-24	2.00091e-23	Up
Ncbp1	2670.7	0.686574	0.0674403	10.1805	2.424e-24	2.07798e-23	Up
Ints8	1011.7	0.860674	0.0845468	10.1799	2.43925e-24	2.08983e-23	Up
Sst	3886.69	1.38732	0.136337	10.1756	2.54799e-24	2.18172e-23	Up
Ireb2	3400.55	0.692786	0.0680834	10.1755	2.54959e-24	2.18181e-23	Up
Dtx1	1290.66	1.0975	0.107874	10.1739	2.59271e-24	2.21741e-23	Up
Il20rb	44.7576	-3.30104	0.324485	-10.1732	2.61198e-24	2.2326e-23	Down
Fmr1	2382.39	0.854574	0.084024	10.1706	2.68299e-24	2.29195e-23	Up
Arrb2	630.048	-0.708552	0.0696871	-10.1676	2.7655e-24	2.36107e-23	Down
Zfp9	443.099	0.762332	0.075012	10.1628	2.90604e-24	2.47961e-23	Up
Slc15a4	787.74	-0.621482	0.0611609	-10.1614	2.94754e-24	2.51355e-23	Down
Cdkn2c	60.3461	-2.46324	0.242424	-10.1609	2.96411e-24	2.52475e-23	Down
Pbk	69.6669	-3.3754	0.332194	-10.1609	2.96315e-24	2.52475e-23	Down
Tbl3	1153.9	0.697955	0.068741	10.1534	3.2001e-24	2.72417e-23	Up
Cox7b	1548.11	-1.23648	0.121835	-10.1488	3.35585e-24	2.8551e-23	Down
Blvra	710.497	0.891462	0.0878561	10.1468	3.42277e-24	2.91035e-23	Up
Fem1b	2762.08	-0.924683	0.0911598	-10.1435	3.54029e-24	3.00853e-23	Down
Hhipl1	413.667	0.984649	0.0970819	10.1425	3.57978e-24	3.04033e-23	Up
Acot11	42.7511	-3.15908	0.311496	-10.1416	3.61017e-24	3.06436e-23	Down
Gpx2	35.2787	3.54521	0.349686	10.1383	3.73664e-24	3.16987e-23	Up
Dnaaf11	81.2901	1.7183	0.169591	10.132	3.98346e-24	3.3773e-23	Up
Pi16	206.32	1.42268	0.140417	10.1318	3.99342e-24	3.38379e-23	Up
Trim67	156.18	-2.17954	0.21514	-10.1308	4.033e-24	3.41535e-23	Down
Ppt1	1128.95	-0.775142	0.0765413	-10.1271	4.18821e-24	3.54475e-23	Down
Cfap300	312.573	1.28266	0.126752	10.1194	4.53028e-24	3.83205e-23	Up
Iqcd	110.565	1.60938	0.159045	10.119	4.54976e-24	3.84631e-23	Up
Rnf208	1409.61	-1.09184	0.107908	-10.1182	4.58581e-24	3.87455e-23	Down
Trim3	3563.19	0.832401	0.0822698	10.1179	4.59992e-24	3.88423e-23	Up
Ikzf4	313.207	1.10562	0.109276	10.1177	4.6102e-24	3.89067e-23	Up
RGD1561327	343.656	-1.52325	0.150592	-10.115	4.73813e-24	3.99633e-23	Down
Emc3	1711.72	0.679642	0.0671974	10.1141	4.78342e-24	4.03221e-23	Up
Rcan2	2067.37	-2.15482	0.213197	-10.1072	5.13345e-24	4.32479e-23	Down
Sqle	2907.41	-1.15364	0.114178	-10.1039	5.30789e-24	4.46918e-23	Down
Tmem109	839.538	0.664676	0.0657846	10.1038	5.3131e-24	4.47099e-23	Up
Bbs10	497.512	1.23318	0.122092	10.1004	5.50124e-24	4.62666e-23	Up
Srp68	2631.56	0.571222	0.0565861	10.0947	5.82867e-24	4.89922e-23	Stable
Capsl	32.3578	2.88509	0.285874	10.0922	5.98332e-24	5.02633e-23	Up
Mrps22	662.736	-0.679637	0.0673473	-10.0915	6.02262e-24	5.05645e-23	Down
Acy3	46.313	-2.18959	0.217049	-10.088	6.24264e-24	5.23817e-23	Down
Telo2	959.193	0.820673	0.0813749	10.0851	6.43122e-24	5.39332e-23	Up
Cttnbp2nl	1157.92	-0.729642	0.0723569	-10.0839	6.50697e-24	5.45372e-23	Down
Nupr1	74.5494	-2.62668	0.260584	-10.08	6.77318e-24	5.6736e-23	Down
Znf48	556.931	0.90131	0.0894173	10.0798	6.78522e-24	5.68045e-23	Up
Gjd2	244.671	-1.69789	0.168449	-10.0796	6.80321e-24	5.68901e-23	Down
Phactr4	153.6	-0.829861	0.0823307	-10.0796	6.80024e-24	5.68901e-23	Down
Adcy7	234.927	1.71571	0.170221	10.0793	6.81956e-24	5.69943e-23	Up
Ubiad1	430.098	-0.919731	0.0912734	-10.0767	7.00681e-24	5.85258e-23	Down
Tbc1d2b	628.183	-0.816752	0.0810823	-10.0731	7.26406e-24	6.064e-23	Down
Zdhhc20	374.166	1.0486	0.104134	10.0698	7.51383e-24	6.26893e-23	Up
Bud23	634.813	1.24022	0.123229	10.0643	7.94259e-24	6.62289e-23	Up
Yars1	7728.53	-0.606647	0.0602818	-10.0635	8.00862e-24	6.67415e-23	Down
Cog1	1531.59	0.417517	0.0414976	10.0612	8.19541e-24	6.82594e-23	Stable
Plcd3	300.075	-0.915648	0.0910218	-10.0597	8.3288e-24	6.9331e-23	Down
Pde4dip	6464.96	-0.597367	0.0594118	-10.0547	8.75968e-24	7.28763e-23	Down
Lrrc8c	1425.56	-0.826152	0.0821867	-10.0521	8.98908e-24	7.47425e-23	Down
Lztr1	2151.21	0.79022	0.0786223	10.0508	9.10941e-24	7.57e-23	Up
Dsel	1206.61	0.967095	0.0962855	10.044	9.75932e-24	8.10549e-23	Up
Eef1aknmt	792.576	1.2141	0.120897	10.0424	9.92318e-24	8.23691e-23	Up
Smim17	823.783	-1.29469	0.12893	-10.0419	9.97638e-24	8.27639e-23	Down
Tep1	1801.98	1.05549	0.105195	10.0336	1.0851e-23	8.99685e-23	Up
Lamp2	2516.51	-0.898525	0.0895842	-10.03	1.12573e-23	9.32848e-23	Down
Tmem104	221.577	-1.01745	0.101467	-10.0273	1.1558e-23	9.57223e-23	Down
Bsn	6824.53	-1.12595	0.112394	-10.0179	1.27204e-23	1.05289e-22	Down
Nsmce1	791.924	0.76628	0.0765642	10.0083	1.40098e-23	1.15897e-22	Up
Tc2n	44.3692	2.0151	0.201383	10.0063	1.4299e-23	1.18223e-22	Up
Pomgnt2	827.105	-0.713268	0.0712992	-10.0039	1.46547e-23	1.21095e-22	Down
Kctd4	378.064	2.14013	0.21398	10.0015	1.50037e-23	1.23909e-22	Up
Itga6	1092.2	-1.2575	0.125807	-9.99546	1.59547e-23	1.31689e-22	Down
Lancl1	9502.8	-0.806464	0.0806888	-9.99475	1.60692e-23	1.3256e-22	Down
Map3k11	536.952	-1.12078	0.112138	-9.99461	1.60918e-23	1.32672e-22	Down
Mrm1	599.366	0.888317	0.0888821	9.99434	1.61365e-23	1.32965e-22	Up
Ccdc97	1558.72	-1.09565	0.109634	-9.99371	1.62395e-23	1.33739e-22	Down
Ddost	3587.34	0.494424	0.0494804	9.99231	1.64702e-23	1.35562e-22	Stable
Armcx3	3315.04	0.455589	0.0455983	9.99137	1.66275e-23	1.3678e-22	Stable
Kank1	150.361	-1.80075	0.180242	-9.99073	1.67344e-23	1.37583e-22	Down
Meis2	1821.67	-0.948607	0.0949781	-9.98763	1.72659e-23	1.41873e-22	Down
Igf2r	3920.5	-0.97661	0.0978394	-9.98176	1.83185e-23	1.50438e-22	Down
Ascl1	130.077	1.7785	0.178254	9.97731	1.91587e-23	1.57249e-22	Up
Abcg2	81.3861	1.80186	0.180609	9.97659	1.92983e-23	1.58306e-22	Up
Fastkd1	930.952	0.86089	0.0863124	9.97412	1.97851e-23	1.62209e-22	Up
Nphp1	1574.44	0.834944	0.083721	9.97293	2.00227e-23	1.64065e-22	Up
Ehd2	169.013	-1.35612	0.135982	-9.9728	2.00488e-23	1.64188e-22	Down
Tnrc6a	3360.36	0.931528	0.0934331	9.97	2.06233e-23	1.68798e-22	Up
Gpm6b	3956.99	-0.864756	0.0867463	-9.9688	2.08732e-23	1.70748e-22	Down
Banf1	1428.08	-1.13994	0.114374	-9.96678	2.13014e-23	1.74154e-22	Down
Usp47	4315.07	-0.598205	0.0600254	-9.96586	2.14999e-23	1.75678e-22	Down
Rundc1	706.227	-0.834241	0.0837334	-9.96307	2.21134e-23	1.8059e-22	Down
Eif3f	4366.62	-0.635685	0.0638061	-9.96276	2.21823e-23	1.81053e-22	Down
Pcyox1l	1458.97	0.645521	0.0647985	9.96197	2.2359e-23	1.82393e-22	Up
Igfbp3	434.018	1.52573	0.153201	9.95904	2.30268e-23	1.87736e-22	Up
Proser3	600.094	1.13353	0.113832	9.95788	2.32988e-23	1.89848e-22	Up
Dynlrb2	24.3774	4.31928	0.433926	9.95396	2.42352e-23	1.97369e-22	Up
Rmc1	1401.01	0.747233	0.0750714	9.95364	2.43135e-23	1.97896e-22	Up
Kcnk1	852.679	-0.690712	0.0694007	-9.95252	2.45873e-23	2.00014e-22	Down
Rab33a	404.883	0.950752	0.095532	9.95218	2.46721e-23	2.00592e-22	Up
Nagpa	189.968	-0.754149	0.0758264	-9.94573	2.63231e-23	2.13897e-22	Down
Dcx	5485.45	-1.0221	0.102773	-9.94525	2.64507e-23	2.14815e-22	Down
Tgfbrap1	1154.62	-0.71626	0.0720395	-9.94261	2.71625e-23	2.20473e-22	Down
Rdh14	786.716	0.772788	0.0777606	9.93804	2.84365e-23	2.30686e-22	Up
Adgrl2	2320.91	-0.662747	0.0666926	-9.93734	2.86358e-23	2.32175e-22	Down
Tnpo2	6003.48	-0.650109	0.0654211	-9.93729	2.86526e-23	2.32183e-22	Down
Efnb1	864.946	-1.34525	0.135394	-9.93582	2.90774e-23	2.35495e-22	Down
Gstm1	1145.21	-1.49664	0.150651	-9.93451	2.94628e-23	2.38485e-22	Down
Rogdi	2728.77	0.800623	0.0806073	9.93239	3.00954e-23	2.4347e-22	Up
Ankrd55	242.95	-0.799933	0.0805869	-9.92634	3.19791e-23	2.58567e-22	Down
S1pr1	710.316	-1.73427	0.174715	-9.92623	3.20122e-23	2.58691e-22	Down
Srd5a1	388.609	0.804162	0.0810416	9.92283	3.31226e-23	2.67517e-22	Up
Nxph1	730.805	-1.53654	0.154853	-9.92257	3.3208e-23	2.68059e-22	Down
Cenpi	65.0318	-2.15078	0.216759	-9.92242	3.32586e-23	2.6832e-22	Down
Ppp1r10	2383.38	0.784349	0.079052	9.92194	3.34206e-23	2.69479e-22	Up
Txnl4a	1565.68	0.557238	0.056216	9.91244	3.67566e-23	2.96215e-22	Stable
Pdlim5	485.699	-1.35843	0.137076	-9.91007	3.76374e-23	3.03147e-22	Down
Gnl2	1315.4	0.906189	0.0914616	9.90787	3.8478e-23	3.09747e-22	Up
Gpd1	269.207	1.4643	0.147821	9.90595	3.92206e-23	3.15552e-22	Up
Efcab14	1499.76	-1.03056	0.104093	-9.90039	4.14659e-23	3.33433e-22	Down
Eif2ak3	1170.99	0.658694	0.0665525	9.89736	4.27419e-23	3.43506e-22	Up
Fam120a	3117.13	-0.792137	0.0800652	-9.89365	4.43541e-23	3.56266e-22	Down
Tomm34	1924.5	-1.39916	0.141441	-9.89217	4.50174e-23	3.61396e-22	Down
Nfkb2	312.947	1.19732	0.121057	9.89054	4.5754e-23	3.67109e-22	Up
Sipa1l3	1311.39	-1.29926	0.131389	-9.88872	4.65941e-23	3.73645e-22	Down
Abhd14a	405.838	-1.40141	0.141894	-9.87644	5.26686e-23	4.22126e-22	Down
Kpna4	1989.12	-0.77173	0.0781525	-9.87467	5.36097e-23	4.29434e-22	Down
Eif4enif1	1485.77	-0.585366	0.0592861	-9.87359	5.41899e-23	4.33845e-22	Down
Smyd5	588.495	-0.992933	0.100571	-9.87291	5.45584e-23	4.36556e-22	Down
Prrx1	45.3008	-2.07361	0.210109	-9.86921	5.66106e-23	4.52731e-22	Down
Birc3	200.284	2.12327	0.215201	9.86646	5.81806e-23	4.65032e-22	Up
Dhrs3	321.772	1.53893	0.155979	9.86629	5.82815e-23	4.65585e-22	Up
LOC100359539	231.337	-2.36083	0.239415	-9.86084	6.15354e-23	4.91311e-22	Down
Rab7b	75.8157	-1.90144	0.192906	-9.85683	6.40402e-23	5.11032e-22	Down
Pds5b	3838.39	-0.653846	0.0663688	-9.85171	6.73905e-23	5.37474e-22	Down
Laptm4b	858.609	-1.17697	0.119483	-9.8505	6.82012e-23	5.43644e-22	Down
Zc3h6	828.444	1.06295	0.107917	9.84969	6.87551e-23	5.47761e-22	Up
Dnajc30	433.34	-1.00354	0.101905	-9.84783	7.00425e-23	5.57715e-22	Down
Lix1l	997.181	-0.822764	0.0835493	-9.84765	7.01662e-23	5.58397e-22	Down
Fmnl1	1880.65	0.727749	0.0739036	9.84728	7.04253e-23	5.60154e-22	Up
Pabpc1l2a	609.946	-1.36958	0.139183	-9.84014	7.5606e-23	6.01035e-22	Down
Col14a1	37.5273	2.20999	0.224662	9.83694	7.80493e-23	6.20122e-22	Up
Pmm2	511.615	-0.684656	0.0696023	-9.8367	7.82365e-23	6.21272e-22	Down
Anks1a	1181.02	0.770858	0.0783991	9.83249	8.15779e-23	6.47455e-22	Up
Tmbim6	5600.07	-0.58251	0.0592485	-9.83165	8.226e-23	6.52516e-22	Stable
Sv2a	17176.3	-0.595502	0.0605909	-9.82825	8.50882e-23	6.74585e-22	Down
Prdm2	2547.24	0.721917	0.0734554	9.82797	8.53251e-23	6.76098e-22	Up
Vdac2	5396.12	-0.561047	0.0571182	-9.82256	9.0028e-23	7.12977e-22	Stable
Ttc37	1778.01	0.752388	0.0766229	9.81937	9.29267e-23	7.35536e-22	Up
A3galt2	103.57	1.60712	0.163682	9.81854	9.36942e-23	7.41211e-22	Up
Slc25a39	2300.08	-0.769521	0.0783891	-9.81669	9.54263e-23	7.54506e-22	Down
Cmip	4692.19	-0.892138	0.0908829	-9.81634	9.5756e-23	7.56704e-22	Down
Cdc37	3541.38	-0.949072	0.0967454	-9.81	1.01969e-22	8.05372e-22	Down
Tead1	136.48	-1.14066	0.116304	-9.80754	1.04482e-22	8.2477e-22	Down
Zbtb18	3564.74	-0.593917	0.0605759	-9.80452	1.0766e-22	8.49402e-22	Down
Trpc4ap	3985.11	-0.72709	0.0741814	-9.80151	1.10911e-22	8.74576e-22	Down
Cep350	2198.18	1.07556	0.109741	9.80087	1.11618e-22	8.79681e-22	Up
Fhad1	36.226	2.33329	0.238103	9.79952	1.13125e-22	8.91083e-22	Up
Cox10	925.218	-0.625374	0.0638216	-9.79879	1.13948e-22	8.9708e-22	Down
Memo1	696.88	0.789827	0.0806296	9.79575	1.17424e-22	9.23946e-22	Up
Arl16	569.544	0.860498	0.0878904	9.79058	1.23588e-22	9.71932e-22	Up
Mcm5	85.3049	-2.88018	0.294207	-9.78963	1.24752e-22	9.80557e-22	Down
Pak3	1317.79	-1.19357	0.121936	-9.78851	1.26139e-22	9.90929e-22	Down
Slc35f6	1217	-0.48305	0.0493556	-9.78714	1.27868e-22	1.00397e-21	Stable
Tril	543.974	-2.21678	0.226523	-9.78612	1.29152e-22	1.01351e-21	Down
Pcdh1	4397.01	-0.979189	0.100069	-9.78511	1.30452e-22	1.02317e-21	Down
Arhgap1	2107.93	-0.533108	0.0544936	-9.78296	1.33261e-22	1.04464e-21	Stable
Ltv1	705.209	0.727856	0.0744345	9.77849	1.39278e-22	1.09079e-21	Up
Arrb1	1058.6	-1.02648	0.104973	-9.77847	1.39297e-22	1.09079e-21	Down
Dvl2	408.384	0.764335	0.0782043	9.77356	1.46215e-22	1.14435e-21	Up
Hint3	212.546	-1.68844	0.172789	-9.77166	1.48986e-22	1.16541e-21	Down
Esrrg	276.252	-1.207	0.123522	-9.77155	1.4915e-22	1.16607e-21	Down
Rgs7	1375.09	-0.846958	0.086688	-9.77019	1.51175e-22	1.18128e-21	Down
Slc25a16	976.032	-1.08308	0.110886	-9.7675	1.55241e-22	1.2124e-21	Down
Dnm1	14327.8	-0.752039	0.0770148	-9.76486	1.59338e-22	1.24374e-21	Down
Ralyl	818.678	0.998401	0.102267	9.76268	1.62797e-22	1.27006e-21	Up
Itsn2	2063.64	-1.00709	0.10316	-9.76243	1.63199e-22	1.27252e-21	Down
Myrf	206.684	-1.17036	0.119892	-9.7618	1.64216e-22	1.27976e-21	Down
Mbd4	73.5225	-1.99953	0.204834	-9.76173	1.64322e-22	1.27991e-21	Down
Bpnt2	6775.35	-0.839263	0.0859769	-9.76149	1.64711e-22	1.28226e-21	Down
Caln1	258.373	-1.65158	0.16924	-9.75877	1.69194e-22	1.31646e-21	Down
Mthfd2	1695.33	-1.24679	0.127795	-9.75619	1.73556e-22	1.34969e-21	Down
Zfp786	240.58	0.886474	0.0908656	9.75588	1.74076e-22	1.35301e-21	Up
Commd2	996.443	0.85998	0.0881759	9.753	1.79088e-22	1.39123e-21	Up
Pomk	1970.95	0.52337	0.0536634	9.75282	1.79421e-22	1.39308e-21	Stable
Kif4a	73.2452	-2.27537	0.23334	-9.75129	1.82139e-22	1.41343e-21	Down
Map2k4	1489.18	-0.628079	0.0644139	-9.75068	1.83235e-22	1.42119e-21	Down
Snrk	1199.55	0.788688	0.0809109	9.74761	1.88859e-22	1.46403e-21	Up
Garem2	216.54	1.35699	0.139233	9.74623	1.91443e-22	1.48328e-21	Up
Cfap99	42.1105	2.7554	0.282831	9.74223	1.99134e-22	1.54205e-21	Up
Kif11	148.684	-1.90414	0.195455	-9.74209	1.99408e-22	1.54336e-21	Down
S1pr5	93.874	-2.90369	0.298153	-9.73892	2.05729e-22	1.59144e-21	Down
LOC100364016	72.6381	-2.40548	0.247009	-9.73845	2.06689e-22	1.59802e-21	Down
Arl6	1548.46	0.869335	0.0892828	9.73686	2.0994e-22	1.6223e-21	Up
Cacna1b	6630.1	-0.808872	0.0830971	-9.73407	2.15784e-22	1.66659e-21	Down
Tmem241	59.6902	-1.47316	0.151463	-9.72616	2.33239e-22	1.80045e-21	Down
Pdcd4	1905.59	-1.11464	0.114608	-9.72568	2.34344e-22	1.80803e-21	Down
Slc27a4	2864.11	-0.908672	0.0934411	-9.72454	2.36973e-22	1.82735e-21	Down
Mgat4a	1389.75	-0.642963	0.0661369	-9.72171	2.43662e-22	1.87794e-21	Down
Rgcc	384.739	-1.53913	0.158405	-9.71641	2.56679e-22	1.97722e-21	Down
Vps26a	592.18	-0.651761	0.067108	-9.71212	2.67714e-22	2.06115e-21	Down
Ccnb1	105.421	-2.15491	0.221912	-9.71065	2.71594e-22	2.08992e-21	Down
Mgrn1	2311.24	-1.14993	0.118501	-9.70393	2.90107e-22	2.23121e-21	Down
Ptma	6657.14	-1.14772	0.118283	-9.70314	2.92347e-22	2.24726e-21	Down
Ccni	10115.6	-1.18284	0.121906	-9.70294	2.92933e-22	2.25058e-21	Down
Tp53inp1	567.875	-0.780427	0.0804486	-9.70093	2.98759e-22	2.29414e-21	Down
Pik3ip1	555.742	0.882272	0.090954	9.70019	3.00926e-22	2.30957e-21	Up
Nell2	23089.5	0.559146	0.0576852	9.69306	3.22711e-22	2.47547e-21	Stable
Tfeb	92.1521	1.62972	0.168192	9.68966	3.33628e-22	2.55787e-21	Up
Mtfr1l	2323.14	-0.426233	0.0440044	-9.68613	3.45369e-22	2.64651e-21	Stable
Sgsm3	1104.35	-0.884879	0.091382	-9.6833	3.55068e-22	2.71941e-21	Down
Gpr153	249.081	1.35337	0.139818	9.67948	3.68598e-22	2.82156e-21	Up
Gria1	2320	-1.03964	0.107412	-9.67899	3.7034e-22	2.83341e-21	Down
Dync2h1	3044.44	1.03915	0.107395	9.67592	3.81626e-22	2.91823e-21	Up
Maged1	11468.3	0.438991	0.0453785	9.67399	3.88921e-22	2.97247e-21	Stable
Sppl2b	1578.16	-0.631576	0.0653192	-9.66908	4.08043e-22	3.11699e-21	Down
Npepps	5800.96	-0.744459	0.0770149	-9.66642	4.18752e-22	3.19712e-21	Down
Tmco6	412.297	0.889207	0.0920219	9.66299	4.33024e-22	3.30437e-21	Up
Cenpf	116.601	-2.93308	0.303739	-9.65657	4.61036e-22	3.51447e-21	Down
Coasy	1560.93	0.693295	0.071795	9.65659	4.60952e-22	3.51447e-21	Up
Rhbdd2	963.154	-0.839883	0.0870078	-9.65296	4.77554e-22	3.6385e-21	Down
Pars2	273.491	-0.733944	0.0760446	-9.65149	4.84482e-22	3.68936e-21	Down
Ube2u	48.466	3.2514	0.3369	9.65094	4.87057e-22	3.70705e-21	Up
Hecw2	1283.42	0.912349	0.0945711	9.64723	5.0503e-22	3.84184e-21	Up
Cdh7	1236.07	0.999182	0.103612	9.64351	5.23642e-22	3.98136e-21	Up
Ints14	1178.83	-0.657271	0.0681832	-9.63978	5.43028e-22	4.12662e-21	Down
Zfp84	1312.3	0.536053	0.0556119	9.63918	5.462e-22	4.14857e-21	Stable
Cds2	1086.79	1.26652	0.131426	9.63676	5.59264e-22	4.2456e-21	Up
Ccdc71	830.572	0.436329	0.0452917	9.63375	5.75908e-22	4.36969e-21	Stable
Nek11	133.621	1.29108	0.134034	9.63248	5.83074e-22	4.42177e-21	Up
Ccdc33	19.9405	-3.26037	0.33855	-9.6304	5.94991e-22	4.50981e-21	Down
Zdhhc24	681.829	-0.75326	0.0782319	-9.62856	6.05726e-22	4.5888e-21	Down
Usp27x	482.67	0.790099	0.0820594	9.62838	6.06781e-22	4.59442e-21	Up
H3f3c	1478.19	-1.12571	0.116925	-9.62767	6.10989e-22	4.62389e-21	Down
Enox2	202.133	0.904946	0.0940247	9.62456	6.29784e-22	4.76367e-21	Up
Rasgef1a	1314.95	-0.768753	0.0798806	-9.62378	6.34567e-22	4.79738e-21	Down
RGD1302996	941.763	-0.854003	0.0887574	-9.62177	6.47051e-22	4.88924e-21	Down
Hmmr	226.401	-1.9355	0.20119	-9.62023	6.56814e-22	4.96046e-21	Down
Phgdh	1476.43	-0.888113	0.0923226	-9.61967	6.60404e-22	4.985e-21	Down
Qrfpr	41.9924	2.68376	0.279004	9.61908	6.64226e-22	5.01127e-21	Up
Zfp423	388.243	-1.55281	0.16149	-9.6155	6.87771e-22	5.18623e-21	Down
Dnaaf1	37.5127	2.49164	0.259151	9.61463	6.93557e-22	5.22717e-21	Up
Klc4	800.133	0.658299	0.0684871	9.61201	7.11436e-22	5.35917e-21	Up
Fermt2	1943.21	-0.659281	0.0685927	-9.61154	7.14727e-22	5.38119e-21	Down
Lrrc47	1816.29	-0.885549	0.0921421	-9.61069	7.20677e-22	5.42321e-21	Down
Tmem134	233.218	-1.37572	0.14321	-9.60634	7.5174e-22	5.65405e-21	Down
Gnai3	2047.78	0.49637	0.0517038	9.60027	7.97389e-22	5.99432e-21	Stable
Mcrip1	1830.99	-0.936547	0.0975555	-9.60015	7.98315e-22	5.9982e-21	Down
Rsad2	21462.8	-1.59059	0.165757	-9.5959	8.31881e-22	6.24721e-21	Down
Mkrn3	583.939	1.0156	0.10586	9.59378	8.4918e-22	6.37385e-21	Up
Clba1	404.9	1.07905	0.112496	9.59189	8.64889e-22	6.48844e-21	Up
Ankrd26	839.689	0.934898	0.0974931	9.58937	8.86246e-22	6.64526e-21	Up
Dnajb4	1830.95	0.754294	0.0786645	9.58874	8.91673e-22	6.68253e-21	Up
Uba1	10540.6	-0.500309	0.0521779	-9.58852	8.93536e-22	6.69307e-21	Stable
Pygm	52.7224	-1.68456	0.175698	-9.5878	8.99821e-22	6.73671e-21	Down
Jmjd8	1505.33	-1.133	0.118175	-9.58741	9.0322e-22	6.75871e-21	Down
Phldb3	58.3344	2.19118	0.228647	9.58324	9.40437e-22	7.03361e-21	Up
Wnt4	208.86	1.58841	0.165873	9.57604	1.00842e-21	7.53817e-21	Up
Foxj2	1681.54	-0.458329	0.0478726	-9.57392	1.02928e-21	7.69023e-21	Stable
Ccnd2	1119.48	-1.12203	0.117214	-9.57244	1.04408e-21	7.79686e-21	Down
Kat14	731.161	0.589427	0.0615838	9.57114	1.05738e-21	7.89209e-21	Up
Ccdc107	591.506	0.78395	0.0819164	9.57012	1.06784e-21	7.96612e-21	Up
Yipf1	1011.03	0.677827	0.0708438	9.5679	1.09094e-21	8.13432e-21	Up
Tpd52l1	337.847	1.14345	0.119519	9.56713	1.09915e-21	8.19137e-21	Up
Galnt7	554.303	0.834119	0.0872058	9.56494	1.12262e-21	8.36203e-21	Up
Sardh	279.687	-1.16816	0.122147	-9.56357	1.13765e-21	8.46971e-21	Down
Plpp1	597.252	-0.784673	0.0820575	-9.56248	1.14967e-21	8.55481e-21	Down
Pdcl3	748.151	0.681576	0.0712879	9.5609	1.16738e-21	8.68219e-21	Up
Rps5	3739.27	-0.659687	0.0690217	-9.55769	1.2042e-21	8.95147e-21	Down
Sms	1435.49	-0.580195	0.0607097	-9.55687	1.21368e-21	9.01742e-21	Stable
Rec114	52.8133	2.0228	0.211703	9.55491	1.23694e-21	9.18556e-21	Up
Tuba1c	160.596	-2.52785	0.264593	-9.55374	1.25093e-21	9.28472e-21	Down
Sparc	5483.28	-1.19791	0.125388	-9.5536	1.25262e-21	9.29257e-21	Down
Pwwp3a	1320.27	0.909039	0.0951948	9.54925	1.30639e-21	9.68661e-21	Up
Efhc1	188.965	1.89775	0.198735	9.54917	1.30733e-21	9.68868e-21	Up
Snx17	1197.84	-0.961201	0.100696	-9.54558	1.35342e-21	1.00252e-20	Down
Cyrib	2215.07	-0.900421	0.0943454	-9.54388	1.37587e-21	1.01863e-20	Down
Arhgap25	338.823	0.840894	0.0881356	9.54092	1.41577e-21	1.04764e-20	Up
Tulp3	273.95	-1.02754	0.10772	-9.539	1.44211e-21	1.06659e-20	Down
Tmem200c	993.69	-1.00026	0.104873	-9.53782	1.45859e-21	1.07824e-20	Down
Agpat3	6333.19	-0.718416	0.0753748	-9.53125	1.55403e-21	1.14821e-20	Down
Atxn2l	6310.73	-0.808128	0.084796	-9.53026	1.56889e-21	1.15861e-20	Down
Nom1	712.272	0.716207	0.0751665	9.52827	1.59923e-21	1.18042e-20	Up
Dhx57	3898.8	0.541826	0.0568705	9.52736	1.61327e-21	1.19018e-20	Stable
Ndufa10	3166.41	-0.583584	0.0612606	-9.52626	1.63059e-21	1.20235e-20	Stable
Dcxr	80.7734	1.51394	0.158942	9.52513	1.64838e-21	1.21486e-20	Up
Mblac1	320.247	1.45587	0.152887	9.52253	1.69009e-21	1.24498e-20	Up
Anks1b	2436.75	0.696862	0.0731979	9.52025	1.72759e-21	1.27196e-20	Up
Shtn1	1380.48	0.588193	0.0617862	9.51982	1.73487e-21	1.27668e-20	Up
Scyl2	1624.47	-0.649708	0.0682504	-9.51947	1.74057e-21	1.28023e-20	Down
Desi1	1374.19	-1.01955	0.107132	-9.51672	1.78735e-21	1.3137e-20	Down
Ccdc180	41.4693	2.73089	0.286958	9.51669	1.78787e-21	1.3137e-20	Up
Rpl26	4866.32	-0.678282	0.0712997	-9.5131	1.8506e-21	1.35912e-20	Down
Pmf1	45.9962	-1.74518	0.183531	-9.50895	1.92594e-21	1.41374e-20	Down
Nek6	922.842	-0.615719	0.064757	-9.50814	1.94105e-21	1.42411e-20	Down
Zfp36l2	575.995	-1.00823	0.106063	-9.50588	1.98357e-21	1.45458e-20	Down
[truncated: 12,660 more rows]

## Sheet: KEGG genelist
K	Description	GeneRatio	BgRatio	pvalue	p.adjust	qvalue	geneID	Count
rno05022	Pathways of neurodegeneration - multiple diseases	269/3685	477/8963	3.53084e-12	1.16518e-09	5.20334e-10	Nefh/Map2k1/Derl1/Csnk2a1/Dlg4/Psen1/Prkcg/Map1lc3b/Atp5f1a/Pdyn/Ndufa8/Ndufa9/Plcb4/Psmb7/Mapk14/Ndufs3/Csnk1a1/Cacna1s/Zfyve1/Psma5/Ndufs4/Nras/Calm3/Atg2a/Atf4/Uchl1/Ndufv1/Klc3/Cycs/Atp5f1b/Als2/Stx1a/Casp7/Raf1/Rac1/Grm1/Atg14/Dkk4/Sdhd/Cox6b2/Wdr41/Wnt11/Pik3r4/Vapb/Gpx1/Prph/Ulk2/Sdhb/Cox7b/Gpx2/Eif2ak3/Vdac2/Dvl2/Cacna1b/Gria1/Klc4/Uba1/Wnt4/Tuba1c/Atxn2l/Ndufa10/Tomm40/Prnp/Ube2l3/Sigmar…	269
rno04360	Axon guidance	115/3685	181/8963	6.83988e-10	1.0902e-07	4.86853e-08	Itgb1/Ryk/Cfl2/Srgap3/Neo1/Robo1/Fyn/Pik3cd/Sema3a/Prkcz/Plxna2/Ssh3/Myl12a/Pak6/Sema3c/Nras/Ptpn11/Plxnc1/Myl9/Pak4/Raf1/Rac1/Sema3e/Sema4b/Rgs3/Epha7/Sema4f/Ilk/Ntng2/Unc5a/Gnai2/Efnb1/Pak3/Gnai3/Wnt4/Sema3f/Lrig2/Pdpk1/Camk2d/Pik3r3/Camk2a/Cfl1/Ptch1/Sema6b/Epha4/Sema4c/Pak5/Ntn1/Ppp3cc/Ephb6/Shh/Unc5d/Epha1/Trpc6/Plxnb1/Camk2g/Rgma/Plxnb3/Plcg2/Trpc4/Mapk1/Plcg1/Met/Cxcl12/Cdc42/Sema5a/Ntn4/S…	115
rno05205	Proteoglycans in cancer	128/3685	207/8963	9.91093e-10	1.0902e-07	4.86853e-08	Itgb1/Map2k1/Prkcg/Dcn/Fgfr1/Thbs1/Lum/Timp3/Pik3cd/Mras/Ppp1r12b/Actb/Ccnd1/Prkaca/Mapk14/Prkacb/Esr1/Smad2/Nras/Ptpn11/Flnc/Ank3/Raf1/Rac1/Gpc1/Wnt11/Flnb/Sdc2/Itgb5/Pdcd4/Wnt4/Rras2/Map2k2/Pdpk1/Akt3/Camk2d/Pik3r3/Wnt7a/Hbegf/Camk2a/Vav2/Ptch1/Hgf/Araf/Pxn/Wnt7b/Itpr1/Wnt2/Sdc4/Erbb4/Plau/Mapk12/Shh/Sos1/Ppp1ca/Arhgef1/Tiam1/Fzd4/Grb2/Camk2g/Itga5/Plcg2/Vegfa/Wnt1/Ddx5/Mapk1/Plcg1/Met/Cdc42/Kd…	128
rno05132	Salmonella infection	151/3685	254/8963	1.81305e-09	1.49577e-07	6.67967e-08	Map2k1/Acbd3/Rab5b/Cyfip2/Vps41/Vps39/Pik3cd/Actb/Mapk14/Arl8b/Jun/Myl12a/Arpc5/Myl9/Klc3/Cycs/Flnc/Dync1li1/Casp7/Raf1/Rac1/Dync1i2/Casp4/Dynll2/Tab1/Flnb/Rhoj/Elmo1/Dynlrb2/Kpna4/Birc3/Rab7b/Pak3/Map2k4/Dync2h1/Klc4/Tuba1c/Dynlrb1/Ikbkb/Actr10/Map2k2/Mapk10/Cyth2/Actr2/Akt3/Gapdh/Plekhm2/Arf2/Kif5a/M6pr/Myd88/Wasf3/Birc2/Dync2li1/Actr1a/Elmo2/Exoc4/Tubb6/Tcf7l1/Fbxo22/Exoc2/Exoc5/Tubb4a/Dync1i1…	151
rno04510	Focal adhesion	121/3685	200/8963	1.82532e-08	1.20471e-06	5.37988e-07	Ccnd3/Itgb1/Map2k1/Vcl/Rasgrf1/Prkcg/Itga8/Thbs1/Itga11/Fyn/Pik3cd/Ppp1r12b/Actb/Ccnd1/Comp/Jun/Myl12a/Pak6/Myl9/Pak4/Flnc/Raf1/Rac1/Ilk/Flnb/Itgb5/Pip5k1b/Pdgfra/Itga6/Birc3/Pak3/Ccnd2/Mapk10/Pdpk1/Akt3/Pik3r3/Thbs2/Vav2/Pdgfa/Hgf/Itgb8/Birc2/Shc3/Pak5/Pxn/Vegfc/Tln1/Tln2/Sos1/Crkl/Ppp1ca/Mapk8/Parva/Grb2/Itga5/Col4a5/Mapk9/Col6a1/Pdgfrb/Vegfa/Lama3/Pdgfb/Vasp/Mapk1/Col6a2/Met/Zyx/Cdc42/Kdr/Itga…	121
rno04070	Phosphatidylinositol signaling system	64/3685	94/8963	1.01083e-07	5.55958e-06	2.48275e-06	Prkcg/Pip4k2c/Pik3cd/Mtm1/Plcb4/Cdipt/Mtmr1/Pi4k2a/Inpp5f/Impa1/Calm3/Ipmk/Dgki/Itpkc/Ip6k1/Pip5k1b/Plcd3/Bpnt2/Cds2/Ip6k2/Pik3r3/Impa2/Cds1/Mtmr4/Plcd1/Itpr1/Pikfyve/Pi4ka/Plcg2/Plcg1/Pi4kb/Inpp1/Ippk/Dgkh/Itpkb/Dgkb/Dgkk/Inpp5e/Itpr3/Pik3c3/Ocrl/Dgkq/Inpp5d/Synj2/Dgke/Itpr2/Itpka/Dgkg/Inpp5b/Pi4k2b/Pip4p1/Mtmr2/Inppl1/Inpp5a/Synj1/Mtmr6/Plcb1/Sacm1l/Plcd4/Dgkd/Prkca/Pten/Inpp4b/Pip5k1a	64
rno04310	Wnt signaling pathway	102/3685	168/8963	1.86658e-07	8.79959e-06	3.92964e-06	Ccnd3/Csnk2a1/Psen1/Prkcg/Ryk/Wif1/Tle3/Plcb4/Ccnd1/Prkaca/Csnk1a1/Jun/Prkacb/Tle2/Rnf43/Senp2/Fbxw11/Sfrp1/Prickle2/Rac1/Dkk4/Wnt11/Rspo3/Dvl2/Wnt4/Ccnd2/Mapk10/Camk2d/Wnt7a/Nkd2/Camk2a/Axin2/Porcn/Csnk1e/Wnt7b/Frzb/Daam1/Dvl3/Wnt2/Tcf7l1/Ppp3cc/Tle1/Ror2/Ruvbl1/Vangl2/Peg12/Dvl1/Mapk8/Fzd4/Crebbp/Apcdd1/Camk2g/Apc/Mapk9/Wnt1/Sfrp4/Ctbp2/Cxxc4/Invs/Bambi/Btrc/Wnt10b/Vangl1/Wnt6/Nfatc3/Wnt16/Rspo…	102
rno04540	Gap junction	59/3685	87/8963	3.93892e-07	1.54451e-05	6.89733e-06	Map2k1/Gna11/Prkcg/Gucy1b1/Drd1/Plcb4/Prkaca/Prkacb/Nras/Adcy9/Raf1/Grm1/Drd2/Pdgfra/Gnai2/Gjd2/Adcy7/Gnai3/Tuba1c/Map2k2/Cdk1/Htr2c/Gja1/Pdgfa/Itpr1/Tubb6/Tubb4a/Sos1/Adcy3/Grb2/Adcy5/Lpar1/Map2k5/Pdgfrb/Gucy1a1/Tubb5/Pdgfb/Mapk1/Adcy2/Adrb1/Itpr3/Gnai1/Htr2b/Gnaq/Adcy1/Mapk3/Itpr2/Adcy6/Tuba1b/Plcb1/Gnas/Tuba4a/Tuba1a/Tuba8/Tubb2b/Egfr/Prkca/Grm5/Tubb2a	59
rno04141	Protein processing in endoplasmic reticulum	101/3685	168/8963	4.2123e-07	1.54451e-05	6.89733e-06	Rad23b/Uggt1/Derl1/Hyou1/Edem2/Fbxo2/Amfr/Ganab/Sec61a2/Rrbp1/Nploc4/Atf4/Ubqln4/Man1a1/Canx/Edem3/Eif2ak2/Tram1/Txndc5/Sec23a/Ddost/Eif2ak3/Pdia4/Mapk10/Pdia6/Marchf6/Tusc3/Atf6/Tram1l1/Dnajc5/Ubqln2/Ube2d1/Derl2/Ufd1/P4hb/Hsp90ab1/Atf6b/Dnajb2/Dnaja1/Mapk8/Ngly1/Mapk9/Dnajb11/Preb/Xbp1/Ssr2/Svip/Eif2ak4/Dnajc10/Plaa/Ubxn6/Ckap4/Sec24b/Hspa2/Hspa4l/Ssr3/Vcp/Casp12/Ssr1/Rad23a/Ubxn4/Bcl2/Hsp90b1/…	101
rno04115	p53 signaling pathway	51/3685	73/8963	5.83493e-07	1.92553e-05	8.59884e-06	Ccnd3/Thbs1/Sesn2/Ei24/Ccnd1/Cycs/Ppm1d/Igfbp3/LOC100364016/Ccnb1/Ccnd2/Cdk1/Rrm2/Casp9/Gadd45a/Gadd45b/Cdk2/Casp8/Ccne1/Serpine1/Zmat3/Rprm/Cdk4/Gorab/Chek1/Pmaip1/Apaf1/Mdm4/Ddb2/Gtse1/Atr/Cop1/Bcl2/Perp/Igf1/Fas/Aifm2/Bcl2l1/Ccng2/Sesn1/Casp3/Ccne2/Steap3/Rrm2b/Cdkn1a/Atm/Tp73/Cyct/Pten/Tp53/Adgrb1	51
rno04144	Endocytosis	152/3685	274/8963	7.98691e-07	2.13447e-05	9.53192e-06	Prkci/Grk2/Rab5b/Nedd4/Smap2/Rab4a/Sh3gl3/Rab11fip3/Gbf1/Vps4b/Prkcz/Ist1/Arfgap3/Rab11a/Mvb12b/Smad2/Arpc5/Nedd4l/Pml/Rabep1/Rufy1/Stam2/Capzb/Wipf3/Rab22a/Eea1/Acap2/Vps36/Fgfr3/RT1-M3-1/Pip5k1b/Capza1/RT1-T24-3/Grk6/Pdgfra/Vps35/Pld1/Zfyve9/Iqsec2/Arrb2/Igf2r/Ehd2/Arrb1/Dnm1/Vps26a/Snx12/Ldlr/Cyth2/Actr2/Spart/Dab2/Rab31/RGD1566265/Arf2/Kif5a/Pdcd6ip/Cblb/Acap3/Asap1/Ehd3/Iqsec3/Asap2/Mvb12a/S…	152
rno04914	Progesterone-mediated oocyte maturation	61/3685	92/8963	8.40852e-07	2.13447e-05	9.53192e-06	Map2k1/Pik3cd/Prkaca/Mapk14/Cdc26/Prkacb/Cpeb1/Adcy9/Raf1/Pgr/Ccna2/Mad1l1/Gnai2/Adcy7/LOC100364016/Ccnb1/Gnai3/Mapk10/Cdk1/Plk1/Akt3/Stk10/Kif22/Pik3r3/Pde3b/Rps6ka2/Cpeb3/Pkmyt1/Araf/Mapk12/Cdc27/Hsp90ab1/Adcy3/Cpeb4/Cdk2/Mapk8/Adcy5/Mapk9/Mapk1/Anapc4/Cdc23/Mapk11/Adcy2/Rps6ka1/Anapc2/Aurka/Bub1/Anapc5/Spdya/Cpeb2/Gnai1/Akt1/Igf1/Cdc25a/Adcy1/Mapk3/Adcy6/Fzr1/Mad2l2/Anapc1/Braf	61
rno05032	Morphine addiction	61/3685	92/8963	8.40852e-07	2.13447e-05	9.53192e-06	Grk2/Prkcg/Gnb5/Adora1/Gng7/Pde4a/Pde8b/Gnb2/Kcnj5/Drd1/Prkaca/Kcnj6/Prkacb/Gabra3/Gabra2/Adcy9/Gng5/Gng10/Grk6/Cacna1a/Gnai2/Arrb2/Adcy7/Arrb1/Cacna1b/Gnai3/Pde3b/Pde2a/Pde1b/Gng2/Adcy3/Adcy5/Pde4d/Gabrb2/Pde1c/Gabbr2/Gng4/Gng13/Adcy2/Pde10a/Pde8a/Pde7a/Pde4b/Gnai1/Grk3/Gabrg1/Gng12/Adcy1/Gabra4/Adcy6/Pde7b/Gnao1/Kcnj9/Gabre/Gabrd/Gabrr2/Gnas/Kcnj3/Prkca/Gabra5/Gabrb3	61
rno01200	Carbon metabolism	75/3685	119/8963	1.01371e-06	2.38946e-05	1.06706e-05	Got2/Psat1/Fh/Shmt2/Pccb/Idh3b/Prps2/Mmut/Shmt1/Adpgk/Got1/Suclg2/Pcca/Aco2/Aldh6a1/Dlst/Gpt2/Aldoa/Me1/Mcee/Gldc/Pgam1/Sdhd/G6pd/Acat1/Idh3g/Sdhb/Psph/Phgdh/Gck/Amt/Pgp/Acss2/Me3/Tkt/Acox3/Gapdh/Sdhc/Pgls/Aldoc/Mdh2/Gcsh/Aco1/Idh3a/Ogdh/Dld/Sdha/Idh2/Ogdhl/Sdsl/Hk1/H6pd/Tkfc/Rpia/Eno4/Gpt/Me2/Pgam2/Glud1/LOC314140/Idh1/Eno1/Hk2/Mdh1/Pfkp/Hibch/Acat2l1/Prps1/Esd/Rpe/Rgn/Gpi/Cs/Glyctk/Cps1	75
rno04723	Retrograde endocannabinoid signaling	91/3685	151/8963	1.34566e-06	2.96046e-05	1.32206e-05	Prkcg/Gnb5/Gng7/Dagla/Gnb2/Kcnj5/Ndufa8/Ndufa9/Plcb4/Prkaca/Mapk14/Ndufs3/Cacna1s/Kcnj6/Prkacb/Ndufs4/Gabra3/Gabra2/Ndufv1/Adcy9/Grm1/Gng5/Gng10/Cacna1a/Gnai2/Adcy7/Cacna1b/Gria1/Gnai3/Ndufa10/Mapk10/Ndufs7/Ndufb5/Ndufa4l2/Itpr1/Mapk12/Gng2/Ptgs2/Adcy3/Mapk8/Adcy5/Mapk9/Gabrb2/Mgll/Ndufs2/Mapk1/Gng4/Gng13/Mapk11/Adcy2/Ndufb10/Napepld/Ndufv3/Itpr3/Gnai1/Daglb/Gabrg1/Gria2/Gng12/Slc17a6/Gnaq/Ndufv2…	91
rno04010	MAPK signaling pathway	160/3685	293/8963	1.51121e-06	3.03229e-05	1.35413e-05	Map2k1/Rasgrf1/Prkcg/Cacna2d2/Mapkapk2/Mknk2/Fgfr1/Cacng7/Ptprr/Map3k4/Mknk1/Stk3/Cacng3/Mras/Atf2/Prkaca/Mapk14/Cacna1s/Jun/Prkacb/Kit/Rps6ka5/Cacng4/Nras/Gna12/Atf4/Flnc/Raf1/Rac1/Tab1/Fgfr3/Dusp16/Flnb/Angpt1/Mapk8ip1/Ppm1b/Ppp5c/Pdgfra/Map3k20/Cacna1a/Arrb2/Map3k11/Nfkb2/Arrb1/Map2k4/Cacna1b/Ikbkb/Hspb1/Mef2c/Rras2/Map2k2/Mapk10/Mapk8ip2/Map3k12/Akt3/Dusp3/Cacna2d1/Rps6ka2/Pdgfa/Hgf/Fgf10/Myd…	160
rno04666	Fc gamma R-mediated phagocytosis	62/3685	95/8963	1.56209e-06	3.03229e-05	1.35413e-05	Map2k1/Prkcg/Cfl2/Pik3cd/Sphk2/Arpc5/Wasf1/Raf1/Rac1/Gsn/Pip5k1b/Prkce/Pld1/Plpp1/Marcks/Actr2/Akt3/Pik3r3/Vav2/Cfl1/Wasf3/Wasf2/Asap1/Asap2/Crkl/Plcg2/Arf6/Plpp3/Vasp/Mapk1/Plcg1/Cdc42/Gab2/Myo10/Pak1/Lyn/Asap3/Pla2g4b/Akt1/Ncf1/Inpp5d/Mapk3/Rps6kb1/Vav3/Actr3/Sphk1/Marcksl1/Inppl1/Dock1/Arpc1b/Hck/Arpc1a/Actr3b/Limk1/Rps6kb2/Prkca/Syk/Pla2g6/Amph/Pla2g4a/Pip5k1a/Limk2	62
rno05014	Amyotrophic lateral sclerosis	196/3685	370/8963	1.73502e-06	3.09325e-05	1.38135e-05	Nefh/Derl1/Map1lc3b/Pom121/Atp5f1a/Gle1/Ndufa8/Nup210/Ndufa9/Actb/Psmb7/Nup155/Mapk14/Ndufs3/Psma5/Ndufs4/Nup35/Atg2a/Atf4/Anxa11/Ubqln4/Nxt2/Ndufv1/Klc3/Cycs/Nup188/Atp5f1b/Als2/Rac1/Atg14/Sdhd/Cox6b2/Wdr41/Pik3r4/Vapb/Gpx1/Prph/Ulk2/Sdhb/Ncbp1/Cox7b/Gpx2/Eif2ak3/Gria1/Klc4/Tuba1c/Atxn2l/Ndufa10/Tomm40/Sigmar1/Nos1/Actr10/Atp5pd/Dnali1/Sdhc/Ndufs7/Kif5a/Atf6/Psmb1/Ndufb5/Ambra1/Actr1a/Uqcrb/Nduf…	196
rno05165	Human papillomavirus infection	188/3685	353/8963	1.78096e-06	3.09325e-05	1.38135e-05	Ccnd3/Prkci/Itgb1/Map2k1/Psen1/Itga8/Traf3/Thbs1/Itga11/Atp6v0d1/Pik3cd/Atp6v1a/Ppp2cb/Ccnd1/Prkaca/Prkcz/Csnk1a1/Comp/Prkacb/Nras/Raf1/Wnt11/Chd4/Ccna2/RT1-M3-1/Atp6v1b2/Itgb5/RT1-T24-3/Eif2ak2/Itga6/Dvl2/Wnt4/Ccnd2/Ikbkb/Map2k2/Magi1/Akt3/Pik3r3/Thbs2/Wnt7a/Irf1/Notch2/Axin2/Atp6v0a2/Atp6v1f/Tubg1/Itgb8/Pxn/Cdkn1b/Wnt7b/Dvl3/Wnt2/Dlg3/Tcf7l1/Hes6/Llgl2/Ptgs2/Mx1/Sos1/Ifnar1/Rela/Cdk2/Dvl1/Stat2…	188
rno04072	Phospholipase D signaling pathway	90/3685	150/8963	2.00504e-06	3.30831e-05	1.4774e-05	Map2k1/Agpat1/Fyn/Pik3r5/Pik3cd/Sphk2/Mras/Plcb4/Kit/Nras/Ptpn11/Grm7/Gna12/Grm6/Adcy9/Dgki/Raf1/Grm1/Ralgds/Pip5k1b/Pdgfra/Pld1/Adcy7/Dnm1/Plpp1/Agpat3/Pik3r6/Rras2/Map2k2/Cyth2/Akt3/Pik3r3/Lpar2/Arf2/Pdgfa/Agtr1a/Shc3/Sos1/Adcy3/Grb2/Adcy5/Grm3/F2r/Lpar1/Pdgfrb/Plcg2/Arf6/Kitlg/Insr/Plpp3/Pdgfb/Mapk1/Plcg1/Cyth1/Gab2/Dnm3/Adcy2/Dgkh/Dgkb/Dgkk/Lpar4/Ralb/Tsc1/Pla2g4b/Akt1/Rapgef3/Grm4/Ptgfr/Dgkq…	90
rno04668	TNF signaling pathway	70/3685	111/8963	2.23907e-06	3.51853e-05	1.57127e-05	Map2k1/Dab2ip/Traf3/Pik3cd/Atf2/Mapk14/Tnfaip3/Jun/Rps6ka5/Atf4/Dnm1l/Casp7/Cx3cl1/Tab1/Birc3/Map2k4/Il18r1/Ikbkb/Mapk10/Akt3/Pik3r3/Irf1/Ifi47/Birc2/Vegfc/Mapk12/Tab3/Ptgs2/Socs3/Rela/Atf6b/Map2k6/Mapk8/Casp8/Mapk9/Cxcl10/Creb3l1/Mapk1/Nfkbia/Mapk11/Cflar/Itch/Cebpb/Tradd/Tnf/Akt1/Map3k14/Junb/Fas/Rps6ka4/Ccl12/Ripk3/Mapk3/Mmp9/Edn1/Map3k7/Casp3/Icam1/Creb5/Ccl20/Vcam1/Tab2/Il15/Map3k5/Sele/Mlkl…	70
rno05010	Alzheimer disease	205/3685	391/8963	2.56635e-06	3.84952e-05	1.71908e-05	Map2k1/Csnk2a1/Psen1/Atp5f1a/Pik3cd/Slc11a2/Ndufa8/Ndufa9/Plcb4/Psmb7/Slc39a9/Ndufs3/Csnk1a1/Cacna1s/Psma5/Ndufs4/Nras/Calm3/Atg2a/Slc39a5/Slc39a1/Atf4/Ndufv1/Klc3/Cycs/Atp5f1b/Casp7/Raf1/Adam17/Atg14/Dkk4/Sdhd/Cox6b2/Bace1/Wnt11/Pik3r4/Ulk2/Eif2ak2/Sdhb/Cox7b/Eif2ak3/Vdac2/Dvl2/Klc4/Wnt4/Tuba1c/Ndufa10/Ikbkb/Nos1/Map2k2/Mapk10/Atp5pd/Akt3/Pik3r3/Wnt7a/Atp2a2/Axin2/Gapdh/Sdhc/Ndufs7/Kif5a/Atf6/Ps…	205
rno04110	Cell cycle	78/3685	127/8963	2.71376e-06	3.89366e-05	1.73879e-05	Ccnd3/Ccnd1/Cdc26/Pcna/Espl1/Smad2/E2f2/Smc1a/Ccna2/Tfdp2/Mad1l1/Cdc20/Cdkn2c/Mcm5/LOC100364016/Ccnb1/Ccnd2/Pttg1/Mcm7/Cdk1/Plk1/Ttk/E2f4/Pkmyt1/Ywhag/Bub1b/Cdkn1b/Zbtb17/Cdc27/Dbf4/Gadd45a/Gadd45b/Cdk2/Prkdc/Crebbp/Ccne1/Hdac1/Mcm2/Anapc4/Cdc23/Cdk4/Ywhah/Chek1/Anapc2/Bub1/Orc6/Anapc5/E2f5/Mcm6/Atr/Rbl1/Cdk7/Cul1/Mcm3/Bub3/Cdc25a/Smc3/Ywhaz/Skp2/Cdc7/Smad4/Fzr1/Gsk3b/Abl1/Mcm4/Ccne2/Orc3/Cdkn1c/…	78
rno05135	Yersinia infection	82/3685	135/8963	2.85952e-06	3.93184e-05	1.75585e-05	Itgb1/Map2k1/Pik3cd/Lck/Actb/Mapk14/Jun/Arpc5/Rac1/Wipf3/Tab1/Pip5k1b/Elmo1/Map2k4/Ikbkb/Map2k2/Mapk10/Actr2/Akt3/Pik3r3/Vav2/Rps6ka2/Arhgef7/Myd88/Zap70/Elmo2/Pxn/Wasf2/Cd8a/Mapk12/Crkl/Rela/Arhgef1/Map2k6/Mapk8/Itga5/Mapk9/Tbk1/Pycard/Arf6/Mapk1/Nfkbia/Plcg1/Cdc42/Mapk11/Wipf1/Rps6ka1/Baiap2/Irf3/Nfatc3/Tnf/Cd4/Akt1/Skap2/Ccl12/Gnaq/Mapk3/Arhgef28/Lcp2/Map3k7/Vav3/Actr3/Gsk3b/Ptk2b/Fn1/Dock1/Ar…	82
rno04933	AGE-RAGE signaling pathway in diabetic complications	64/3685	101/8963	4.78053e-06	6.31029e-05	2.81799e-05	Pik3cd/Plcb4/Ccnd1/Prkcz/Mapk14/Jun/Smad2/Nras/Rac1/Prkce/Plcd3/Mapk10/Akt3/Pik3r3/Agtr1a/Stat5b/Nox4/Plcd1/Cdkn1b/Vegfc/Mapk12/Rela/Mapk8/Col4a5/Mapk9/Plcg2/Vegfa/Tgfbr2/Mapk1/Plcg1/Serpine1/Cdc42/Mapk11/Cdk4/Col4a1/Col4a2/Diaph1/Col4a6/Col1a2/Tnf/Bcl2/Stat5a/Akt1/Pim1/Ccl12/Thbd/Mapk3/Edn1/Smad4/Casp3/Stat3/Vegfb/Icam1/Fn1/Col4a3/Plcb1/Vcam1/Plcd4/Sele/Foxo1/Prkca/Nfatc1/Tgfb2/Ccl2	64
rno04925	Aldosterone synthesis and secretion	61/3685	96/8963	6.97737e-06	8.85589e-05	3.95478e-05	Gna11/Prkcg/Dagla/Atp1b1/Kcnj5/Atp1b3/Plcb4/Atf2/Prkaca/Cacna1s/Prkacb/Atp2b4/Calm3/Atf4/Scarb1/Atp2b3/Adcy9/Prkce/Nr4a2/Adcy7/Ldlr/Camk2d/Pde2a/Camk2a/Agtr1a/Camk1/Itpr1/Cacna1h/Adcy3/Atf6b/Adcy5/Camk2g/Prkd2/Creb3l1/Kcnk9/Adcy2/Npr1/Cacna1i/Atp1a2/Atp2b2/Atp1a3/Itpr3/Daglb/Atp1b2/Gnaq/Adcy1/Kcnk3/Itpr2/Adcy6/Prkd1/Creb5/Atf1/Plcb1/Atp1b4/Camk4/Gnas/Pomc/Prkd3/Prkca/Nppa/Lipe	61
rno04024	cAMP signaling pathway	121/3685	217/8963	7.5281e-06	9.20101e-05	4.1089e-05	Map2k1/Adcyap1r1/Adora1/Hcn2/Atp1b1/Pde4a/Pik3cd/Atp1b3/Drd1/Prkaca/Htr1b/Cacna1s/Jun/Prkacb/Atp2b4/Calm3/Gli1/Myl9/Atp2b3/Adcy9/Raf1/Rac1/Drd2/Pld1/Gnai2/Sst/Adcy7/Gria1/Gnai3/Rras2/Map2k2/Mapk10/Akt3/Htr1f/Camk2d/Pik3r3/Acox3/Pde3b/Atp2a2/Camk2a/Vav2/Ptch1/Htr1a/Cftr/Adcy3/Rela/Ppp1ca/Sstr1/Tiam1/Ppp1r1b/Mapk8/Crebbp/Adcy5/Pde4d/Camk2g/F2r/Mapk9/Pln/Creb3l1/Mapk1/Nfkbia/Gabbr2/Grin2d/Cnga3/Ptge…	121
rno04724	Glutamatergic synapse	70/3685	114/8963	8.82117e-06	9.2634e-05	4.13677e-05	Grk2/Dlg4/Prkcg/Gnb5/Gng7/Gnb2/Shank2/Plcb4/Prkaca/Slc1a1/Prkacb/Slc1a3/Grm7/Grm6/Adcy9/Grm1/Slc38a3/Gng5/Gng10/Cacna1a/Pld1/Gnai2/Adcy7/Gria1/Gnai3/Grik3/Gls2/Slc1a6/Slc38a1/Shank3/Itpr1/Slc38a2/Ppp3cc/Gng2/Adcy3/Adcy5/Grm3/Mapk1/Gng4/Gng13/Grin2d/Grik4/Adcy2/Slc1a2/Itpr3/Gnai1/Grk3/Pla2g4b/Grm4/Gria2/Gng12/Slc17a6/Ppp3r1/Gnaq/Adcy1/Mapk3/Itpr2/Adcy6/Slc17a7/Gnao1/Plcb1/Slc17a8/Gnas/Grik5/Gria4/…	70
rno04934	Cushing syndrome	92/3685	158/8963	9.05997e-06	9.2634e-05	4.13677e-05	Map2k1/Gna11/Fh/Wdr5/Pde8b/Plcb4/Ccnd1/Atf2/Prkaca/Cacna1s/Prkacb/Kcna4/Atf4/Scarb1/Adcy9/E2f2/Wnt11/Wdr5b/Gnai2/Cdkn2c/Adcy7/Dvl2/Gnai3/Wnt4/Map2k2/Ldlr/Camk2d/Wnt7a/Camk2a/Axin2/Armc5/Agtr1a/Cdkn1b/Wnt7b/Itpr1/Kcnk2/Dvl3/Wnt2/Tcf7l1/Cacna1h/Adcy3/Atf6b/Cdk2/Dvl1/Fzd4/Adcy5/Camk2g/Apc/Ccne1/Wnt1/Creb3l1/Mapk1/Adcy2/Cdk4/Cyp11b2/Wnt10b/Wnt6/Cacna1i/Wnt16/Pbx1/Pde8a/Itpr3/Gnai1/Fzd1/Ctnnb1/Gnaq/Ad…	92
rno04114	Oocyte meiosis	73/3685	120/8963	9.18148e-06	9.2634e-05	4.13677e-05	Map2k1/Ppp2cb/Prkaca/Mapk14/Cdc26/Prkacb/Espl1/Calm3/Fbxw11/Cpeb1/Adcy9/Ar/Smc1a/Pgr/Mad1l1/Cdc20/Adcy7/LOC100364016/Ccnb1/Pttg1/Cdk1/Plk1/Camk2d/Camk2a/Rps6ka2/Cpeb3/Pkmyt1/Ywhag/Itpr1/Ppp3cc/Mapk12/Cdc27/Adcy3/Ppp1ca/Sgo1/Cpeb4/Cdk2/Adcy5/Camk2g/Ccne1/Slk/Ppp2r5c/Mapk1/Anapc4/Cdc23/Btrc/Mapk11/Adcy2/Rps6ka1/Ywhah/Ppp1cb/Anapc2/Aurka/Bub1/Anapc5/Ppp2r5b/Spdya/Cpeb2/Itpr3/Igf1/Cul1/Ppp3r1/Smc3/Pp…	73
rno04071	Sphingolipid signaling pathway	75/3685	124/8963	9.35324e-06	9.2634e-05	4.13677e-05	Map2k1/Prkcg/Adora1/Cers2/Fyn/Pik3cd/Sphk2/Ppp2cb/Plcb4/Prkcz/Mapk14/Sgpl1/Nras/Gna12/Raf1/Rac1/Sgpp2/Prkce/Pld1/Gnai2/S1pr1/S1pr5/Gnai3/Map2k2/Mapk10/Pdpk1/Akt3/Pik3r3/Asah2/Smpd2/Sgpp1/S1pr3/Mapk12/Rela/Sptlc3/Asah1/Mapk8/Sptlc2/Mapk9/Sgms1/Ppp2r5c/Mapk1/Ppp2r2c/Gab2/Mapk11/Sptlc1/Tradd/Oprd1/Ppp2r5b/Tnf/Ppp2r3b/Ppp2r2d/Gnai1/Bcl2/Sgms2/Akt1/Cers5/Gnaq/Ppp2r1a/Mapk3/Nsmaf/Sphk1/Degs2/Ppp2r3c/Pl…	75
rno04261	Adrenergic signaling in cardiomyocytes	87/3685	148/8963	9.40955e-06	9.2634e-05	4.13677e-05	Cacna2d2/Cacng7/Atp1b1/Pik3r5/Cacng3/Atp1b3/Ppp2cb/Plcb4/Atf2/Prkaca/Mapk14/Cacna1s/Prkacb/Atp2b4/Rps6ka5/Cacng4/Calm3/Atf4/Atp2b3/Adcy9/Scn7a/Tpm2/Gnai2/Adcy7/Gnai3/Pik3r6/Akt3/Camk2d/Atp2a2/Camk2a/Cacna2d1/Agtr1a/Slc8a1/Mapk12/Adcy3/Tpm3/Ppp1ca/Atf6b/Cacng2/Slc8a3/Cacnb1/Adcy5/Camk2g/Pln/Crem/Ppp2r5c/Creb3l1/Mapk1/Ppp2r2c/Mapk11/Adcy2/Ppp1cb/Scn4b/Cacng8/Adrb1/Atp1a2/Ppp2r5b/Atp2b2/Atp1a3/Ppp2r…	87
rno04926	Relaxin signaling pathway	77/3685	128/8963	9.47311e-06	9.2634e-05	4.13677e-05	Map2k1/Gnb5/Gng7/Pik3cd/Gnb2/Plcb4/Atf2/Prkaca/Prkcz/Mapk14/Jun/Prkacb/Rxfp1/Smad2/Nras/Atf4/Adcy9/Raf1/Gng5/Gng10/Gnai2/Arrb2/Adcy7/Arrb1/Map2k4/Gnai3/Nos1/Map2k2/Mapk10/Akt3/Pik3r3/Shc3/Vegfc/Mapk12/Gng2/Sos1/Ednrb/Adcy3/Rela/Rln1/Atf6b/Mapk8/Grb2/Adcy5/Col4a5/Mapk9/Vegfa/Tgfbr2/Creb3l1/Mapk1/Nfkbia/Gng4/Gng13/Mapk11/Adcy2/Col4a1/Col4a2/Col4a6/Col1a2/Gnai1/Akt1/Gng12/Adcy1/Mapk3/Mmp9/Edn1/Adcy6…	77
rno04728	Dopaminergic synapse	79/3685	132/8963	9.54411e-06	9.2634e-05	4.13677e-05	Prkcg/Gnb5/Gng7/Gnb2/Kcnj5/Ppp2cb/Drd1/Plcb4/Atf2/Prkaca/Mapk14/Kcnj6/Prkacb/Calm3/Atf4/Drd2/Gng5/Gng10/Cacna1a/Gnai2/Arrb2/Arrb1/Cacna1b/Gria1/Gnai3/Mapk10/Akt3/Camk2d/Clock/Camk2a/Kif5a/Maob/Itpr1/Ppp3cc/Mapk12/Gng2/Ppp1ca/Atf6b/Ppp1r1b/Mapk8/Adcy5/Camk2g/Mapk9/Ppp2r5c/Creb3l1/Gng4/Gng13/Ppp2r2c/Mapk11/Caly/Ppp1cb/Ppp2r5b/Ppp2r3b/Ppp2r2d/Itpr3/Gnai1/Akt1/Gsk3a/Lrtomt/Gria2/Gng12/Gnaq/Ppp2r1a/It…	79
rno05161	Hepatitis B	91/3685	157/8963	1.30527e-05	0.000123068	5.49587e-05	Map2k1/Prkcg/Traf3/Pik3cd/Atf2/Mapk14/Jak3/Pcna/Jun/Nras/Birc5/Atf4/Cycs/Raf1/E2f2/Ddx58/Tab1/Ccna2/Ddb1/Map2k4/Ikbkb/Map2k2/Mapk10/Akt3/Pik3r3/Myd88/Araf/Stat5b/Casp9/Stat6/Mapk12/Sos1/Ifnar1/Rela/Atf6b/Map2k6/Cdk2/Mapk8/Stat2/Crebbp/Grb2/Casp8/Mapk9/Ccne1/Tbk1/Tgfbr2/Creb3l1/Mapk1/Nfkbia/Mapk11/Irf3/Irf7/Apaf1/Nfatc3/Casp12/Ddb2/Tnf/Ddx3x/Egr3/Bcl2/Ikbke/Stat5a/Akt1/Vdac3/Fas/Mapk3/Mmp9/Tirap/Y…	91
rno04120	Ubiquitin mediated proteolysis	85/3685	145/8963	1.37819e-05	0.000126334	5.64172e-05	Klhl9/Nedd4/Ubox5/Cdc26/Fbxo2/Uba3/Fbxw8/Fbxw11/Nedd4l/Ube2q1/Pml/Ube2ql1/Ube2k/Fbxw7/Ube2z/Rhobtb2/Cul7/Ddb1/Cdc20/Birc3/Mgrn1/Ube2u/Uba1/Ube2l3/Rps27a/Klhl13/Pias1/Ube2c/Cblb/Mid1/Birc2/Ube2d1/Ercc8/Pias3/Wwp2/Cdc27/Ubr5/Socs3/Ube2n/Uba6/Uba7/Anapc4/Cdc23/Btrc/Ube2e2/Keap1/Ube4a/Itch/Anapc2/Ube2f/Ube2o/Cbl/Wwp1/Pias2/Anapc5/Ppil2/Ddb2/Prpf19/Ube3a/Cop1/Cul1/Ube2m/Ube4b/Ubc/Trip12/Skp2/Ube2l6/Fz…	85
rno05016	Huntington disease	162/3685	307/8963	1.821e-05	0.000162414	7.25293e-05	Dlg4/Atp5f1a/Ndufa8/Ndufa9/Plcb4/Psmb7/Ndufs3/Psma5/Ndufs4/Slc1a3/Atg2a/Ndufv1/Klc3/Cycs/Atp5f1b/Stx1a/Atg14/Sdhd/Cox6b2/Pik3r4/Gpx1/Ulk2/Sdhb/Cox7b/Gpx2/Vdac2/Cacna1b/Gria1/Klc4/Tuba1c/Ndufa10/Actr10/Mapk10/Atp5pd/Dnali1/Sdhc/Ndufs7/Kif5a/Psmb1/Ndufb5/Ambra1/Actr1a/Uqcrb/Ndufa4l2/Psmd2/Casp9/Itpr1/Tfam/Tubb6/Tubb4a/Psmd9/Dnah1/Gpx3/Ulk1/Atp5mc1/Mapk8/Crebbp/Casp8/Dnai2/Uqcrc2/Sdha/Dctn6/Mapk9/Dn…	162
rno04020	Calcium signaling pathway	129/3685	238/8963	2.49972e-05	0.000217081	9.6942e-05	Stim1/Gna11/Prkcg/Fgfr1/Sphk2/Mst1r/Drd1/Plcb4/Prkaca/Ntsr1/Cacna1s/Prkacb/Atp2b4/Phka1/Calm3/Atp2b3/Adcy9/Grm1/Itpkc/Fgfr3/Phkg2/Pdgfra/Cacna1a/Adcy7/Plcd3/Vdac2/Cacna1b/Nos1/Adora2b/Camk2d/Ptger1/Htr2c/Atp2a2/Camk2a/Pdgfa/Hgf/Fgf10/Cd38/Agtr1a/Mlnr/Trhr/Camk1/Plcd1/Orai3/Pde1b/Vegfc/Itpr1/Ppp3cc/Erbb4/Slc8a1/Stim2/Cacna1h/P2rx5/Ednrb/Adcy3/Casq1/Cckar/Fgfr2/Tacr2/Slc8a3/Camk2g/F2r/Pdgfrb/Plcg2/…	129
rno04921	Oxytocin signaling pathway	89/3685	155/8963	2.67312e-05	0.000226187	0.000101009	Map2k1/Prkcg/Cacna2d2/Gucy1b1/Rcan1/Cacng7/Pik3r5/Cacng3/Kcnj5/Plcb4/Ppp1r12b/Actb/Ccnd1/Prkaca/Cacna1s/Kcnj6/Jun/Prkacb/Cacng4/Nras/Calm3/Myl9/Npr2/Adcy9/Raf1/Gnai2/Adcy7/Gnai3/Pik3r6/Mef2c/Map2k2/Camk2d/Camk2a/Cacna2d1/Eef2k/Cd38/Camk1/Itpr1/Ppp3cc/Trpm2/Ptgs2/Adcy3/Ppp1ca/Cacng2/Cacnb1/Adcy5/Camk2g/Map2k5/Gucy1a1/Prkag2/Mapk1/Camkk2/Prkab2/Adcy2/Ppp1cb/Npr1/Eef2/Ppp1r12a/Cacng8/Ryr1/Nfatc3/Kcn…	89
rno04140	Autophagy - animal	86/3685	149/8963	2.7853e-05	0.000229787	0.000102616	Map2k1/Map1lc3b/Mlst8/Tp53inp2/Pik3cd/Mras/Ppp2cb/Prkaca/Zfyve1/Prkacb/Nras/Atg2a/Ctsb/Raf1/Atg14/Atg9a/Wdr41/Pik3r4/Ulk2/Lamp2/Eif2ak3/Rab7b/Rab33b/Rras2/Map2k2/Mapk10/Pdpk1/Akt3/Pik3r3/Atg4c/Atg5/Ambra1/Mtmr4/Itpr1/Atg7/Ddit4/Ulk1/Sh3glb1/Mapk8/Bnip3/Mapk9/Tbk1/Tank/Rraga/Mapk1/RGD1359108/Camkk2/Rab8a/Eif2ak4/Uvrag/Wipi1/Cflar/Igbp1/Dapk1/Nrbf2/Rragc/Lamp1/Prkaa2/Tsc1/Irs1/Pik3c3/Bcl2/Rab7a/Akt…	86
rno00230	Purine metabolism	77/3685	131/8963	3.03284e-05	0.000239871	0.000107119	Entpd6/Gucy1b1/Pde4a/Prps2/Pde8b/Nudt5/Gart/Aprt/Nudt2/Papss1/Impdh1/Cant1/Ak4/Npr2/Adcy9/Adss/Adprm/Impdh2/Adcy7/Entpd1/Pde3b/Pde2a/Entpd3/Ak9/Rrm2/Ak8/Pde1b/Itpa/Nudt16/Pgm1/Adcy3/Entpd4/Ampd3/Adcy5/Pde4d/Adk/Gucy1a1/Pde1c/Nme6/Ak2/Prune1/Entpd5/Nme3/Adcy2/Pde10a/Enpp3/Npr1/LOC314140/Ada/Nme7/Xdh/Pde8a/Pde7a/Pde4b/Paics/Pnp/Nme2/Adcy1/Enpp4/Adcy6/Pde7b/Ak7/Prps1/Nt5c2/Rrm2b/Adsl/Ak3/Guk1/Ak5/Nt…	77
rno04725	Cholinergic synapse	68/3685	113/8963	3.0529e-05	0.000239871	0.000107119	Map2k1/Gna11/Prkcg/Slc5a7/Gnb5/Gng7/Ache/Fyn/Pik3r5/Pik3cd/Gnb2/Plcb4/Prkaca/Chrna4/Cacna1s/Kcnj6/Prkacb/Nras/Atf4/Adcy9/Gng5/Gng10/Cacna1a/Gnai2/Adcy7/Cacna1b/Gnai3/Pik3r6/Akt3/Camk2d/Pik3r3/Camk2a/Itpr1/Chrna3/Gng2/Adcy3/Adcy5/Camk2g/Creb3l1/Mapk1/Gng4/Gng13/Adcy2/Kcnq4/Chrnb2/Chrm4/Kcnj12/Itpr3/Gnai1/Bcl2/Kcnq5/Akt1/Gng12/Chrm1/Gnaq/Adcy1/Mapk3/Itpr2/Adcy6/Gnao1/Creb5/Plcb1/Camk4/Kcnq1/Kcnj3/P…	68
rno04210	Apoptosis	79/3685	136/8963	4.29098e-05	0.000329308	0.000147059	Map2k1/Dab2ip/Pik3cd/Actb/Jun/Nras/Birc5/Atf4/Ctsb/Cycs/Bcl2l11/Lmna/Parp1/Casp7/Raf1/Eif2ak3/Birc3/Tuba1c/Ikbkb/Map2k2/Mapk10/Pdpk1/Akt3/Pik3r3/Dffa/Birc2/Diablo/Casp9/Itpr1/Ctsf/Rela/Gadd45a/Gadd45b/Ptpn13/Mapk8/Casp8/Tnfsf10/Mapk9/Parp2/Mapk1/Nfkbia/Cflar/Casp2/Pmaip1/Apaf1/Spta1/Ctsh/Tradd/Casp12/Tnf/Itpr3/Bcl2/Akt1/Map3k14/Fas/Capn1/Bcl2l1/Mapk3/Lmnb2/Itpr2/Ern1/Tuba1b/Bak1/Capn2/Casp3/Septi…	79
rno04012	ErbB signaling pathway	53/3685	85/8963	5.88872e-05	0.000441654	0.00019723	Map2k1/Prkcg/Pik3cd/Jun/Pak6/Nras/Pak4/Raf1/Pak3/Map2k4/Map2k2/Mapk10/Akt3/Camk2d/Pik3r3/Hbegf/Camk2a/Cblb/Araf/Shc3/Stat5b/Pak5/Cdkn1b/Erbb4/Sos1/Crkl/Mapk8/Grb2/Camk2g/Mapk9/Plcg2/Mapk1/Plcg1/Pak1/Cbl/Erbb3/Stat5a/Akt1/Nck2/Mapk3/Rps6kb1/Gsk3b/Abl1/Elk1/Btc/Nck1/Cdkn1a/Braf/Egfr/Rps6kb2/Prkca/Nrg1/Nrg3	53
rno04216	Ferroptosis	30/3685	42/8963	6.58214e-05	0.000468588	0.000209258	Map1lc3b/Lpcat3/Slc11a2/Slc3a2/Vdac2/Prnp/Atg5/Atg7/Acsl3/Pcbp2/Gpx4/Slc39a14/Slc40a1/Ftl1/Tf/Fth1/Vdac3/Cp/Pcbp1/Acsl5/Steap3/Sat2/Gclc/Hmox1/Alox15/LOC100360087/Map1lc3a/Acsl4/Gss/Tp53	30
rno04916	Melanogenesis	60/3685	99/8963	6.58519e-05	0.000468588	0.000209258	Map2k1/Prkcg/Plcb4/Prkaca/Prkacb/Kit/Nras/Calm3/Adcy9/Raf1/Wnt11/Gnai2/Adcy7/Dvl2/Gnai3/Wnt4/Map2k2/Camk2d/Wnt7a/Camk2a/Wnt7b/Dvl3/Wnt2/Tcf7l1/Ednrb/Adcy3/Dvl1/Fzd4/Crebbp/Adcy5/Camk2g/Wnt1/Kitlg/Creb3l1/Mapk1/Adcy2/Wnt10b/Wnt6/Wnt16/Gnai1/Fzd1/Ctnnb1/Gnaq/Adcy1/Mapk3/Fzd2/Edn1/Adcy6/Gsk3b/Gnao1/Wnt10a/Plcb1/Gnas/Tcf7l2/Pomc/Fzd10/Wnt9b/Prkca/Wnt2b/Fzd9	60
rno04935	Growth hormone synthesis, secretion and action	69/3685	117/8963	6.67382e-05	0.000468588	0.000209258	Map2k1/Gna11/Prkcg/Pik3cd/Plcb4/Atf2/Prkaca/Mapk14/Cacna1s/Prkacb/Nras/Atf4/Adcy9/Raf1/Gnai2/Sst/Adcy7/Igfbp3/Map2k4/Gnai3/Map2k2/Mapk10/Akt3/Pik3r3/Sstr3/Ghr/Shc3/Stat5b/Mrap2/Itpr1/Mapk12/Sos1/Socs2/Socs3/Adcy3/Crkl/Atf6b/Map2k6/Sstr1/Mapk8/Crebbp/Grb2/Adcy5/Mapk9/Plcg2/Creb3l1/Mapk1/Plcg1/Mapk11/Adcy2/Itpr3/Irs1/Gnai1/Stat5a/Akt1/Irs3/Igf1/Junb/Gnaq/Adcy1/Mapk3/Itpr2/Adcy6/Gsk3b/Stat3/Creb5/Pl…	69
rno04137	Mitophagy - animal	45/3685	70/8963	7.2744e-05	0.000500115	0.000223337	Csnk2a1/Map1lc3b/Mras/Tfe3/Jun/Nras/Atf4/Atg9a/Eif2ak3/Rab7b/Tfeb/Rras2/Mapk10/Mfn2/Rps27a/Cited2/Atg5/Ambra1/Foxo3/Ulk1/Rela/Mapk8/Bnip3/Rhot2/Mapk9/Tbk1/Tbc1d17/Tax1bp1/Csnk2b/Rab7a/Bcl2l1/Csnk2a2/Ubc/Usp15/Gabarapl2/Tomm7/Sp1/Fundc1/Fis1/Map1lc3a/Tbc1d15/Bcl2l13/Tp53/Uba52/Rhot1	45
rno05225	Hepatocellular carcinoma	99/3685	179/8963	7.63955e-05	0.0005145	0.000229761	Map2k1/Prkcg/Smarca4/Gstm2/Pik3cd/Txnrd1/Actb/Ccnd1/Csnk1a1/Smad2/Nras/Phf10/Raf1/E2f2/Wnt11/Smarcc2/Gstm1/Dvl2/Wnt4/Dpf1/Brd7/Map2k2/Akt3/Pik3r3/Wnt7a/Axin2/Hgf/Araf/Shc3/Gstt2/Wnt7b/Dvl3/Wnt2/Tcf7l1/Txnrd2/Sos1/Gadd45a/Smarcc1/Gadd45b/Peg12/Dvl1/Fzd4/Grb2/Apc/Plcg2/Wnt1/Tgfbr2/Arid1b/Mapk1/Plcg1/Met/Cdk4/Arid2/Keap1/Wnt10b/Gsto1/Wnt6/Wnt16/Ddb2/Gsta6/Nqo1/Akt1/Polk/Smarca2/Fzd1/Ctnnb1/Bcl2l1/Ma…	99
rno04730	Long-term depression	40/3685	61/8963	9.48106e-05	0.000624427	0.000278851	Map2k1/Gna11/Prkcg/Gucy1b1/Ppp2cb/Plcb4/Nras/Gna12/Raf1/Ppp1r17/Grm1/Cacna1a/Gnai2/Gria1/Gnai3/Nos1/Map2k2/Araf/Itpr1/Gucy1a1/Mapk1/Grid2/Lyn/Ryr1/Itpr3/Gnai1/Pla2g4b/Igf1/Gria2/Gnaq/Ppp2r1a/Mapk3/Itpr2/Gnao1/Plcb1/Gnas/Braf/Gria3/Prkca/Pla2g4a	40
rno05222	Small cell lung cancer	56/3685	92/8963	9.65024e-05	0.000624427	0.000278851	Itgb1/Traf3/Pik3cd/Ccnd1/Rarb/Cycs/E2f2/Itga6/Birc3/Ikbkb/Akt3/Pik3r3/Birc2/Cdkn1b/Casp9/Zbtb17/Ptgs2/Rxrg/Rela/Gadd45a/Gadd45b/Cdk2/Col4a5/Ccne1/Lama3/Nfkbia/Cdk4/Col4a1/Col4a2/Col4a6/Apaf1/Ddb2/Lamc3/Bcl2/Akt1/Polk/Traf4/Bcl2l1/Lama2/Skp2/Itga3/Bak1/Casp3/Ccne2/Fn1/Lamc2/Col4a3/Traf6/Cdkn1a/Lama1/Cyct/Pten/Cks2/Lama5/Tp53/Itga2	56
rno05231	Choline metabolism in cancer	59/3685	98/8963	9.87606e-05	0.00062675	0.000279888	Map2k1/Prkcg/Slc5a7/Pik3cd/Slc44a2/Slc44a1/Jun/Nras/Wasf1/Dgki/Raf1/Rac1/Ralgds/Pip5k1b/Pdgfra/Pld1/Plpp1/Chkb/Map2k2/Mapk10/Pdpk1/Akt3/Pik3r3/Pdgfa/Wasf3/Slc22a5/Lypla1/Wasf2/Sos1/Slc22a3/Mapk8/Grb2/Mapk9/Pdgfrb/Plpp3/Pdgfb/Mapk1/Plcg1/Chpt1/Dgkh/Dgkb/Dgkk/Tsc1/Slc44a5/Pla2g4b/Akt1/Dgkq/Mapk3/Dgke/Rps6kb1/Dgkg/Sp1/Slc44a4/Dgkd/Egfr/Rps6kb2/Prkca/Pla2g4a/Pip5k1a	59
rno05012	Parkinson disease	141/3685	270/8963	0.000119404	0.000743458	0.000332007	Atp5f1a/Slc11a2/Ndufa8/Ndufa9/Drd1/Psmb7/Prkaca/Slc39a9/Ndufs3/Psma5/Prkacb/Ndufs4/Calm3/Slc39a5/Slc39a1/Atf4/Uchl1/Ndufv1/Klc3/Cycs/Atp5f1b/Sdhd/Drd2/Cox6b2/Sdhb/Gnai2/Cox7b/Eif2ak3/Vdac2/Klc4/Gnai3/Uba1/Tuba1c/Ndufa10/Ube2l3/Mapk10/Mfn2/Atp5pd/Rps27a/Camk2d/Camk2a/Sdhc/Ndufs7/Kif5a/Atf6/Psmb1/Ndufb5/Uqcrb/Ndufa4l2/Maob/Psmd2/Casp9/Itpr1/Tubb6/Tubb4a/Psmd9/Gpr37/Atp5mc1/Slc39a10/Mapk8/Adcy5/Uqcr…	141
rno00562	Inositol phosphate metabolism	46/3685	73/8963	0.000124066	0.000744397	0.000332426	Minpp1/Pip4k2c/Pik3cd/Mtm1/Plcb4/Cdipt/Mtmr1/Aldh6a1/Pi4k2a/Inpp5f/Impa1/Ipmk/Itpkc/Pip5k1b/Plcd3/Impa2/Mtmr4/Plcd1/Pikfyve/Pi4ka/Plcg2/Plcg1/Pi4kb/Inpp1/Ippk/Itpkb/Inpp5e/Pik3c3/Ocrl/Inpp5d/Synj2/Itpka/Inpp5b/Pi4k2b/Mtmr2/Inppl1/Inpp5a/Isyna1/Synj1/Mtmr6/Plcb1/Sacm1l/Plcd4/Pten/Inpp4b/Pip5k1a	46
rno05223	Non-small cell lung cancer	46/3685	73/8963	0.000124066	0.000744397	0.000332426	Map2k1/Prkcg/Rassf5/Pik3cd/Ccnd1/Rarb/Jak3/Nras/Raf1/E2f2/Map2k2/Pdpk1/Akt3/Pik3r3/Kif5a/Hgf/Araf/Stat5b/Casp9/Foxo3/Sos1/Rxrg/Gadd45a/Gadd45b/Grb2/Plcg2/Mapk1/Plcg1/Met/Cdk4/Ddb2/Stat5a/Akt1/Polk/Stk4/Mapk3/Rassf1/Bak1/Stat3/Ret/Cdkn1a/Alk/Braf/Egfr/Prkca/Tp53	46
rno05210	Colorectal cancer	54/3685	89/8963	0.000144262	0.000850118	0.000379638	Map2k1/Pik3cd/Ccnd1/Jun/Smad2/Nras/Birc5/Cycs/Bcl2l11/Raf1/Rac1/Ralgds/Map2k2/Mlh1/Mapk10/Akt3/Pik3r3/Axin2/Araf/Casp9/Tcf7l1/Sos1/Gadd45a/Gadd45b/Mapk8/Grb2/Apc/Mapk9/Tgfbr2/Mapk1/Pmaip1/Ralb/Ddb2/Msh6/Bcl2/Msh2/Akt1/Polk/Ctnnb1/Mapk3/Rps6kb1/Smad4/Gsk3b/Bak1/Casp3/Cdkn1a/Braf/Tcf7l2/Rhoa/Egfr/Cyct/Rps6kb2/Tgfb2/Tp53	54
rno04330	Notch signaling pathway	40/3685	62/8963	0.000161709	0.000914475	0.000408378	Psen1/Tle3/Numb/Tle2/Dtx4/Adam17/Dtx1/Dvl2/Notch2/Cir1/Dvl3/Tle1/Kat2a/Dvl1/Dtx2/Crebbp/Snw1/Dtx3/Notch1/Dll3/Hdac1/Ctbp2/Ncor2/Ncstn/Maml1/Hes5/Atxn1l/Rbpj/Atxn1/Mfng/Rfng/Tle4/Rbpjl/Hes1/Dtx3l/Numbl/Hdac2/Psenen/Lfng/Aph1a	40
rno05217	Basal cell carcinoma	40/3685	62/8963	0.000161709	0.000914475	0.000408378	Kif7/Gli1/Wnt11/Dvl2/Wnt4/Wnt7a/Ptch1/Axin2/Wnt7b/Dvl3/Wnt2/Tcf7l1/Shh/Gadd45a/Gadd45b/Dvl1/Fzd4/Apc/Wnt1/Gli2/Hhip/Wnt10b/Wnt6/Wnt16/Ddb2/Polk/Fzd1/Ctnnb1/Fzd2/Gsk3b/Bak1/Wnt10a/Cdkn1a/Tcf7l2/Fzd10/Wnt9b/Wnt2b/Tp53/Smo/Fzd9	40
rno04530	Tight junction	92/3685	167/8963	0.000163497	0.000914475	0.000408378	Prkci/Itgb1/Nedd4/Nf2/Arhgef2/Rap2c/Ppp2cb/Actb/Ccnd1/Prkaca/Prkcz/Pcna/Jun/Prkacb/Myl12a/Arpc5/Nedd4l/Myl9/Rac1/Prkce/Tjap1/Whamm/Mpdz/Tuba1c/F11r/Mapk10/Magi1/Actr2/Rab8b/Ybx3/Cftr/Dlg3/Rapgef6/Sympk/Cd1d1/Llgl2/Tiam1/Mapk8/Mapk9/Cldn6/Prkag2/Vasp/Crb3/Rab8a/Cdc42/Ppp2r2c/Ocln/Prkab2/Myh11/Amot/Hspa4/Cdk4/Tjp2/Cgn/Synpo/Prkaa2/Ppp2r2d/Cgnl1/Jam2/Cldn10/Ppp2r1a/Mpp4/Cldn7/Arhgef18/Myl12b/Tuba1b/…	92
rno04722	Neurotrophin signaling pathway	69/3685	120/8963	0.000196164	0.0010789	0.000481806	Map2k1/Psen1/Mapkapk2/Bex3/Pik3cd/Mapk14/Jun/Rps6ka5/Nras/Ptpn11/Calm3/Atf4/Raf1/Rac1/Maged1/Ikbkb/Map2k2/Mapk10/Pdpk1/Akt3/Camk2d/Pik3r3/Camk2a/Rps6ka2/Irak2/Shc3/Foxo3/Mapk12/Sos1/Crkl/Rela/Mapk8/Grb2/Ntf3/Camk2g/Map2k5/Mapk9/Kidins220/Plcg2/Mapk1/Nfkbia/Plcg1/Cdc42/Mapk11/Nfkbie/Rps6ka1/Irs1/Bcl2/Akt1/Ngfr/Matk/Nfkbib/Zfp110/Mapk3/Gsk3b/Abl1/Arhgdia/Sh2b2/Bdnf/Traf6/Camk4/Irak1/Braf/Map3k5/Rho…	69
rno04910	Insulin signaling pathway	78/3685	139/8963	0.000230119	0.00124491	0.00055594	Prkci/Flot2/Map2k1/Mknk2/Pygl/Mknk1/Pik3cd/Prkar2a/Prkaca/Prkcz/Prkacb/Acacb/Phka1/Nras/Calm3/Ptpn1/Raf1/Phkg2/Flot1/Pygm/Gck/Ikbkb/Map2k2/Mapk10/Pdpk1/Akt3/Pik3r3/Pde3b/Cblb/Araf/Shc3/Ppp1r3c/Ptprf/Trip10/Sos1/Socs2/Socs3/Crkl/Ppp1ca/Rhoq/Mapk8/Grb2/Mapk9/Prkar1a/Hk1/Insr/Prkag2/Mapk1/Acaca/Prkab2/Ppp1cb/Cbl/Prkaa2/Hk2/Tsc1/Irs1/Akt1/Irs3/Phkb/Mapk3/Prkab1/Rps6kb1/Gsk3b/Elk1/Sorbs1/Phkg1/Inppl1/…	78
rno04015	Rap1 signaling pathway	113/3685	213/8963	0.00024721	0.00130335	0.000582037	Prkci/Itgb1/Map2k1/Prkcg/Fgfr1/Sipa1l1/Thbs1/Rassf5/Pik3cd/Mras/Plcb4/Actb/Prkcz/Mapk14/Kit/Nras/Calm3/Adcy9/Raf1/Rac1/Drd2/Ralgds/Fgfr3/Angpt1/Pdgfra/Gnai2/Adcy7/Gnai3/Adora2b/Map2k2/Magi1/Akt3/Pik3r3/Vav2/Lpar2/Pdgfa/Hgf/Magi3/Fgf10/Vegfc/Rapgef6/Mapk12/Tln1/Tln2/P2ry1/Adcy3/Crkl/Fgfr2/Map2k6/Tiam1/Adcy5/F2r/Lpar1/Prkd2/Pdgfrb/Vegfa/Kitlg/Insr/Pdgfb/Vasp/Mapk1/Plcg1/Met/Cdc42/Kdr/Mapk11/Adcy2/C…	113
rno04150	mTOR signaling pathway	87/3685	158/8963	0.000248821	0.00130335	0.000582037	Map2k1/Mapkap1/Prkcg/Mlst8/Slc7a5/Pik3cd/Atp6v1a/Sesn2/Clip1/Nras/Lamtor5/Raf1/Wnt11/Cab39/Atp6v1b2/Ulk2/Slc3a2/Telo2/Dvl2/Wnt4/Ikbkb/Map2k2/Pdpk1/Akt3/Pik3r3/Wnt7a/Rps6ka2/Atp6v1f/Wnt7b/Dvl3/Wnt2/Ddit4/Grb10/Tbc1d7/Ulk1/Sos1/Dvl1/Fzd4/Grb2/Wnt1/Rnf152/Prr5/Insr/Rraga/Mios/Mapk1/Lpin2/Prr5l/Rps6ka1/Lpin3/Wnt10b/Wnt6/Lamtor4/Castor2/Wnt16/Rragc/Tnf/Prkaa2/Tsc1/Irs1/Akt1/Igf1/Fzd1/Mapk3/Fzd2/Rps6kb…	87
rno05169	Epstein-Barr virus infection	119/3685	226/8963	0.000256262	0.00132135	0.000590076	Ccnd3/Nedd4/Traf3/Pik3cd/Ccnd1/Mapk14/Tnfaip3/Jak3/Jun/Cycs/Bcl2l11/RT1-Da/Rac1/E2f2/Ddx58/Tab1/Ccna2/RT1-M3-1/Oas3/RT1-T24-3/Eif2ak2/Nfkb2/Map2k4/Ccnd2/Ikbkb/Mapk10/Akt3/Entpd1/Pik3r3/Entpd3/Cr2/Oas2/Oas1a/Myd88/Relb/Cir1/Psmd2/Cdkn1b/Casp9/Mapk12/Ifnar1/Rela/Gadd45a/Gadd45b/RT1-DMb/Map2k6/Cdk2/Mapk8/Stat2/Casp8/Snw1/Mapk9/Ccne1/Cxcl10/Tbk1/Plcg2/Hdac1/Nfkbia/Psmd11/Sap30/Psmd12/Mapk11/Nfkbie/Cd…	119
rno01210	2-Oxocarboxylic acid metabolism	15/3685	18/8963	0.00030462	0.00152491	0.000680978	Got2/Idh3b/Got1/Aco2/Gpt2/Bcat1/Idh3g/Aco1/Idh3a/Idh2/Gpt/Idh1/Bcat2/Cs/Nags	15
rno04918	Thyroid hormone synthesis	45/3685	73/8963	0.000304981	0.00152491	0.000680978	Prkcg/Atp1b1/Atp1b3/Plcb4/Atf2/Prkaca/Prkacb/Atf4/Adcy9/Canx/Gpx1/Gpx2/Adcy7/Pdia4/Slc26a4/Itpr1/Gpx3/Adcy3/Atf6b/Duox1/Adcy5/Gpx7/Creb3l1/Asgr1/Adcy2/Ttf1/Atp1a2/Duox2/Atp1a3/Itpr3/Hsp90b1/Hspa5/Atp1b2/Gnaq/Adcy1/Tshr/Itpr2/Adcy6/Gsr/Creb5/Plcb1/Atp1b4/Gnas/Prkca/Gpx8	45
rno04727	GABAergic synapse	54/3685	91/8963	0.000322949	0.00159065	0.000710336	Prkcg/Gnb5/Gng7/Gnb2/Gad1/Prkaca/Cacna1s/Kcnj6/Prkacb/Gabra3/Trak2/Gabra2/Abat/Adcy9/Slc38a3/Gng5/Gng10/Cacna1a/Gnai2/Adcy7/Cacna1b/Gnai3/Gls2/Slc38a1/Slc38a2/Gng2/Adcy3/Gphn/Adcy5/Slc6a11/Gabrb2/Hap1/Gabbr2/Gng4/Gng13/Adcy2/Gad2/Gnai1/Nsf/Gabrg1/Gng12/Adcy1/Gabra4/Adcy6/Gabarapl2/Gnao1/Gabre/Slc6a1/Gabrd/Gabrr2/Prkca/Gabra5/Gabrb3/Slc12a5	54
rno04340	Hedgehog signaling pathway	34/3685	52/8963	0.000341676	0.00165813	0.000740473	Grk2/Spopl/Kif7/Ccnd1/Prkaca/Csnk1a1/Prkacb/Gli1/Fbxw11/Arrb2/Arrb1/Mgrn1/Ccnd2/Ptch1/Disp1/Kif3a/Iqce/Hhatl/Csnk1e/Dhh/Shh/Gli2/Btrc/Hhip/Evc2/Bcl2/Grk3/Cul1/Gsk3b/Megf8/Csnk1g1/Efcab7/Cdon/Smo	34
rno05017	Spinocerebellar ataxia	80/3685	145/8963	0.000399582	0.00191105	0.000853418	Prkcg/Nfya/Pdyn/Pik3cd/Plcb4/Psmb7/Dab1/Psma5/Atg2a/Kcnd3/Cycs/Grm1/Atg14/Kcnc3/Pik3r4/Cacna1a/Ulk2/Vdac2/Gria1/Atxn2l/Mapk10/Akt3/Pik3r3/Atp2a2/Psmb1/Slc1a6/Ambra1/Psmd2/Afg3l1/Itpr1/Nop56/Kat5/Psmd9/Ulk1/Mapk8/Pum2/Mapk9/Xbp1/Opa1/Psmd11/Wipi1/Psmd12/Grin2d/Psmd1/Psmd7/Psma1/Gtf2b/Nrbf2/Ryr1/Itpr3/Pik3c3/Psma2/Psmd14/Akt1/Vdac3/Gria2/Atxn1l/Rbpj/Mcu/Gnaq/Atxn1/Itpr2/Ern1/Rb1cc1/Rora/Sp1/Psmd3/R…	80
rno01522	Endocrine resistance	55/3685	94/8963	0.000468429	0.00220831	0.000986166	Map2k1/Pik3cd/Ccnd1/Prkaca/Mapk14/Jun/Prkacb/Esr1/Nras/Adcy9/Raf1/E2f2/Carm1/Cdkn2c/Adcy7/Map2k2/Mapk10/Akt3/Esr2/Pik3r3/Hbegf/Notch2/Araf/Shc3/Cdkn1b/Mapk12/Sos1/Adcy3/Mapk8/Grb2/Adcy5/Mapk9/Notch1/Dll3/Mapk1/Mapk11/Adcy2/Cdk4/Med1/Bcl2/Akt1/Ncor1/Igf1/Adcy1/Mapk3/Mmp9/Adcy6/Rps6kb1/Sp1/Cdkn1a/Gnas/Braf/Egfr/Rps6kb2/Tp53	55
rno01521	EGFR tyrosine kinase inhibitor resistance	48/3685	80/8963	0.000479128	0.00222693	0.000994483	Map2k1/Prkcg/Pik3cd/Axl/Nras/Bcl2l11/Raf1/Fgfr3/Pdgfra/Map2k2/Akt3/Pik3r3/Pdgfa/Hgf/Araf/Shc3/Foxo3/Sos1/Fgfr2/Grb2/Pdgfrb/Plcg2/Vegfa/Pdgfb/Mapk1/Plcg1/Met/Kdr/Erbb3/Il6r/Bcl2/Akt1/Igf1/Bcl2l1/Mapk3/Rps6kb1/Gsk3b/Stat3/Braf/Egfr/Rps6kb2/Prkca/Pten/Nrg1/Eif4e2/Nf1/Rps6/Jak1	48
rno03460	Fanconi anemia pathway	33/3685	51/8963	0.000553157	0.0025353	0.00113219	Ercc1/Wdr48/Ercc4/Fan1/Telo2/Mlh1/Rad51/Slx1b/Poli/Fancd2/Fancg/Fanci/Top3a/Ube2t/Slx4/Mus81/Atr/Rev1/Pms2/Rpa2/Polk/Top3b/Fanca/Eme2/Rmi2/Faap100/Hes1/Rmi1/Eme1/Fancf/Rev3l/Fance/Fancl	33
rno04621	NOD-like receptor signaling pathway	95/3685	178/8963	0.000572137	0.00258637	0.001155	Map1lc3b/Traf3/Plcb4/Mapk14/Tnfaip3/Nampt/Jun/Ctsb/Dnm1l/Casp4/Tab1/Oas3/Birc3/Vdac2/Ikbkb/Pstpip1/Mapk10/Mfn2/Oas2/Atg5/Cyba/Rbck1/Oas1a/Myd88/Birc2/Card6/Itpr1/Mapk12/Tab3/Trpm2/Hsp90ab1/Rnasel/Ifnar1/Rela/Mapk8/Stat2/Casp8/Mapk9/Nod1/Tbk1/Pycard/Tank/Mapk1/Nfkbia/Tp53bp1/P2rx7/Mapk11/Irf3/Irf7/Erbin/Casp12/Tnf/Antxr2/Itpr3/Bcl2/Casr/Ikbke/Vdac3/Nfkbib/Nlrx1/Mcu/Ccl12/Ripk3/Bcl2l1/Mapk3/Itpr2/M…	95
rno00600	Sphingolipid metabolism	35/3685	55/8963	0.000602123	0.00268514	0.00119911	Smpd3/Cers2/B4galnt1/Smpd4/Sphk2/Ugcg/Glb1/Sgpl1/Sgpp2/Plpp1/Acer3/Asah2/Smpd2/Neu3/Sgpp1/Sptlc3/Asah1/Sptlc2/Sgms1/Plpp3/Cerk/B4galt6/Sptlc1/Kdsr/Neu2/Sgms2/Hexb/Cers5/Sphk1/Gba2/Degs2/Psap/Gla/Cers4/Ugt8	35
rno00062	Fatty acid elongation	21/3685	29/8963	0.000628967	0.00276745	0.00123586	Ppt2/Acaa2/Acot2/Ppt1/Hadhb/Elovl1/Them4/Acot4/Hacd1/Acot7/Mecr/Elovl5/Elovl2/Hacd3/Tecr/Acot5/Elovl4/Hadha/Acot3/RGD1560015/Hacd4	21
rno05213	Endometrial cancer	37/3685	59/8963	0.000641274	0.00278448	0.00124347	Map2k1/Pik3cd/Ccnd1/Nras/Raf1/Ilk/Map2k2/Mlh1/Pdpk1/Akt3/Pik3r3/Axin2/Araf/Casp9/Foxo3/Tcf7l1/Sos1/Gadd45a/Gadd45b/Grb2/Apc/Mapk1/Cdh1/Ddb2/Akt1/Polk/Ctnnb1/Mapk3/Gsk3b/Bak1/Elk1/Cdkn1a/Braf/Tcf7l2/Egfr/Pten/Tp53	37
rno03008	Ribosome biogenesis in eukaryotes	51/3685	87/8963	0.000699477	0.00293801	0.00131203	Csnk2a1/Gnl3l/Imp4/Rexo1/Nxt2/Snu13/Utp6/Tbl3/Gnl2/Rcl1/Nat10/Wdr36/Nop56/Pop1/Mphosph10/Rpp25/Efl1/Rbm28/Riok2/Wdr43/Nxt1/Riok1/Mdn1/Drosha/Pop4/Rpp38/Xrn1/Dkc1/Fbll1/Bms1/Tcof1/Utp4/Csnk2b/Fcf1/Nol6/Ran/LOC102551819/Csnk2a2/Rpp25l/Nxf1/Rexo2/Nob1/Nhp2/Gtpbp4/Utp18/Pop7/Spata5/Imp3/Rrp7a/Rpp30/Lsg1	51
rno05230	Central carbon metabolism in cancer	42/3685	69/8963	0.000699893	0.00293801	0.00131203	Map2k1/Ldha/Fgfr1/Slc7a5/Pik3cd/Kit/Nras/Slc1a5/Raf1/Pgam1/Fgfr3/G6pd/Pdgfra/Gck/Map2k2/Slc2a1/Akt3/Pik3r3/Sirt6/Gls2/Fgfr2/Idh2/Ldhb/Pdgfrb/Hk1/Mapk1/Met/Pgam2/Idh1/Hk2/Pfkp/Akt1/Slc2a2/Pdk1/Mapk3/Flt3/Sirt3/Ret/Egfr/Pten/Tp53/Tigar	42
rno04911	Insulin secretion	50/3685	85/8963	0.000704387	0.00293801	0.00131203	Adcyap1r1/Gna11/Prkcg/Atp1b1/Atp1b3/Plcb4/Atf2/Prkaca/Cacna1s/Prkacb/Atf4/Stx1a/Adcy9/Trpm4/Adcy7/Gck/Slc2a1/Vamp2/Kcnmb4/Camk2d/Camk2a/Cck/Adcy3/Cckar/Atf6b/Rab3a/Kcnn3/Adcy5/Camk2g/Kcnmb2/Creb3l1/Adcy2/Kcnn1/Atp1a2/Atp1a3/Itpr3/Atp1b2/Slc2a2/Gnaq/Adcy1/Kcnj11/Adcy6/Gcg/Creb5/Plcb1/Atp1b4/Abcc8/Gnas/Prkca/Kcnn4	50
rno04971	Gastric acid secretion	45/3685	75/8963	0.000712246	0.00293801	0.00131203	Prkcg/Atp1b1/Atp1b3/Plcb4/Actb/Prkaca/Prkacb/Calm3/Adcy9/Gnai2/Sst/Adcy7/Gnai3/Camk2d/Camk2a/Itpr1/Cftr/Kcnk2/Adcy3/Adcy5/Camk2g/Slc4a2/Adcy2/Kcnj16/Cckbr/Atp1a2/Atp1a3/Itpr3/Gnai1/Atp1b2/Gast/Gnaq/Adcy1/Car2/Itpr2/Adcy6/Slc9a4/Plcb1/Atp1b4/Ezr/Gnas/Kcnq1/Slc9a1/Prkca/Slc26a7	45
rno00630	Glyoxylate and dicarboxylate metabolism	22/3685	31/8963	0.00073242	0.00298393	0.00133254	Shmt2/Pccb/Mmut/Shmt1/Pcca/Aco2/Mcee/Gldc/Acat1/Amt/Pgp/Acss2/Mdh2/Gcsh/Aco1/Dld/Hyi/Mdh1/Acat2l1/Hoga1/Cs/Glyctk	22
rno04390	Hippo signaling pathway	85/3685	158/8963	0.000787709	0.00317005	0.00141565	Ccnd3/Prkci/Dlg4/Nf2/Tp53bp2/Stk3/Ppp2cb/Actb/Ccnd1/Prkcz/Smad2/Fbxw11/Birc5/Wnt11/Birc3/Tead1/Dvl2/Wnt4/Ccnd2/Wnt7a/Nkd2/Axin2/Csnk1e/Birc2/Ywhag/Wnt7b/Tead2/Dvl3/Wnt2/Dlg3/Tcf7l1/Bmpr1a/Llgl2/Dlg5/Ppp1ca/Dvl1/Fzd4/Apc/Wnt1/Tgfbr2/Id2/Gli2/Frmd6/Serpine1/Smad1/Ppp2r2c/Btrc/Amot/Ywhah/Cdh1/Wnt10b/Ppp1cb/Wnt6/Yap1/Smad7/Wnt16/Ppp2r2d/Fzd1/Crb1/Ctnnb1/Ccn2/Snai2/Ppp2r1a/Id1/Fzd2/Rassf1/Ywhaz/Rassf6…	85
rno04371	Apelin signaling pathway	75/3685	137/8963	0.000810586	0.00322281	0.00143921	Map2k1/Map1lc3b/Gnb5/Gng7/Pik3r5/Gnb2/Sphk2/Mras/Plcb4/Ccnd1/Prkaca/Prkacb/Smad2/Nras/Calm3/Adcy9/Raf1/Gng5/Mef2d/Pik3r4/Gng10/Prkce/Gnai2/Adcy7/Gnai3/Nos1/Pik3r6/Mef2c/Rras2/Map2k2/Akt3/Pde3b/Agtr1a/Itpr1/Tfam/Slc8a1/Gng2/Adcy3/Slc8a3/Adcy5/Prkag2/Mapk1/Serpine1/Gng4/Apln/Gng13/Prkab2/Adcy2/Cdh1/Ryr1/Prkaa2/Itpr3/Gnai1/Pik3c3/Akt1/Mef2a/Gng12/Ccn2/Gnaq/Adcy1/Mapk3/Itpr2/Adcy6/Prkab1/Rps6kb1/Smad…	75
rno04810	Regulation of actin cytoskeleton	115/3685	223/8963	0.000902354	0.00354496	0.00158308	Itgb1/Map2k1/Vcl/Cfl2/Cyfip2/Itga8/Fgfr1/Itga11/Pip4k2c/Pik3cd/Mras/Ppp1r12b/Actb/Iqgap3/Fgd3/Ssh3/Myl12a/Pak6/Nras/Arpc5/Gna12/Myl9/Wasf1/Pak4/Raf1/Rac1/Gsn/Fgfr3/Itgae/Itgb5/Pip5k1b/Pdgfra/Abi2/Itga6/Pak3/Rras2/Map2k2/Actr2/Pik3r3/Vav2/Lpar2/Cfl1/Arhgef7/Pdgfa/Fgf10/Araf/Itgb8/Pak5/Pxn/Wasf2/Pikfyve/Sos1/Crkl/Ppp1ca/Fgfr2/Arhgef1/Tiam1/Itga5/F2r/Lpar1/Apc/Pdgfrb/Pdgfb/Mapk1/Iqgap2/Cxcl12/Cdc42/…	115
rno04912	GnRH signaling pathway	52/3685	90/8963	0.000992914	0.00385484	0.00172146	Map2k1/Gna11/Map3k4/Plcb4/Prkaca/Mapk14/Cacna1s/Jun/Prkacb/Nras/Calm3/Atf4/Adcy9/Raf1/Pld1/Adcy7/Map2k4/Map2k2/Mapk10/Camk2d/Hbegf/Camk2a/Itpr1/Mapk12/Sos1/Adcy3/Map2k6/Mapk8/Grb2/Adcy5/Camk2g/Mapk9/Mapk1/Cdc42/Mapk11/Adcy2/Lhb/Itpr3/Pla2g4b/Gnrhr/Gnaq/Adcy1/Mapk3/Itpr2/Adcy6/Elk1/Ptk2b/Plcb1/Gnas/Egfr/Prkca/Pla2g4a	52
rno04929	GnRH secretion	39/3685	64/8963	0.00104211	0.00394605	0.00176219	Map2k1/Gna11/Prkcg/Hcn2/Pik3cd/Kcnj5/Plcb4/Cacna1s/Kcnj6/Nras/Raf1/Arrb2/Arrb1/Map2k2/Akt3/Esr2/Pik3r3/Hcn3/Itpr1/Cacna1h/Kcnn3/Kiss1r/Trpc4/Mapk1/Gabbr2/Kcnn1/Cacna1i/Lhb/Itpr3/Akt1/Gnaq/Mapk3/Kcnj11/Itpr2/Kcnj9/Plcb1/Kcnj3/Prkca/Kcnn4	39
rno01230	Biosynthesis of amino acids	46/3685	78/8963	0.00105228	0.00394605	0.00176219	Got2/Psat1/Shmt2/Idh3b/Prps2/Shmt1/Got1/Aco2/Asns/Asl/Gpt2/Aldoa/Pgam1/Bcat1/Idh3g/Psph/Phgdh/Tkt/Gapdh/Aldoc/Arg1/Aco1/Arg2/Pycr2/Idh3a/Pycr1/Idh2/Sdsl/Rpia/Eno4/Gpt/Pycr3/Pgam2/LOC314140/LOC688286/Idh1/Eno1/Pfkp/Cth/Prps1/Bcat2/Rpe/Cbs/Cs/Nags/Cps1	46
rno05220	Chronic myeloid leukemia	46/3685	78/8963	0.00105228	0.00394605	0.00176219	Map2k1/Pik3cd/Ccnd1/Nras/Ptpn11/Raf1/E2f2/Ikbkb/Map2k2/Akt3/Pik3r3/Araf/Shc3/Stat5b/Cdkn1b/Sos1/Crkl/Rela/Gadd45a/Gadd45b/Grb2/Tgfbr2/Hdac1/Ctbp2/Mapk1/Nfkbia/Gab2/Cdk4/Cbl/Ddb2/Stat5a/Akt1/Polk/Bcr/Bcl2l1/Mapk3/Mecom/Smad4/Abl1/Bak1/Runx1/Cdkn1a/Braf/Hdac2/Tgfb2/Tp53	46
rno00260	Glycine, serine and threonine metabolism	26/3685	39/8963	0.0010998	0.0040779	0.00182107	Psat1/Shmt2/Bhmt/Shmt1/Gldc/Pgam1/Psph/Phgdh/Sardh/Amt/Maob/Gcsh/Gatm/Dld/Gcat/Sdsl/Alas1/Srr/Chdh/Pgam2/LOC688286/Pipox/Cth/Cbs/Bpgm/Glyctk	26
rno05215	Prostate cancer	56/3685	99/8963	0.00129932	0.00474592	0.00211939	Map2k1/Fgfr1/Pik3cd/Ccnd1/Nras/Atf4/Raf1/E2f2/Ar/Pdgfra/Ikbkb/Map2k2/Pdpk1/Akt3/Pik3r3/Pdgfa/Araf/Cdkn1b/Casp9/Tcf7l1/Plau/Hsp90ab1/Sos1/Rela/Fgfr2/Cdk2/Crebbp/Grb2/Nkx3-1/Ccne1/Pdgfrb/Creb3l1/Pdgfb/Mapk1/Nfkbia/Il1r2/Bcl2/Hsp90b1/Akt1/Igf1/Ctnnb1/Mapk3/Gstp1/Mmp9/Gsk3b/Ccne2/Creb5/Cdkn1a/Etv5/Tmprss2/Braf/Tcf7l2/Foxo1/Egfr/Pten/Tp53	56
rno04919	Thyroid hormone signaling pathway	68/3685	124/8963	0.00130872	0.00474592	0.00211939	Map2k1/Prkcg/Ncoa1/Rcan1/Atp1b1/Med14/Pik3cd/Atp1b3/Ncoa2/Plcb4/Actb/Ccnd1/Prkaca/Prkacb/Esr1/Nras/Slc16a2/Raf1/Rcan2/Plcd3/Wnt4/Pfkfb2/Map2k2/Slc2a1/Pdpk1/Akt3/Pik3r3/Atp2a2/Notch2/Thrb/Med12/Plcd1/Med13/Casp9/Rxrg/Kat2a/Crebbp/Plcg2/Notch1/Pln/Hdac1/Tbc1d4/Mapk1/Plcg1/Med27/Med1/Atp1a2/Slco1c1/Atp1a3/Med30/Pfkp/Akt1/Ncor1/Atp1b2/Ctnnb1/Mapk3/Med13l/Gsk3b/Myh7/Plcb1/Atp1b4/Plcd4/Slc9a1/Foxo1/Hda…	68
rno04022	cGMP-PKG signaling pathway	90/3685	171/8963	0.0014036	0.00503466	0.00224833	Map2k1/Gna11/Adora1/Gucy1b1/Atp1b1/Pik3r5/Atp1b3/Plcb4/Atf2/Cacna1s/Atp2b4/Calm3/Gna12/Atf4/Adra2c/Myl9/Npr2/Atp2b3/Adcy9/Raf1/Mef2d/Prkce/Gnai2/Adcy7/Vdac2/Gnai3/Pik3r6/Mef2c/Map2k2/Kcnmb4/Akt3/Pde3b/Pde2a/Atp2a2/Agtr1a/Itpr1/Ppp3cc/Slc8a1/Ednrb/Adcy3/Ppp1ca/Atf6b/Trpc6/Slc8a3/Adcy5/Gucy1a1/Pln/Kcnmb2/Insr/Creb3l1/Vasp/Mapk1/Adcy2/Ppp1cb/Npr1/Ppp1r12a/Nfatc3/Adrb1/Atp1a2/Oprd1/Atp2b2/Atp1a3/Itpr…	90
rno00515	Mannose type O-glycan biosynthesis	17/3685	23/8963	0.00146012	0.00518108	0.00231372	Pomt2/Large1/Fkrp/B4galt2/Pomgnt2/Pomk/Pomgnt1/Mgat5b/Fut9/B3gat2/Pomt1/Crppa/B4gat1/St3gal3/Fktn/B3galnt2/B3gat1	17
rno04923	Regulation of lipolysis in adipocytes	35/3685	57/8963	0.0015363	0.00535061	0.00238943	Adora1/Pik3cd/Prkaca/Prkacb/Abhd5/Adcy9/Gnai2/Adcy7/Gnai3/Ptgs1/Akt3/Pik3r3/Pde3b/Ptgs2/Adcy3/Adcy5/Mgll/Insr/Ptger3/Adcy2/Npr1/Adrb1/Npy1r/Irs1/Gnai1/Akt1/Irs3/Adcy1/Tshr/Adcy6/Gnas/Adrb2/Plaat3/Nppa/Lipe	35
rno05212	Pancreatic cancer	44/3685	75/8963	0.00155433	0.00535061	0.00238943	Map2k1/Pik3cd/Ccnd1/Smad2/Raf1/Rac1/E2f2/Ralgds/Pld1/Ikbkb/Mapk10/Akt3/Pik3r3/Rad51/Araf/Casp9/Rela/Gadd45a/Gadd45b/Mapk8/Mapk9/Vegfa/Tgfbr2/Mapk1/Cdc42/Cdk4/Ralb/Ddb2/Akt1/Ralbp1/Polk/Bcl2l1/Mapk3/Rps6kb1/Smad4/Bak1/Stat3/Cdkn1a/Braf/Egfr/Rps6kb2/Tgfb2/Tp53/Jak1	44
rno04151	PI3K-Akt signaling pathway	169/3685	345/8963	0.00155654	0.00535061	0.00238943	Ccnd3/Itgb1/Map2k1/Gnb5/Itga8/Gng7/Fgfr1/Mlst8/Thbs1/Itga11/Pik3r5/Pik3cd/Gnb2/Ppp2cb/Ccnd1/Atf2/Comp/Jak3/Kit/Nras/Atf4/Bcl2l11/Raf1/Rac1/Gng5/Fgfr3/Gng10/Itgb5/Angpt1/Pdgfra/Itga6/Cdc37/Ccnd2/Ikbkb/Pik3r6/Map2k2/Pdpk1/Magi1/Akt3/Pik3r3/Thbs2/Ghr/Lpar2/Pdgfa/Hgf/Il4r/Fgf10/Itgb8/Ywhag/Them4/Cdkn1b/Casp9/Foxo3/Vegfc/Ddit4/Erbb4/Gng2/Hsp90ab1/Sos1/Ifnar1/Rela/Fgfr2/Atf6b/Cdk2/Grb2/Ntf3/Itga5/F2r/L…	169
rno04215	Apoptosis - multiple species	23/3685	34/8963	0.00157614	0.00536212	0.00239456	Birc5/Cycs/Bcl2l11/Casp7/Birc3/Mapk10/Birc2/Diablo/Casp9/Mapk8/Casp8/Mapk9/Pmaip1/Apaf1/Bcl2/Ngfr/Bcl2l1/Bak1/Casp3/Septin4/Bok/Cyct/Fadd	23
rno04660	T cell receptor signaling pathway	58/3685	104/8963	0.00170171	0.00567239	0.00253312	Map2k1/Fyn/Pik3cd/Lck/Mapk14/Jun/Pak6/Nras/Pak4/Raf1/Pak3/Ikbkb/Map2k2/Mapk10/Pdpk1/Akt3/Pik3r3/Vav2/Cblb/Zap70/Pak5/Cd8a/Ppp3cc/Mapk12/Sos1/Rela/Mapk8/Grb2/Mapk9/Mapk1/Nfkbia/Plcg1/Cdc42/Mapk11/Nfkbie/Cdk4/Pak1/Nfatc3/Tnf/Cd4/Akt1/Nck2/Map3k14/Nfkbib/Ppp3r1/Mapk3/Lcp2/Map3k7/Vav3/Gsk3b/Nck1/Bcl10/Nfatc2/Rhoa/Itk/Nfatc1/Tec/Malt1	58
rno05162	Measles	77/3685	144/8963	0.00170172	0.00567239	0.00253312	Ccnd3/Csnk2a1/Traf3/Pik3cd/Ccnd1/Tnfaip3/Jak3/Jun/Cycs/Ddx58/Oas3/Eif2ak2/Eif2ak3/Ccnd2/Ikbkb/Mapk10/Akt3/Pik3r3/Oas2/Cblb/Oas1a/Myd88/Stat5b/Adar/Cdkn1b/Casp9/Mx1/Ifnar1/Rela/Cdk2/Mapk8/Stat2/Casp8/Mapk9/Ccne1/Tbk1/Nfkbia/Eif2ak4/Cdk4/Hspa2/Irf3/Irf7/Apaf1/Tradd/Il2rb/Bcl2/Csnk2b/Ikbke/Stat5a/Akt1/Fas/Il12a/Nfkbib/Cd46/Bcl2l1/Csnk2a2/Mx2/Map3k7/Gsk3b/Bak1/Oas1b/Casp3/Stat3/Ccne2/Traf6/Eif2s1/Msn…	77
rno04713	Circadian entrainment	55/3685	98/8963	0.00182576	0.006025	0.00269059	Adcyap1r1/Prkcg/Gnb5/Gucy1b1/Gng7/Gnb2/Kcnj5/Plcb4/Prkaca/Kcnj6/Prkacb/Rps6ka5/Calm3/Adcy9/Gng5/Gng10/Gnai2/Adcy7/Gria1/Gnai3/Nos1/Camk2d/Camk2a/Itpr1/Gng2/Cacna1h/Adcy3/Adcy5/Camk2g/Gucy1a1/Mapk1/Gng4/Gng13/Grin2d/Adcy2/Ryr1/Cacna1i/Itpr3/Gnai1/Nos1ap/Gria2/Gng12/Gnaq/Adcy1/Mapk3/Adcy6/Gnao1/Kcnj9/Plcb1/Per1/Gnas/Gria4/Kcnj3/Gria3/Prkca	55
rno04142	Lysosome	72/3685	134/8963	0.00199914	0.00653184	0.00291693	Gga1/Manba/Ap3b2/Ctns/Galns/Atp6v0d1/Slc11a2/Ppt2/Abca2/Arsb/Glb1/Acp5/Ap3m2/Naga/Ap4b1/Ctsb/Hyal2/Ncoa7/Laptm4a/Ap4s1/Wdr7/Sumf1/Ppt1/Lamp2/Igf2r/Nagpa/Laptm4b/Ap4m1/Gga2/Gnptab/Atp6v0a2/M6pr/Ap4e1/Ctsf/Asah1/Entpd4/Laptm5/Mfsd8/Lipa/Litaf/Atp6v0a1/Atp6v0a4/Gm2a/Ap3s2/Ap3s1/Ctsh/Slc17a5/Fuca1/Hyal1/Npc1/Mcoln1/Ap3m1/Tpp1/Gaa/Dnase2/Lamp1/Cd164/Ap1b1/Hexb/Gga3/Arsg/Ap1s1/Cln3/Tcirg1/Ap3b1/Ctsc/Ap…	72
rno05145	Toxoplasmosis	61/3685	111/8963	0.00211688	0.00684872	0.00305844	Itgb1/Pik3r5/Mapk14/Cycs/RT1-Da/Ciita/Tab1/Gnai2/Itga6/Birc3/Gnai3/Ikbkb/Pik3r6/Mapk10/Ldlr/Pdpk1/Akt3/Myd88/Birc2/Casp9/Mapk12/Rela/Il10ra/RT1-DMb/Map2k6/Mapk8/Casp8/Mapk9/Lama3/Mapk1/Nfkbia/Mapk11/Hspa2/Tnf/Lamc3/Gnai1/Bcl2/Akt1/RT1-Ba/Il12a/Nfkbib/Cd40/Bcl2l1/Mapk3/Lama2/Map3k7/Casp3/Stat3/Gnao1/Il10rb/Lamc2/Traf6/Igtp/Lama1/Tab2/Irak1/Cyct/Lama5/Tgfb2/Tlr2/Jak1	61
rno05160	Hepatitis C	83/3685	158/8963	0.00226376	0.00719678	0.00321387	Map2k1/Traf3/Pik3cd/Ppp2cb/Ccnd1/Nras/Scarb1/Cycs/Raf1/E2f2/Ddx58/Oas3/Eif2ak2/Eif2ak3/Rsad2/Ikbkb/Map2k2/Ldlr/Akt3/Pik3r3/Pias1/Oas2/Oas1a/Araf/Ywhag/Casp9/Mx1/Sos1/Rnasel/Socs3/Ifnar1/Rela/Cdk2/Stat2/Grb2/Casp8/Cxcl10/Tbk1/Cldn6/Mapk1/Nfkbia/Eif2ak4/Ppp2r2c/Ocln/Cdk4/Cflar/Ywhah/Irf3/Irf7/Apaf1/Tradd/Tnf/Ppp2r2d/Ikbke/Akt1/Cldn10/Fas/Ctnnb1/Ppp2r1a/Cldn7/Mapk3/Mx2/Ywhaz/Gsk3b/Bak1/Oas1b/Casp3/S…	83
rno04611	Platelet activation	68/3685	126/8963	0.00226808	0.00719678	0.00321387	Stim1/Prkci/Itgb1/Gucy1b1/Fyn/Pik3r5/Pik3cd/Plcb4/Actb/Prkaca/Prkcz/Mapk14/Prkacb/Myl12a/Adcy9/Gnai2/Adcy7/Gnai3/Pik3r6/Ptgs1/Akt3/Pik3r3/Itpr1/Mapk12/Tln1/Tln2/P2ry1/Adcy3/Ppp1ca/Arhgef1/Adcy5/F2r/Plcg2/Gucy1a1/Vasp/Mapk1/Mapk11/Adcy2/Ppp1cb/Col1a2/Lyn/Ppp1r12a/Itpr3/Gnai1/Fgb/Pla2g4b/Akt1/F2/Fga/Gnaq/Adcy1/Mapk3/Itpr2/Myl12b/Adcy6/Lcp2/Vwf/Apbb1ip/Plcb1/Tbxa2r/Gnas/Rhoa/Arhgef12/Rasgrp2/Itga2/S…	68
rno00640	Propanoate metabolism	21/3685	31/8963	0.00244953	0.00769851	0.00343793	Ldha/Pccb/Mmut/Dbt/Suclg2/Pcca/Aldh6a1/Acacb/Abat/Mcee/Acss2/Acox3/Dld/Bckdhb/Mlycd/Ldhb/Acaca/Bckdha/Hadha/Hibch/Acss3	21
rno00604	Glycosphingolipid biosynthesis - ganglio series	12/3685	15/8963	0.00253418	0.00788942	0.00352319	St8sia5/Slc33a1/B4galnt1/St8sia1/Glb1/St6galnac6/St3gal5/B3galt4/St6galnac5/St3gal2/Hexb/St3gal1	12
rno04931	Insulin resistance	60/3685	110/8963	0.00289238	0.00892042	0.0039836	Pygl/Pik3cd/Prkcz/Acacb/Ptpn11/Ptpn1/Trib3/Prkce/Slc27a4/Pygm/Ikbkb/Slc2a1/Mapk10/Pdpk1/Akt3/Pik3r3/Rps6ka2/Slc27a1/Ppp1r3c/Ptprf/Ppargc1b/Oga/Socs3/Rela/Ppp1ca/Slc27a2/Mapk8/Mapk9/Tbc1d4/Insr/Creb3l1/Prkag2/Nfkbia/Prkab2/Rps6ka1/Mlxip/Ppp1cb/Slc27a3/Mlx/Tnf/Prkaa2/Crtc2/Irs1/Akt1/Gfpt1/Slc2a2/Prkab1/Rps6kb1/Gsk3b/Stat3/Cpt1b/Creb5/G6pc3/Ppp1r3e/Nr1h2/Foxo1/Pygb/Rps6kb2/Pten/Ptpa	60
rno04726	Serotonergic synapse	66/3685	123/8963	0.0031435	0.00960514	0.00428938	Map2k1/Prkcg/Gnb5/Gng7/Gnb2/Kcnj5/Plcb4/Prkaca/Htr1b/Cacna1s/Kcnj6/Prkacb/Nras/Raf1/Gng5/Gng10/Cacna1a/Gnai2/Cacna1b/Gnai3/Ptgs1/Htr1f/Htr2c/Araf/Maob/Htr1a/Itpr1/App/Gng2/Ptgs2/Adcy5/Gabrb2/Tph1/Mapk1/Gng4/Gng13/Htr4/Cyp2c11/Htr6/Cyp2d4/Itpr3/Gnai1/Pla2g4b/Htr2b/Rapgef3/Gng12/Gnaq/Mapk3/Cyp2c23/Itpr2/Casp3/Gnao1/Kcnj9/Slc18a1/Plcb1/Htr7/Alox15/Gnas/Braf/Cyp4x1/Kcnj3/Prkca/Tph2/Gabrb3/Htr1d/Pla2g…	66
rno04014	Ras signaling pathway	117/3685	234/8963	0.00332285	0.0100397	0.00448343	Map2k1/Rasgrf1/Prkcg/Rab5b/Gnb5/Gng7/Fgfr1/Rassf5/Pik3cd/Gnb2/Mras/Rgl1/Prkaca/Prkacb/Kit/Pak6/Nras/Ptpn11/Calm3/Ets2/Pak4/Raf1/Rac1/Gng5/Ralgds/Fgfr3/Gng10/Angpt1/Pdgfra/Pld1/Pak3/Shoc2/Ikbkb/Rras2/Map2k2/Mapk10/Akt3/Pik3r3/Ralgapa2/Pdgfa/Hgf/Fgf10/Zap70/Shc3/Rasa2/Rgl2/Pak5/Vegfc/Exoc2/Pla2g12a/Gng2/Sos1/Rela/Fgfr2/Tiam1/Mapk8/Grb2/Ntf3/Rab5c/Rasa4/Mapk9/Pdgfrb/Tbk1/Plcg2/Vegfa/Arf6/Kitlg/Insr/…	117
rno03420	Nucleotide excision repair	28/3685	45/8963	0.00337904	0.0100397	0.00448343	Rad23b/Ercc3/Ercc1/Pcna/Ercc4/Ddb1/Pold4/Ercc5/Pole3/Pole/Ercc8/Rfc4/Pold2/Ercc6/Ddb2/Rad23a/Pole4/Cdk7/Rpa2/Xpa/Lig1/Rfc2/Gtf2h1/Pold3/Gtf2h5/Ercc2/Xpc/Pole2	28
rno04720	Long-term potentiation	39/3685	67/8963	0.003413	0.0100397	0.00448343	Map2k1/Prkcg/Plcb4/Prkaca/Prkacb/Nras/Calm3/Atf4/Raf1/Grm1/Gria1/Map2k2/Camk2d/Camk2a/Rps6ka2/Araf/Itpr1/Ppp3cc/Ppp1ca/Crebbp/Camk2g/Mapk1/Grin2d/Rps6ka1/Ppp1cb/Itpr3/Rapgef3/Gria2/Ppp3r1/Gnaq/Adcy1/Mapk3/Itpr2/Plcb1/Camk4/Braf/Prkca/Grm5/Rap1a	39
rno04068	FoxO signaling pathway	71/3685	134/8963	0.00342578	0.0100397	0.00448343	Map2k1/Pik3cd/Ccnd1/Mapk14/Nras/Plk2/Bcl2l11/Raf1/Grm1/Setd7/S1pr1/LOC100364016/Ccnb1/Ccnd2/Ikbkb/Map2k2/Mapk10/Pdpk1/Plk1/Akt3/Pik3r3/Araf/Csnk1e/Cdkn1b/Foxo3/Mapk12/Sos1/Gadd45a/Foxg1/Gadd45b/Cdk2/Mapk8/Bnip3/Crebbp/Grb2/Tnfsf10/Mapk9/Tgfbr2/Insr/Prkag2/Mapk1/Plk4/Prkab2/Mapk11/Prkaa2/Irs1/Akt1/Irs3/Igf1/Stk4/Mapk3/Prmt1/Plk3/Ccng2/Prkab1/Skp2/Smad4/Gabarapl2/Stat3/G6pc3/Foxo4/Cdkn1a/Sirt1/Atm/…	71
rno05030	Cocaine addiction	29/3685	47/8963	0.00343783	0.0100397	0.00448343	Dlg4/Pdyn/Gpsm1/Drd1/Atf2/Prkaca/Jun/Prkacb/Atf4/Drd2/Gnai2/Gnai3/Maob/Rgs9/Rela/Atf6b/Ppp1r1b/Adcy5/Grm3/Creb3l1/Grin2d/Gnai1/Gria2/Cdk5/Slc18a1/Cdk5r1/Bdnf/Creb5/Gnas	29
rno04622	RIG-I-like receptor signaling pathway	36/3685	61/8963	0.00350775	0.0100802	0.00450153	Traf3/Mapk14/Cyld/Ddx58/Ikbkb/Mapk10/Atg5/Mapk12/Rela/Mapk8/Casp8/Mapk9/Cxcl10/Tbk1/Tank/Nfkbia/Tbkbp1/Tkfc/Mapk11/Irf3/Irf7/Sike1/Tradd/Tnf/Ddx3x/Ikbke/Il12a/Nfkbib/Nlrx1/Otud5/Dhx58/Map3k7/Rnf125/Traf6/Fadd/Isg15	36
rno00520	Amino sugar and nucleotide sugar metabolism	31/3685	51/8963	0.0035128	0.0100802	0.00450153	Cyb5r3/Pgm3/Gfus/Fcsk/Cmas/Pmm2/Gck/Galk2/Pgm1/Chia/Galk1/Hk1/Uxs1/Cyb5r2/Uap1/Fpgt/Hk2/Cyb5r1/Gnpda1/Hexb/Cyb5r4/Gfpt1/Gmppa/Renbp/Ugdh/Gmds/Npl/Gpi/Pmm1/Gale/Amdhd2	31
rno04928	Parathyroid hormone synthesis, secretion and action	57/3685	105/8963	0.00417475	0.0118764	0.00530367	Map2k1/Gna11/Prkcg/Fgfr1/Pde4a/Plcb4/Atf2/Prkaca/Prkacb/Gna12/Atf4/Adcy9/Raf1/Mef2d/Pld1/Nr4a2/Gnai2/Arrb2/Adcy7/Arrb1/Gnai3/Mef2c/Hbegf/Araf/Mmp24/Itpr1/Rxrg/Adcy3/Arhgef1/Atf6b/Adcy5/Pde4d/Creb3l1/Mapk1/Arhgef11/Adcy2/Pde4b/Itpr3/Gnai1/Bcl2/Casr/Mef2a/Gnaq/Adcy1/Mapk3/Itpr2/Adcy6/Sp1/Pth1r/Creb5/Plcb1/Cdkn1a/Gnas/Braf/Rhoa/Egfr/Prkca	57
rno01232	Nucleotide metabolism	46/3685	82/8963	0.00421362	0.0118846	0.00530731	Entpd6/Aprt/Impdh1/Cant1/Ak4/Adss/Impdh2/Upp1/Tk1/Entpd1/Uckl1/Entpd3/Nt5c3b/Ak9/Uck1/Rrm2/Ak8/Cmpk1/Itpa/Nudt16/Entpd4/Ampd3/Adk/Nme6/Ak2/Entpd5/Nme3/Enpp3/Ada/Nme7/Xdh/Pnp/Nme2/Ctps1/Ak7/Dtymk/Nt5c2/Rrm2b/Uck2/Adsl/Ak3/Guk1/Ak5/Nt5m/Ntpcr/Hddc2	46
rno03020	RNA polymerase	21/3685	32/8963	0.00438292	0.0122275	0.00546044	Polr3a/Crcp/Polr3f/Polr3d/Polr1f/Polr3b/Polr1a/Polr1g/Polr2g/Polr2b/Polr3gl/Polr2a/Polr1h/Polr1e/Polr2c/Polr2i/Polr2m/Polr1c/Polr2f/Polr3g/Polr3e	21
rno04721	Synaptic vesicle cycle	44/3685	78/8963	0.00440931	0.0122275	0.00546044	Slc6a9/Atp6v0d1/Atp6v1a/Napa/Slc1a1/Slc1a3/Stx1a/Atp6v1b2/Cacna1a/Dnm1/Cacna1b/Vamp2/Atp6v0a2/Slc6a7/Atp6v1f/Stx1b/Slc1a6/Cplx1/Cplx3/Rab3a/Cplx2/Slc6a11/Atp6v0e1/Dnm3/Atp6v0a1/Atp6v0a4/Ap2a1/Syt1/Slc1a2/Nsf/Slc17a6/Ap2a2/Stx3/Slc17a7/Tcirg1/Slc18a1/Slc6a1/Ap2s1/Slc17a8/Stx2/Stxbp1/Unc13b/Rims1/Atp6v1g1	44
rno05166	Human T-cell leukemia virus 1 infection	123/3685	249/8963	0.0044912	0.0123508	0.00551551	Ccnd3/Map2k1/Pik3cd/Lck/Ccnd1/Atf2/Prkaca/Polb/Cdc26/Jak3/Jun/Prkacb/Espl1/Smad2/Nras/Atf4/Ets2/Adcy9/Canx/RT1-Da/E2f2/Ccna2/RT1-M3-1/RT1-T24-3/Mad1l1/Cdc20/Cdkn2c/Adcy7/Nfkb2/Vdac2/Map2k4/LOC100364016/Ccnd2/Pttg1/Vac14/Ikbkb/Map2k2/Slc2a1/Mapk10/Akt3/Pik3r3/Relb/Stat5b/Bub1b/Ppp3cc/Il15ra/Kat5/Tln1/Tln2/Cdc27/Tspo/Zfp36/Adcy3/Rela/RT1-DMb/Atf6b/Kat2a/Cdk2/Mapk8/Crebbp/Adcy5/Mapk9/Ccne1/Tgfbr2/Cr…	123
rno05214	Glioma	42/3685	74/8963	0.00459966	0.0125445	0.00560203	Map2k1/Prkcg/Pik3cd/Ccnd1/Nras/Calm3/Raf1/E2f2/Pdgfra/Map2k2/Akt3/Camk2d/Pik3r3/Camk2a/Pdgfa/Araf/Shc3/Camk1/Sos1/Gadd45a/Gadd45b/Grb2/Camk2g/Pdgfrb/Plcg2/Pdgfb/Mapk1/Plcg1/Cdk4/Ddb2/Akt1/Igf1/Polk/Mapk3/Bak1/Cdkn1a/Camk4/Braf/Egfr/Prkca/Pten/Tp53	42
rno05211	Renal cell carcinoma	40/3685	70/8963	0.00478064	0.0129312	0.00577472	Map2k1/Fh/Pik3cd/Epas1/Tfe3/Jun/Pak6/Nras/Ptpn11/Pak4/Arnt2/Raf1/Rac1/Prcc/Pak3/Map2k2/Slc2a1/Akt3/Pik3r3/Hgf/Araf/Pak5/Sos1/Crkl/Crebbp/Grb2/Vegfa/Pdgfb/Mapk1/Met/Cdc42/Pak1/Egln2/Akt1/Mapk3/Cdkn1a/Braf/Eloc/Tgfb2/Rap1a	40
rno04550	Signaling pathways regulating pluripotency of stem cells	74/3685	142/8963	0.00494345	0.0132629	0.00592283	Map2k1/Fgfr1/Pik3cd/Setdb1/Mapk14/Jak3/Pcgf3/Smad2/Nras/Raf1/Wnt11/Fgfr3/Dvl2/Wnt4/Map2k2/Akt3/Pik3r3/Wnt7a/Axin2/Il6st/Wnt7b/Dvl3/Wnt2/Bmpr1a/Mapk12/Fgfr2/Dvl1/Fzd4/Grb2/Apc/Acvr1b/Wnt1/Id2/Mapk1/Smad1/Acvr2b/Acvr1/Mapk11/Skil/Wnt10b/Wnt6/Klf4/Smad5/Jarid2/Wnt16/Akt1/Igf1/Fzd1/Ctnnb1/Id1/Mapk3/Fzd2/Rif1/Smad4/Gsk3b/Stat3/Acvr1c/Wnt10a/Smarcad1/Esrrb/Bmpr2/Fgfr4/Kat6a/Pax6/Fzd10/Pcgf5/Wnt9b/Pcgf6…	74
rno05134	Legionellosis	34/3685	58/8963	0.00520991	0.0138183	0.00617087	Hspd1/Hbs1l/Cycs/Casp7/Hsf1/Nfkb2/Arf2/Myd88/Rab1b/Casp9/Rela/Bnip3/Casp8/Pycard/Nfkbia/Hspa2/Apaf1/Vcp/Eef1a1/Tnf/C3/Cr1l/Il12a/Eef1a2/Sec22b/Casp3/Arf1/Rab1a/Tlr5/Sar1b/Clk1/Cyct/Bcl2l13/Tlr2	34
rno04962	Vasopressin-regulated water reabsorption	27/3685	44/8963	0.00523422	0.0138183	0.00617087	Rab5b/Prkaca/Prkacb/Rab11a/Adcy9/Dync1li1/Dync1i2/Dynll2/Dync2h1/Vamp2/Dync2li1/Dync1i1/Adcy3/Rab5c/Dctn6/Creb3l1/Stx4/Dctn5/Dynll1/Dctn4/Nsf/Adcy6/Dync1li2/Arhgdia/Creb5/Gnas/Rab11b	27
rno00270	Cysteine and methionine metabolism	30/3685	50/8963	0.00531723	0.0139261	0.00621898	Got2/Psat1/Ldha/Bhmt/Got1/Bcat1/Phgdh/Sms/Ahcy/Mdh2/Dnmt3a/Mpst/Kyat1/Enoph1/Amd1/Sdsl/Ldhb/Mdh1/Ahcyl1/Dnmt3b/Tst/Cth/Bhmt2/Bcat2/Gclc/Dnmt1/Gss/Cbs/Kyat3/Cdo1	30
rno01524	Platinum drug resistance	46/3685	83/8963	0.0057353	0.0149028	0.00665514	Gstm2/Pik3cd/Ercc1/Birc5/Cycs/Slc31a1/Gstm1/Birc3/Mlh1/Top2a/Pdpk1/Akt3/Pik3r3/Birc2/Gstt2/Casp9/Casp8/Mapk1/Pmaip1/Apaf1/Gsto1/Msh6/Gsta6/Bcl2/Msh2/Akt1/Fas/Bcl2l1/Mapk3/Gstp1/Xpa/Bak1/Casp3/Gsto2/Gstm6/RGD1562107/Gstt3/Cdkn1a/Gsta3/Atm/Top2b/Map3k5/Cyct/Rev3l/Fadd/Tp53	46
rno00603	Glycosphingolipid biosynthesis - globo and isoglobo series	12/3685	16/8963	0.00634083	0.0163475	0.0073003	St8sia1/B3galt5/Naga/A3galt2/Fut9/B3galnt1/St3gal2/Hexb/St3gal1/Fut2/Sec1/Gla	12
rno05417	Lipid and atherosclerosis	104/3685	209/8963	0.00649686	0.0166199	0.00742196	Hspd1/Traf3/Pik3cd/Plcb4/Mapk14/Jun/Nras/Calm3/Atf4/Cycs/Casp7/Rac1/Tab1/Eif2ak3/Map2k4/Ikbkb/Mapk10/Ldlr/Pdpk1/Akt3/Camk2d/Pik3r3/Camk2a/Vav2/Atf6/Cyba/Myd88/Casp9/Itpr1/Ppp3cc/Mapk12/Pou2f2/Hsp90ab1/Rxrg/Rela/Arhgef1/Map2k6/Abcg1/Mapk8/Casp8/Camk2g/Tnfsf10/Mapk9/Xbp1/Tbk1/Pycard/Tank/Mapk1/Nfkbia/Plcg1/Cdc42/Mapk11/Hspa4/Hspa2/Irf3/Irf7/Apaf1/Lyn/Nfatc3/Tnf/Pou2f3/Bcl2/Ikbke/Hsp90b1/Hspa5/Akt1/…	104
rno05414	Dilated cardiomyopathy	51/3685	94/8963	0.00661253	0.0167857	0.00749599	Itgb1/Cacna2d2/Itga8/Cacng7/Itga11/Cacng3/Actb/Prkaca/Cacna1s/Prkacb/Cacng4/Sgcb/Lmna/Adcy9/Itgb5/Tpm2/Adcy7/Itga6/Atp2a2/Cacna2d1/Itgb8/Slc8a1/Adcy3/Tpm3/Cacng2/Slc8a3/Cacnb1/Adcy5/Itga5/Pln/Sgca/Itga10/Adcy2/Cacng8/Dag1/Adrb1/Tnf/Igf1/Adcy1/Lama2/Adcy6/Myh7/Itga3/Sgcg/Tpm4/Cacng6/Lama1/Gnas/Tpm1/Tgfb2/Itga2	51
rno04932	Non-alcoholic fatty liver disease	82/3685	161/8963	0.00700186	0.0175827	0.00785193	Adipor1/Pik3cd/Ndufa8/Ndufa9/Mapk14/Ndufs3/Jun/Ndufs4/Atf4/Ndufv1/Cycs/Bcl2l11/Casp7/Rac1/Sdhd/Cox6b2/Sdhb/Cox7b/Map3k11/Eif2ak3/Ndufa10/Ikbkb/Mapk10/Akt3/Pik3r3/Sdhc/Ndufs7/Ndufb5/Uqcrb/Ndufa4l2/Mapk12/Socs3/Rela/Mapk8/Casp8/Uqcrc2/Sdha/Mapk9/Xbp1/Insr/Ndufs2/Prkag2/Cdc42/Prkab2/Mapk11/Ndufb10/Cyc1/Mlxip/Itch/Ndufv3/Cox5a/Mlx/Uqcrfs1/Tnf/Prkaa2/Il6r/Irs1/Akt1/Cox6a2/Gsk3a/Fas/Ndufv2/Ndufb9/Ndufa…	82
rno04211	Longevity regulating pathway	49/3685	90/8963	0.00703309	0.0175827	0.00785193	Adipor1/Pik3cd/Sesn2/Atf2/Prkaca/Prkacb/Ehmt1/Nras/Atf4/Adcy9/Adcy7/Akt3/Pik3r3/Atg5/Foxo3/Ulk1/Adcy3/Rela/Atf6b/Adcy5/Insr/Creb3l1/Prkag2/Camkk2/Prkab2/Adcy2/Ehmt2/Prkaa2/Tsc1/Irs1/Akt1/Irs3/Igf1/Adcy1/Adcy6/Sesn1/Prkab1/Rps6kb1/Rb1cc1/Creb5/Atg13/Sirt1/Camk4/Stk11/Foxo1/Rps6kb2/Eif4e2/Tp53/Adipor2	49
rno05224	Breast cancer	76/3685	148/8963	0.00712573	0.0176363	0.00787587	Map2k1/Ncoa1/Fgfr1/Pik3cd/Ccnd1/Csnk1a1/Jun/Kit/Esr1/Nras/Raf1/E2f2/Pgr/Wnt11/Nfkb2/Dvl2/Wnt4/Map2k2/Akt3/Esr2/Pik3r3/Wnt7a/Notch2/Axin2/Fgf10/Araf/Shc3/Wnt7b/Dvl3/Wnt2/Tcf7l1/Sos1/Gadd45a/Gadd45b/Peg12/Dvl1/Fzd4/Grb2/Apc/Notch1/Wnt1/Dll3/Mapk1/Cdk4/Wnt10b/Wnt6/Wnt16/Ddb2/Flt4/Hes5/Akt1/Igf1/Polk/Fzd1/Ctnnb1/Mapk3/Fzd2/Rps6kb1/Gsk3b/Bak1/Fgf19/Wnt10a/Sp1/Hes1/Cdkn1a/Frat2/Braf/Tcf7l2/Fzd10/Egfr/W…	76
rno00020	Citrate cycle (TCA cycle)	20/3685	31/8963	0.00716142	0.0176363	0.00787587	Fh/Idh3b/Suclg2/Aco2/Dlst/Sdhd/Idh3g/Sdhb/Sdhc/Mdh2/Aco1/Idh3a/Ogdh/Dld/Sdha/Idh2/Ogdhl/Idh1/Mdh1/Cs	20
rno01212	Fatty acid metabolism	35/3685	61/8963	0.00737368	0.0180246	0.00804924	Fads1/Scd/Ppt2/Cpt1c/Acaa2/Hsd17b4/Acsbg1/Acat1/Ppt1/Acox3/Hadhb/Elovl1/Fads2/Acsl3/Hacd1/Cbr4/Mecr/Elovl5/Elovl2/Hacd3/Acaca/Tecr/Acadl/Elovl4/Hadha/Cpt2/Acat2l1/Scd4/RGD1560015/Acsl5/Cpt1b/Acaa1a/Acadm/Hacd4/Acsl4	35
rno03030	DNA replication	22/3685	35/8963	0.00762977	0.0185134	0.00826756	Pcna/Pold4/Mcm5/Mcm7/Pole3/Pole/Rfc4/Prim1/Pold2/Mcm2/Fen1/Rnaseh2a/Mcm6/Pole4/Rnaseh2c/Rpa2/Mcm3/Lig1/Mcm4/Rfc2/Pold3/Pole2	22
rno05163	Human cytomegalovirus infection	121/3685	248/8963	0.00792343	0.0190856	0.00852309	Map2k1/Gna11/Prkcg/Gnb5/Gng7/Pik3cd/Gnb2/Plcb4/Ccnd1/Atf2/Prkaca/Mapk14/Prkacb/Nras/Calm3/Gna12/Atf4/Cycs/Adcy9/Raf1/Rac1/E2f2/Gng5/Cx3cl1/RT1-M3-1/Gng10/RT1-T24-3/Pdgfra/Gnai2/Adcy7/Gnai3/Ikbkb/Map2k2/Akt3/Pik3r3/Ptger1/Pxn/Casp9/Itpr1/Ppp3cc/Mapk12/Gng2/Ptgs2/Sos1/Adcy3/Crkl/Rela/Il10ra/Arhgef1/Atf6b/Map2k6/Cgas/Grb2/Casp8/Adcy5/Tbk1/Vegfa/Creb3l1/Mapk1/Nfkbia/Arhgef11/Gng4/Cxcl12/Gng13/Mapk11/…	121
rno04714	Thermogenesis	116/3685	237/8963	0.00814163	0.0194691	0.00869434	Coa5/Smarca4/Fgfr1/Atp5f1a/Mlst8/Ndufa8/Cpt1c/Ndufa9/Actb/Atf2/Prkaca/Mapk14/Ndufs3/Prkacb/Ndufs4/Nras/Ndufv1/Atp5f1b/Adcy9/Sdhd/Cox6b2/Ndufaf5/Smarcc2/Sdhb/Cox7b/Adcy7/Cox10/Ndufa10/Dpf1/Atp5pd/Sirt6/Sdhc/Rps6ka2/Ndufs7/Ndufb5/Uqcrb/Ndufa4l2/Mapk12/Kdm3b/Atp5mc1/Sos1/Adcy3/Acsl3/Smarcc1/Grb2/Adcy5/Uqcrc2/Sdha/Mgll/Creb3l1/Ndufs2/Prkag2/Arid1b/Prkab2/Mapk11/Adcy2/Ndufb10/Rps6ka1/Cyc1/Npr1/Ndufv3/…	116
rno04520	Adherens junction	40/3685	72/8963	0.00911834	0.0216479	0.00966731	Ssx2ip/Vcl/Csnk2a1/Fgfr1/Fyn/Nectin1/Actb/Wasf1/Ptpn1/Rac1/Wasf3/Ptprf/Wasf2/Tcf7l1/Crebbp/Tgfbr2/Insr/Mapk1/Met/Cdc42/Baiap2/Cdh1/Ptprm/Csnk2b/Ctnnb1/Snai2/Csnk2a2/Mapk3/Iqgap1/Map3k7/Smad4/Yes1/Sorbs1/Farp2/Tcf7l2/Nectin3/Nlk/Rhoa/Actn1/Egfr	40
rno04922	Glucagon signaling pathway	55/3685	104/8963	0.00974106	0.0229323	0.0102409	Ldha/Pygl/Cpt1c/Plcb4/Atf2/Prkaca/Prkacb/Acacb/Phka1/Calm3/Atf4/Pgam1/Phkg2/Pygm/Gck/Slc2a1/Akt3/Camk2d/Pde3b/Camk2a/Itpr1/Ppp3cc/Crebbp/Camk2g/Ldhb/Creb3l1/Prkag2/Acaca/Prkab2/Adcy2/Pgam2/Prkaa2/Crtc2/Itpr3/Pfkp/Akt1/Phkb/Slc2a2/Ppp3r1/Gnaq/Prmt1/Itpr2/Prkab1/Ppp4r3a/Phkg1/Gcg/Cpt1b/Creb5/G6pc3/Plcb1/Sik1/Sirt1/Gnas/Foxo1/Pygb	55
rno04664	Fc epsilon RI signaling pathway	37/3685	66/8963	0.00984994	0.0229323	0.0102409	Map2k1/Fyn/Pik3cd/Mapk14/Nras/Raf1/Rac1/Map2k4/Map2k2/Mapk10/Pdpk1/Akt3/Pik3r3/Vav2/Mapk12/Sos1/Map2k6/Mapk8/Grb2/Mapk9/Plcg2/Mapk1/Plcg1/Gab2/Mapk11/Lyn/Alox5ap/Tnf/Pla2g4b/Akt1/Inpp5d/Mapk3/Lcp2/Vav3/Prkca/Syk/Pla2g4a	37
rno04512	ECM-receptor interaction	47/3685	87/8963	0.00986782	0.0229323	0.0102409	Itgb1/Itga8/Thbs1/Itga11/Comp/Itgb5/Itga6/Sv2a/Hmmr/Thbs2/Itgb8/Sdc4/Sv2c/Itga5/Col4a5/Col6a1/Lama3/Sv2b/Col6a2/Itga10/Col4a1/Col4a2/Col4a6/Col1a2/Thbs4/Cd47/Col6a6/Dag1/Lamc3/Sdc1/Thbs3/Ibsp/Tnn/Lama2/Col6a4/Tnc/Itga3/Col6a3/Fn1/Lamc2/Vwf/Col4a3/Npnt/Lama1/Col6a5/Lama5/Itga2	47
rno00561	Glycerolipid metabolism	36/3685	64/8963	0.0100916	0.0232129	0.0103662	Akr1b1/Agpat1/Dgat2/Mboat2/Agk/Dgki/Pnpla3/Plpp1/Agpat3/Aldh9a1/Mogat1/Mogat2/Gk/Mgll/Plpp3/Tkfc/Lpin2/Dgkh/Lipg/Lpin3/Akr1a1/Dgkb/Dgkk/Aldh1b1/Lpl/Gpat3/Lclat1/Dgkq/Dgke/Akr1b8/Dgkg/Agpat2/Gla/Dgkd/Plpp5/Glyctk	36
rno00534	Glycosaminoglycan biosynthesis - heparan sulfate / heparin	16/3685	24/8963	0.0101293	0.0232129	0.0103662	Glce/Ext2/Extl1/Xylt2/Hs6st2/Ndst3/Hs2st1/Hs6st1/Ndst2/B3gat3/Extl2/Xylt1/Ndst1/Ext1/Hs3st2/Ndst4	16
rno03015	mRNA surveillance pathway	53/3685	100/8963	0.0104496	0.0237819	0.0106203	Hbs1l/Pabpc4/Gle1/Rngtt/Ppp2cb/Ncbp2/Ssu72/Clp1/Nxt2/Fip1l1/Ncbp1/Pabpc1l2a/Acin1/Ddx19a/Wdr33/Smg7/Gspt2/Etf1/Cpsf6/Cstf1/Sympk/Tardbp/Ppp1ca/Pym1/Dazap1/Upf1/Pabpc4l/Ppp2r5c/Nxt1/Ppp2r2c/Ppp1cb/Cstf2/Ppp2r5b/Ppp2r3b/Ppp2r2d/Papola/Smg6/Rnmt/Ppp2r1a/Pabpc1/Nxf1/Pnn/Cpsf2/Rnps1/Cstf3/Alyref/Ppp2r3c/Pabpc5/Gspt1/Papolg/Cpsf3/Ppp2r2a/Ppp2r3a	53
rno04370	VEGF signaling pathway	33/3685	58/8963	0.0107926	0.0243943	0.0108938	Map2k1/Prkcg/Mapkapk2/Pik3cd/Sphk2/Mapk14/Nras/Raf1/Rac1/Hspb1/Map2k2/Akt3/Pik3r3/Pxn/Casp9/Ppp3cc/Mapk12/Ptgs2/Plcg2/Vegfa/Mapk1/Plcg1/Cdc42/Kdr/Mapk11/Pla2g4b/Akt1/Ppp3r1/Mapk3/Sphk1/Nfatc2/Prkca/Pla2g4a	33
rno00280	Valine, leucine and isoleucine degradation	32/3685	56/8963	0.0110128	0.0247225	0.0110404	Pccb/Mmut/Dbt/Pcca/Acaa2/Aldh6a1/Ivd/Abat/Mcee/Bcat1/Acat1/Mccc2/Aldh9a1/Hadhb/Hibadh/Dld/Bckdhb/Auh/Hmgcl/Aldh1b1/Acad8/Bckdha/Hadha/Hibch/Aox2/Mccc1/Acat2l1/Aacs/Bcat2/Acaa1a/Acadm/Hmgcs1	32
rno00510	N-Glycan biosynthesis	29/3685	50/8963	0.0116015	0.0258683	0.011552	Alg2/Mgat4b/Alg9/Ganab/Man1a1/B4galt2/Ddost/Mgat4a/Dpm1/Mgat3/St6gal1/Tusc3/Dpagt1/Srd5a3/Dolpp1/Mgat2/Mgat5b/Alg3/Fut8/Alg10/Alg8/Alg14/Mgat4c/Alg11/Man1b1/Man1c1/Mgat4d/Rpn2/Dad1	29
rno01040	Biosynthesis of unsaturated fatty acids	21/3685	34/8963	0.011975	0.0265217	0.0118438	Fads1/Scd/Acot2/Hsd17b4/Acox3/Elovl1/Fads2/Acot4/Hacd1/Acot7/Elovl5/Elovl2/Hacd3/Tecr/Acot5/Elovl4/Acot3/Scd4/RGD1560015/Acaa1a/Hacd4	21
rno00250	Alanine, aspartate and glutamate metabolism	22/3685	36/8963	0.0120879	0.0265346	0.0118496	Got2/Aldh5a1/Nit2/Got1/Gad1/Asns/Asl/Gpt2/Nat8l/Asrgl1/Abat/Adss/Gls2/Cad/Gpt/Glud1/Gad2/Gfpt1/Adsl/Aspa/Ppat/Cps1	22
rno00513	Various types of N-glycan biosynthesis	24/3685	40/8963	0.0121416	0.0265346	0.0118496	Alg2/Mgat4b/Alg9/Man1a1/B4galt2/Ddost/Mgat4a/Tusc3/B4galnt4/Mgat2/Alg3/Fut8/Alg14/Mgat4c/Alg11/Hexd/St3gal3/B4galnt3/Hexb/Man1b1/Man1c1/Mgat4d/Rpn2/Dad1	24
rno03013	Nucleocytoplasmic transport	60/3685	116/8963	0.012961	0.028139	0.0125661	Pom121/Xpo6/Gle1/Kpnb1/Thoc7/Nup210/Xpot/Ncbp2/Ipo9/Nup155/Rangap1/Tnpo3/Nup35/Senp2/Nxt2/Kpna5/Nup188/Ncbp1/Tnpo2/Kpna4/Phax/Acin1/Ddx19a/Ipo5/Xpo4/Xpo5/Sumo3/Nup98/Ipo13/Pym1/Kpna6/Upf1/Ranbp2/Nxt1/Kpna1/Xpo7/Kpna2/Nup85/Ndc1/Ahctf1/Eef1a1/Nup214/Tnpo1/Ran/Eef1a2/Nxf1/Nupl2/Cse1l/Pnn/Rnps1/Thoc3/Alyref/Sumo4/LOC679894/Aaas/Nup43/Ube2i/Thoc2/Ipo7/Nup58	60
rno05226	Gastric cancer	76/3685	151/8963	0.0130676	0.0281851	0.0125867	Map2k1/Pik3cd/Jup/Ccnd1/Rarb/Csnk1a1/Smad2/Nras/Raf1/E2f2/Wnt11/Dvl2/Wnt4/Map2k2/Mlh1/Akt3/Pik3r3/Wnt7a/Axin2/Hgf/Fgf10/Araf/Shc3/Cdkn1b/Wnt7b/Dvl3/Wnt2/Tcf7l1/Shh/Sos1/Rxrg/Gadd45a/Fgfr2/Gadd45b/Cdk2/Peg12/Dvl1/Fzd4/Grb2/Apc/Ccne1/Wnt1/Tgfbr2/Mapk1/Met/Cdh1/Wnt10b/Wnt6/Wnt16/Ddb2/Bcl2/Akt1/Polk/Fzd1/Ctnnb1/Mapk3/Fzd2/Rps6kb1/Smad4/Gsk3b/Bak1/Ccne2/Fgf19/Wnt10a/Cdkn1a/Frat2/Braf/Tcf7l2/Fzd10/Egfr…	76
rno04152	AMPK signaling pathway	64/3685	125/8963	0.0138382	0.0296532	0.0132423	Adipor1/Rab2a/Tbc1d1/Pik3cd/Scd/Cpt1c/Ppp2cb/Ccnd1/Acacb/Cab39/Ccna2/Pfkfb2/Pdpk1/Akt3/Pik3r3/Eef2k/Pfkfb4/Foxo3/Cftr/Ulk1/Mlycd/Ppp2r5c/Insr/Creb3l1/Prkag2/Acaca/Camkk2/Rab8a/Ppp2r2c/Prkab2/Eef2/Ppp2r5b/Prkaa2/Ppp2r3b/Crtc2/Tsc1/Ppp2r2d/Irs1/Pfkp/Akt1/Irs3/Igf1/Rab14/Ppp2r1a/Scd4/Prkab1/Map3k7/Rps6kb1/Cpt1b/Creb5/Ppp2r3c/G6pc3/Elavl1/Sirt1/Stk11/Rab10/Foxo1/Rps6kb2/Rab11b/Ppp2r2a/Lepr/Ppp2r3a/Ad…	64
rno04218	Cellular senescence	91/3685	185/8963	0.0150806	0.0321072	0.0143381	Ccnd3/Map2k1/Mapkapk2/Rassf5/Pik3cd/Mras/Ccnd1/Mapk14/Smad2/Nras/Calm3/Fbxw11/Raf1/E2f2/Ccna2/RT1-M3-1/RT1-T24-3/Igfbp3/Vdac2/LOC100364016/Ccnb1/Ccnd2/Zfp36l2/Rras2/Map2k2/Cdk1/Foxm1/Akt3/Pik3r3/E2f4/Foxo3/Itpr1/Ppp3cc/Mapk12/Hipk1/Rela/Gadd45a/Ppp1ca/Gadd45b/Lin37/Map2k6/Cdk2/Ccne1/Ppid/Tgfbr2/Mapk1/Serpine1/Mybl2/Btrc/Mapk11/Cdk4/Lin9/Chek1/Ppp1cb/Lin52/RT1-CE12/Nfatc3/RT1-S3/E2f5/RT1-N3/Atr/Rb…	91
rno01240	Biosynthesis of cofactors	77/3685	154/8963	0.0151934	0.0321398	0.0143527	Psat1/Shmt2/Coq3/Mthfd1/Eprs/Shmt1/Lias/Pdxk/Pank1/Ak4/Nadk2/Adss/Coq5/Bcat1/Naprt/Dhrs3/Pmm2/Cox10/Mthfd2/Coasy/Hmbs/Umps/Ak9/Vkorc1/Ak8/Tpk1/Cmpk1/Uros/Coq2/Rdh12/Lipt1/Ppcs/Qprt/Dld/Gphn/Ppox/Cad/Nfs1/Nme6/Ak2/Nme3/Vkorc1l1/Alas1/Cpox/Spr/Akr1a1/Flad1/Aldh1b1/Urod/Gch1/Nme7/Nqo1/Mthfd1l/Nme2/Alad/Pank2/Nadsyn1/Gmppa/Ctps1/Mmab/Ak7/Ugdh/Fpgs/Pank3/Bcat2/Gclc/Coq7/Adsl/Ak3/Akp3/Ak5/Rgn/Gss/Pmm1/…	77
rno05203	Viral carcinogenesis	107/3685	221/8963	0.0156352	0.0328637	0.014676	Ccnd3/Mapkapk2/Traf3/Atp6v0d1/Pik3cd/Ccnd1/Atf2/Prkaca/Polb/Gtf2a1/Jak3/Jun/Prkacb/Nras/Atf4/Rac1/Gsn/Chd4/Ccna2/RT1-M3-1/RT1-T24-3/Eif2ak2/Ddb1/Mad1l1/Cdc20/Nfkb2/Ccnd2/Vac14/Cdk1/Pik3r3/Rasa2/Stat5b/Ywhag/Il6st/Pxn/Cdkn1b/Hist1h2bq/Dnaja3/Rela/Atf6b/Kat2a/Cdk2/Crebbp/Grb2/Casp8/Hnrnpk/Snw1/Ccne1/Hdac1/Creb3l1/Mapk1/Nfkbia/Cdc42/Mrps18b/Cdk4/Sp100/Gtf2b/Ywhah/Chek1/Irf3/Irf7/Pmaip1/Lyn/Tradd/RT1…	107
rno04146	Peroxisome	46/3685	87/8963	0.0171871	0.0358971	0.0160306	Abcd1/Slc25a17/Hsd17b4/Agps/Paox/Pex5l/Nudt19/Nudt12/Acox3/Crat/Abcd3/Pex12/Acsl3/Slc27a2/Abcd2/Idh2/Mlycd/Pex1/Pex10/Decr2/Pxmp4/Pex11g/Pecr/Hmgcl/Amacr/Pex7/Prdx1/Idh1/Xdh/Pex5/Mvk/Hacl1/Sod1/Pipox/Pex11a/Gstk1/Acsl5/Ech1/Eci2/Far1/Acaa1a/Mpv17l/Nudt7/Acsl4/Mpv17l2/Dhrs4	46
rno00514	Other types of O-glycan biosynthesis	25/3685	43/8963	0.0177778	0.0364785	0.0162902	Pomt2/Plod3/Pofut2/B4galt2/Eogt/Galnt7/St6gal1/Galnt3/Galnt16/Gxylt2/Gxylt1/C1galt1c1/Colgalt1/Pomt1/Galnt1/Galnt5/St3gal3/Pofut1/Mfng/Rfng/Galnt10/B3glct/Galnt12/Galnt18/Lfng	25
rno04915	Estrogen signaling pathway	68/3685	135/8963	0.0177971	0.0364785	0.0162902	Map2k1/Ncoa1/Krt18/Pik3cd/Kcnj5/Ncoa2/Plcb4/Atf2/Prkaca/Kcnj6/Jun/Prkacb/Esr1/Nras/Calm3/Atf4/Adcy9/Raf1/Grm1/Pgr/Gnai2/Adcy7/Gnai3/Map2k2/Akt3/Esr2/Pik3r3/Hbegf/Shc3/Itpr1/Krt19/Hsp90ab1/Sos1/Adcy3/Atf6b/Fkbp5/Krt26/Grb2/Adcy5/Creb3l1/Mapk1/Gabbr2/Adcy2/Hspa2/Itpr3/Ebag9/Gnai1/Bcl2/Hsp90b1/Akt1/Gnaq/Adcy1/Mapk3/Mmp9/Itpr2/Adcy6/Gnao1/Kcnj9/Sp1/Creb5/Plcb1/Gnas/Pomc/Kcnj3/Egfr/Ctsd/Fkbp4/Krt13	68
rno04936	Alcoholic liver disease	68/3685	135/8963	0.0177971	0.0364785	0.0162902	Adipor1/Traf3/Scd/Cpt1c/Ccnd1/Mapk14/Acacb/Il17ra/Tab1/Map2k4/Ikbkb/Mapk10/Akt3/Aldh9a1/Acox3/Myd88/Nox4/Foxo3/Tcf7l1/Mapk12/Tab3/Rela/Map2k6/Mapk8/Casp8/Mlycd/Mapk9/Tbk1/Prkag2/Nfkbia/Acaca/Camkk2/Prkab2/Mapk11/Lpin2/Irf3/Lpin3/Tra2a/Tradd/Aldh1b1/Tnf/Prkaa2/C3/Ikbke/Akt1/Map3k14/Fas/Il12a/Ctnnb1/C2/Scd4/Tirap/Prkab1/Map3k7/Gsk3b/Casp3/Cpt1b/Traf6/Sirt1/Tab2/Acadm/Irak1/C4b/Tcf7l2/Map3k5/Foxo1/F…	68
rno04927	Cortisol synthesis and secretion	37/3685	68/8963	0.0179659	0.0365972	0.0163432	Gna11/Pde8b/Plcb4/Atf2/Prkaca/Cacna1s/Prkacb/Kcna4/Atf4/Scarb1/Adcy9/Adcy7/Ldlr/Agtr1a/Itpr1/Kcnk2/Cacna1h/Adcy3/Atf6b/Adcy5/Creb3l1/Adcy2/Cyp11b2/Cacna1i/Pbx1/Pde8a/Itpr3/Gnaq/Adcy1/Kcnk3/Itpr2/Adcy6/Sp1/Creb5/Plcb1/Gnas/Pomc	37
rno00564	Glycerophospholipid metabolism	51/3685	98/8963	0.0181662	0.0367782	0.0164241	Lpcat3/Agpat1/Ache/Mboat2/Cdipt/Gpd2/Ptdss1/Etnk1/Dgki/Lpgat1/Pnpla6/Phospho1/Adprm/Pgs1/Pisd/Pld1/Lypla2/Gpd1/Cds2/Plpp1/Agpat3/Chkb/Cds1/Lypla1/Pla2g12a/Lpcat4/Pcyt2/Plpp3/Selenoi/Chpt1/Lpin2/Dgkh/Lpin3/Dgkb/Dgkk/Etnk2/Pld3/Pla2g4b/Gpat3/Lclat1/Dgkq/Dgke/Dgkg/Agpat2/Dgkd/Etnppl/Plpp5/Plaat3/Pla2g6/Pla2g4a/Pla2g5	51
rno05170	Human immunodeficiency virus 1 infection	112/3685	234/8963	0.0202185	0.0406636	0.0181592	Map2k1/Gna11/Prkcg/Cfl2/Gnb5/Gng7/Pik3cd/Gnb2/Mapk14/Jun/Pak6/Nras/Calm3/Fbxw11/Cycs/Pak4/Raf1/Rac1/Samhd1/Gng5/Tab1/RT1-M3-1/Gng10/RT1-T24-3/Ddb1/Gnai2/Pak3/LOC100364016/Ccnb1/Gnai3/Ikbkb/Map2k2/Mapk10/Cdk1/Akt3/Pik3r3/Cfl1/Myd88/Pak5/Pxn/Casp9/Itpr1/Ppp3cc/Mapk12/Gng2/Crkl/Rela/Map2k6/Mapk8/Cgas/Casp8/Mapk9/Tbk1/Plcg2/Mapk1/Nfkbia/Plcg1/Gng4/Gng13/Btrc/Mapk11/Chek1/Irf3/Pak1/Tradd/RT1-CE12/Apob…	112
rno04657	IL-17 signaling pathway	48/3685	92/8963	0.0203318	0.0406636	0.0181592	Traf3/Mapk14/Tnfaip3/Il17re/Jun/Il17ra/Ikbkb/Mapk10/Mapk12/Tab3/Il17d/Hsp90ab1/Ptgs2/Rela/Mapk8/Casp8/Mapk9/Cxcl10/Tbk1/Il17rb/Mapk1/Nfkbia/Mapk15/Mapk11/Cebpb/Tradd/Anapc5/Tnf/Ikbke/Hsp90b1/Traf4/Ccl12/Mapk3/Mmp9/Traf3ip2/Map3k7/Gsk3b/Casp3/Ccl7/Lcn2/Traf6/Ccl20/Elavl1/Tab2/Srsf1/Fadd/Cxcl6/Ccl2	48
rno05100	Bacterial invasion of epithelial cells	41/3685	77/8963	0.0205549	0.0408622	0.0182479	Itgb1/Vcl/Septin3/Pik3cd/Actb/Arpc5/Wasf1/Rac1/Ilk/Elmo1/Dnm1/Actr2/Pik3r3/Cd2ap/Shc3/Septin11/Elmo2/Pxn/Wasf2/Crkl/Itga5/Arhgef26/Elmo3/Met/Cdc42/Dnm3/Cdh1/Septin6/Cbl/Septin8/Ctnnb1/Actr3/Fn1/Dock1/Arpc1b/Hcls1/Mad2l2/Arpc1a/Actr3b/Rhoa/Septin2	41
rno04917	Prolactin signaling pathway	40/3685	75/8963	0.0212971	0.042084	0.0187935	Socs5/Map2k1/Pik3cd/Ccnd1/Mapk14/Esr1/Nras/Raf1/Ccnd2/Gck/Map2k2/Mapk10/Akt3/Esr2/Pik3r3/Irf1/Shc3/Stat5b/Foxo3/Mapk12/Sos1/Socs2/Socs3/Rela/Mapk8/Grb2/Mapk9/Socs6/Mapk1/Mapk11/Tnfrsf11a/Lhb/Cish/Stat5a/Akt1/Slc2a2/Mapk3/Socs7/Gsk3b/Stat3	40
rno00240	Pyrimidine metabolism	30/3685	54/8963	0.0222428	0.0436912	0.0195112	Entpd6/Nudt2/Cant1/Dpyd/Upp1/Tk1/Entpd1/Umps/Uckl1/Entpd3/Nt5c3b/Ak9/Uck1/Rrm2/Cmpk1/Cad/Entpd4/Nme6/Entpd5/Nme3/Enpp3/Nme7/Nme2/Ctps1/Dtymk/Nt5c2/Rrm2b/Uck2/Nt5m/Hddc2	30
rno05168	Herpes simplex virus 1 infection	177/3685	384/8963	0.0245764	0.0479894	0.0214307	Traf3/Pik3cd/Nectin1/Zfp663/Ptpn11/Eif2b2/Zfp746/Pml/Cycs/Hcfc2/RT1-Da/Zfp954/Srpk1/Zfp90/Ddx58/Tab1/RT1-M3-1/Oas3/Zfp189/RT1-T24-3/Eif2ak2/Zfp13/Zfp9/Eif2ak3/Birc3/Zfp786/Zfp84/Srsf4/Ikbkb/Zfp57/Akt3/Pik3r3/Zfp54/Zfp11/Zfp689/Oas2/Eif2b5/Zfp879/Zfp667/Zfp17/Cd74/Oas1a/Myd88/LOC102554302/Zfp354c/Zfp111/Zfp112/Birc2/Zfp74/Casp9/LOC100910577/Zfp282/LOC102546648/Zfp46/Zfp324/Pou2f2/Eif2b3/LOC1025486…	177
rno05216	Thyroid cancer	22/3685	38/8963	0.0269996	0.052411	0.0234052	Map2k1/Ccnd1/Tfg/Nras/Map2k2/Tcf7l1/Rxrg/Tpm3/Gadd45a/Gadd45b/Mapk1/Cdh1/Ddb2/Polk/Ctnnb1/Mapk3/Bak1/Ret/Cdkn1a/Braf/Tcf7l2/Tp53	22
rno04062	Chemokine signaling pathway	88/3685	182/8963	0.0274514	0.0527	0.0235343	Map2k1/Grk2/Gnb5/Gng7/Pik3r5/Pik3cd/Gnb2/Plcb4/Prkaca/Prkcz/Jak3/Prkacb/Nras/Adcy9/Raf1/Rac1/Gng5/Cx3cl1/Gng10/Grk6/Elmo1/Gnai2/Arrb2/Adcy7/Arrb1/Gnai3/Ikbkb/Pik3r6/Akt3/Pik3r3/Vav2/Cxcl11/Shc3/Stat5b/Pxn/Foxo3/Gng2/Sos1/Adcy3/Crkl/Rela/Tiam1/Stat2/Grb2/Adcy5/Cxcl10/Plcg2/Mapk1/Nfkbia/Plcg1/Gng4/Cxcl12/Gng13/Cdc42/Adcy2/Pak1/Lyn/Cxcl14/Gnai1/Grk3/Akt1/Fgr/Gsk3a/Ncf1/Nfkbib/Gng12/Ccl12/Gnaq/Adcy1/…	88
rno03430	Mismatch repair	14/3685	22/8963	0.027564	0.0527	0.0235343	Pcna/Pold4/Mlh1/Mlh3/Rfc4/Exo1/Pold2/Msh6/Msh2/Pms2/Rpa2/Lig1/Rfc2/Pold3	14
rno05235	PD-L1 expression and PD-1 checkpoint pathway in cancer	46/3685	89/8963	0.0276276	0.0527	0.0235343	Map2k1/Csnk2a1/Pik3cd/Lck/Mapk14/Jun/Nras/Ptpn11/Raf1/Ikbkb/Map2k2/Akt3/Pik3r3/Myd88/Zap70/Ppp3cc/Mapk12/Rela/Map2k6/Batf2/Mapk1/Nfkbia/Plcg1/Mapk11/Nfkbie/Cd274/Nfatc3/Cd4/Csnk2b/Akt1/Nfkbib/Ppp3r1/Csnk2a2/Mapk3/Tirap/Rps6kb1/Stat3/Traf6/Alk/Nfatc2/Egfr/Rps6kb2/Pten/Nfatc1/Tlr2/Jak1	46
rno05020	Prion disease	128/3685	273/8963	0.0287994	0.0546195	0.0243915	Csnk2a1/Atp5f1a/Fyn/Pik3cd/Ndufa8/Ndufa9/Psmb7/Atf2/Prkaca/Mapk14/Ndufs3/Cacna1s/Psma5/Prkacb/Ndufs4/Atf4/Ndufv1/Klc3/Cycs/Atp5f1b/Rac1/Sdhd/Cox6b2/Sdhb/Cox7b/Eif2ak3/Vdac2/Cacna1b/Klc4/Tuba1c/Ndufa10/Prnp/Mapk10/Atp5pd/Pik3r3/Stip1/Sdhc/Ndufs7/Kif5a/Psmb1/Cyba/Ndufb5/Uqcrb/Ndufa4l2/Psmd2/Casp9/Itpr1/Tubb6/Ppp3cc/Tubb4a/Mapk12/Psmd9/Atp5mc1/Atf6b/Mapk8/Uqcrc2/Sdha/Mapk9/Notch1/Tubb5/Creb3l1/Ndufs…	128
rno05418	Fluid shear stress and atherosclerosis	74/3685	151/8963	0.0290475	0.0547754	0.0244611	Gstm2/Arhgef2/Pik3cd/Actb/Prkcz/Mapk14/Jun/Calm3/Rac1/Gpc1/Sdc2/Gstm1/Map2k4/Ikbkb/Mef2c/Mapk10/Akt3/Pik3r3/Pdgfa/Cyba/Gstt2/Bmpr1a/Sumo3/Sdc4/Mapk12/Hsp90ab1/Rela/Map2k6/Mapk8/Map2k5/Mapk9/Vegfa/Pdgfb/Acvr2b/Il1r2/Kdr/Acvr1/Mapk11/Keap1/Gsto1/Tnf/Prkaa2/Gsta6/Sdc1/Bcl2/Nqo1/Hsp90b1/Akt1/Ncf1/Mef2a/Ctnnb1/Ccl12/Thbd/Gstp1/Mmp9/Edn1/Map3k7/Gsto2/Icam1/Gstm6/RGD1562107/Txn1/Gstt3/Sumo4/Nppc/Vcam1/H…	74
rno04064	NF-kappa B signaling pathway	50/3685	98/8963	0.0293962	0.0550647	0.0245903	Csnk2a1/Traf3/Lck/Tnfaip3/Parp1/Cyld/Ddx58/Tab1/Nfkb2/Birc3/Ikbkb/Myd88/Zap70/Relb/Birc2/Plau/Tab3/Ptgs2/Rela/Gadd45a/Gadd45b/Plcg2/Card14/Nfkbia/Plcg1/Cxcl12/Cflar/Tnfrsf11a/Lyn/Tradd/Tnf/Bcl2/Csnk2b/Map3k14/Cd40/Bcl2l1/Csnk2a2/Tirap/Map3k7/Icam1/Traf6/Bcl10/Vcam1/Tab2/Irak1/Atm/Ube2i/Ltbr/Syk/Malt1	50
rno05164	Influenza A	82/3685	169/8963	0.0295347	0.0550647	0.0245903	Ccnd3/Map2k1/Traf3/Pik3cd/Actb/Rab11a/Pml/Nxt2/Cycs/Kpna5/RT1-Da/Raf1/Ciita/Ddx58/Oas3/Eif2ak2/Rsad2/Ikbkb/Map2k2/Akt3/Pik3r3/Oas2/Oas1a/Myd88/Adar/Casp9/Nup98/Hnrnpul1/Mx1/Rnasel/Socs3/Ifnar1/Rela/RT1-DMb/Stat2/Crebbp/Casp8/Kpna6/Tnfsf10/Cxcl10/Tbk1/Pycard/Nxt1/Kpna1/Mapk1/Nfkbia/Il33/Kpna2/Cdk4/Irf3/Irf7/Apaf1/Tradd/Fdps/Tnf/Ikbke/Akt1/RT1-Ba/Fas/Plg/Il12a/Nfkbib/Nlrx1/Ccl12/Mapk3/Mx2/Nxf1/Bak1…	82
rno00330	Arginine and proline metabolism	28/3685	51/8963	0.0320586	0.0594345	0.0265417	Got2/Got1/Ckb/Cndp2/Prodh1/Sms/Nos1/Aldh9a1/Arg1/Maob/Carns1/Arg2/Pycr2/Amd1/Pycr1/Odc1/Gatm/Pycr3/L3hypdh/Aldh1b1/Ckmt1/Azin2/Hoga1/Lap3/Sat2/P4ha2/Cndp1/Oat	28
rno05219	Bladder cancer	23/3685	41/8963	0.0372971	0.06876	0.0307062	Map2k1/Thbs1/Ccnd1/Rps6ka5/Nras/Raf1/E2f2/Fgfr3/Map2k2/Hbegf/Araf/Vegfa/Mapk1/Cdk4/Cdh1/Dapk1/Mapk3/Mmp9/Rassf1/Cdkn1a/Braf/Egfr/Tp53	23
rno05133	Pertussis	38/3685	73/8963	0.0377306	0.0691727	0.0308905	Itgb1/Cfl2/Mapk14/Jun/Calm3/Casp7/Gnai2/Gnai3/Mapk10/Irf1/Cfl1/Myd88/Mapk12/Rela/Mapk8/Itga5/Mapk9/Nod1/Pycard/Mapk1/Mapk11/Irf3/Tnf/C3/Gnai1/Il12a/C2/Mapk3/Tirap/Casp3/Traf6/C1s/Irak1/C4b/Il23a/Rhoa/Cxcl6/C1r	38
rno03450	Non-homologous end-joining	9/3685	13/8963	0.0385284	0.0702452	0.0313695	Prkdc/Fen1/Mre11/Lig4/Xrcc6/Dclre1c/Xrcc4/Polm/Rad50	9
rno01250	Biosynthesis of nucleotide sugars	21/3685	37/8963	0.0393541	0.0713563	0.0318656	Pgm3/Gfus/Fcsk/Cmas/Pmm2/Gck/Galk2/Pgm1/Galk1/Hk1/Uxs1/Uap1/Fpgt/Hk2/Gfpt1/Gmppa/Ugdh/Gmds/Gpi/Pmm1/Gale	21
rno03018	RNA degradation	42/3685	82/8963	0.0404087	0.0728682	0.0325408	Hspd1/Pabpc4/Dcp1a/Tent4a/Cnot8/Lsm1/Edc3/Exosc1/Cnot10/Hspa9/Pabpc1l2a/Ttc37/Cnot3/Exosc4/Parn/Nudt16/Edc4/Pabpc4l/Btg3/Dcp1b/Eno4/Lsm2/Tob1/Xrn1/Skiv2l/Lsm4/Eno1/Pfkp/Cnot6l/Lsm5/Tent4b/Pabpc1/Cnot9/Mphosph6/Lsm8/Exosc3/Tob2/Exosc2/Pabpc5/Pnpt1/Zcchc7/C1d	42
rno04625	C-type lectin receptor signaling pathway	56/3685	113/8963	0.0417121	0.0748097	0.0334078	Mapkapk2/Pik3cd/Mras/Mapk14/Jun/Nras/Ptpn11/Calm3/Raf1/Cyld/Nfkb2/Ikbkb/Rras2/Mapk10/Akt3/Pik3r3/Irf1/Cblb/Relb/Itpr1/Ppp3cc/Mapk12/Il17d/Ptgs2/Rela/Mapk8/Stat2/Casp8/Mapk9/Pycard/Plcg2/Mapk1/Nfkbia/Mapk11/Pak1/Nfatc3/Tnf/Itpr3/Egr3/Ikbke/Akt1/Map3k14/Il12a/Ppp3r1/Mapk3/Plk3/Itpr2/Bcl10/Lsp1/Nfatc2/Il23a/Rhoa/Arhgef12/Nfatc1/Syk/Malt1	56
rno00910	Nitrogen metabolism	11/3685	17/8963	0.0427206	0.0762044	0.0340307	Ca12/Ca13/Glud1/Ca4/Car2/Ca8/Ca6/Car1/Car7/Ca9/Cps1	11
rno00220	Arginine biosynthesis	12/3685	19/8963	0.0436872	0.0775095	0.0346135	Got2/Got1/Asl/Gpt2/Nos1/Gls2/Arg1/Arg2/Gpt/Glud1/Nags/Cps1	12
rno00310	Lysine degradation	33/3685	63/8963	0.0459102	0.0805871	0.0359879	Setdb1/Plod3/Dlst/Ehmt1/Setd7/Acat1/Prdm2/Aldh9a1/Camkmt/Suv39h1l1/Dld/Colgalt1/Smyd2/Ehmt2/Aldh1b1/Hadha/Dot1l/Acat2l1/Suv39h2/Kmt5b/Nsd1/Pipox/Kmt2e/Setd2/Aass/Mecom/Kmt2c/Nsd3/Tmlhe/Gcdh/Hykk/Plod1/Plod2	33
rno03250	Viral life cycle - HIV-1	33/3685	63/8963	0.0459102	0.0805871	0.0359879	Supt4h1/Vps4b/Bicd2/Fez1/Tnpo3/Mllt3/Nelfa/Mllt1/Samhd1/Nelfb/Serinc3/Furin/Pdcd6ip/Serinc5/Ell3/Cpsf6/Mx1/Kat2a/Crebbp/Ranbp2/Cdk9/Bicd1/Apobec3/Cd4/Supt5h/Chmp6/Ran/Mx2/Ell2/Hgs/Aff4/Map1b/Chmp4bl1	33
rno04920	Adipocytokine signaling pathway	37/3685	72/8963	0.0494522	0.0859804	0.0383964	Adipor1/Cpt1c/Acacb/Ptpn11/Acsbg1/Ikbkb/Slc2a1/Mapk10/Akt3/Rxrg/Socs3/Acsl3/Rela/Mapk8/Mapk9/Prkag2/Nfkbia/Camkk2/Prkab2/Nfkbie/Tradd/Tnf/Prkaa2/Irs1/Akt1/Irs3/Nfkbib/Prkab1/Acsl5/Stat3/Cpt1b/G6pc3/Stk11/Acsl4/Pomc/Lepr/Adipor2	37
rno05208	Chemical carcinogenesis - reactive oxygen species	109/3685	234/8963	0.0495039	0.0859804	0.0383964	Map2k1/Gstm2/Atp5f1a/Pik3cd/Ndufa8/Ndufa9/Mapk14/Ndufs3/Jun/Ndufs4/Nras/Ptpn11/Ndufv1/Atp5f1b/Ptpn1/Raf1/Rac1/Sdhd/Cox6b2/Pld1/Sdhb/Cox7b/Gstm1/Vdac2/Map2k4/Ndufa10/Ikbkb/Map2k2/Mapk10/Pdpk1/Atp5pd/Akt3/Pik3r3/Sdhc/Ndufs7/Hgf/Cyba/Araf/Ndufb5/Nox4/Uqcrb/Gstt2/Ndufa4l2/Foxo3/Cyp1b1/Mapk12/Atp5mc1/Sos1/Rela/Mapk8/Grb2/Uqcrc2/Sdha/Mapk9/Prkd2/Vegfa/Ndufs2/Mapk1/Nfkbia/Met/Mapk11/Ndufb10/Keap1/Cyc1/G…	109
rno04970	Salivary secretion	41/3685	81/8963	0.0521012	0.0900178	0.0401993	Prkcg/Gucy1b1/Atp1b1/Atp1b3/Plcb4/Prkaca/Prkacb/Atp2b4/Calm3/Atp2b3/Adcy9/Slc12a2/Adcy7/Nos1/Vamp2/Cd38/Itpr1/Adcy3/Adcy5/Gucy1a1/Slc4a2/Adcy2/Adrb1/Atp1a2/Atp2b2/Atp1a3/Itpr3/Atp1b2/Gnaq/Adcy1/Itpr2/Adcy6/Adra1b/Lyz2/Plcb1/Atp1b4/Gnas/Slc9a1/Adrb2/Prkca/Kcnn4	41
rno05033	Nicotine addiction	22/3685	40/8963	0.0528181	0.0907811	0.0405402	Chrna4/Gabra3/Gabra2/Cacna1a/Cacna1b/Gria1/Gabrb2/Grin2d/Chrnb2/Gabrg1/Gria2/Slc17a6/Gabra4/Slc17a7/Gabre/Gabrd/Gabrr2/Slc17a8/Gria4/Gria3/Gabra5/Gabrb3	22
rno05031	Amphetamine addiction	35/3685	68/8963	0.0536558	0.0917431	0.0409698	Prkcg/Pdyn/Drd1/Atf2/Prkaca/Jun/Prkacb/Calm3/Atf4/Stx1a/Gria1/Camk2d/Camk2a/Maob/Ppp3cc/Ppp1ca/Atf6b/Ppp1r1b/Adcy5/Camk2g/Hdac1/Creb3l1/Grin2d/Ppp1cb/Gria2/Ppp3r1/Slc18a1/Creb5/Sirt1/Camk4/Gnas/Hdac2/Gria4/Gria3/Prkca	35
rno04213	Longevity regulating pathway - multiple species	33/3685	64/8963	0.0582465	0.0985859	0.0440256	Pik3cd/Prkaca/Prkacb/Nras/Adcy9/Adcy7/Akt3/Pik3r3/Atg5/Foxo3/Eif4ebp2/Adcy3/Adcy5/Hdac1/Insr/Prkag2/Prkab2/Adcy2/Hspa2/Prkaa2/Irs1/Akt1/Irs3/Igf1/Sod1/Adcy1/Adcy6/Prkab1/Rps6kb1/Sirt1/Foxo1/Hdac2/Rps6kb2	33
rno04130	SNARE interactions in vesicular transport	19/3685	34/8963	0.0582553	0.0985859	0.0440256	Stx6/Vamp3/Vamp1/Stx1a/Gosr1/Gosr2/Vamp2/Stx1b/Stx18/Stx7/Stx4/Ykt6/Bet1/Stx8/Vamp7/Snap29/Sec22b/Stx3/Stx2	19
rno04750	Inflammatory mediator regulation of TRP channels	56/3685	115/8963	0.0591939	0.0996633	0.0445067	Asic1/Prkcg/Pik3cd/Plcb4/Prkaca/Mapk14/Prkacb/Calm3/Adcy9/Prkce/Adcy7/Mapk10/Camk2d/Pik3r3/Htr2c/Camk2a/Asic2/Itpr1/Mapk12/Trpa1/Trpv3/Adcy3/Ppp1ca/Map2k6/Mapk8/Adcy5/Camk2g/Mapk9/Plcg2/Plcg1/Mapk11/Adcy2/P2ry2/Ppp1cb/Cyp2c11/Itpr3/Hrh1/Pla2g4b/Htr2b/Igf1/Trpv1/Gnaq/Adcy1/Cyp2c23/Itpr2/Adcy6/Ptger2/Il1rap/Trpm8/Asic4/Plcb1/Gnas/Prkca/F2rl1/Pla2g6/Pla2g4a	56

## Sheet: GO_BP genelist
ID	Description	GeneRatio	BgRatio	pvalue	p.adjust	qvalue	geneID	Count
GO:0048193	Golgi vesicle transport	190/7898	271/18112	6.13e-19	4.05e-15	2.98e-15	Prkci/Hyou1/Gga1/Stx6/Ankfy1/Gak/Ccdc93/Vps41/Krt18/Gbf1/Rer1/Golga7/Vamp3/Bicd2/Nrbp1/Arfgap3/Phaf1/Ap1ar/Tfg/Tmed9/Pitpnb/Myo18a/Trappc12/Sec16a/Nbas/Bbs1/Rabep1/Cog4/Tmed7/Ank3/Tbc1d14/Vps35l/Prepl/Gosr1/Vapb/Klhl12/Ccdc91/Spast/Kif13a/Vapa/Tmem115/Kdelr2/Tmed2/Dop1b/Whamm/Sec23a/Cog1/Rab7b/Rab33b/Exoc1/Ap4m1/Gosr2/Yipf5/Kdelr1/Gga2/Snx12/Ergic1/Amn/Vamp2/Rab6a/Nkd2/Rab31/Rint1/Trip11/Rab8b/Ki…	190
GO:0016358	dendrite development	212/7898	324/18112	1.22e-15	4.03e-12	2.97e-12	Itgb1/Dlg4/Psen1/Nedd4/Dab2ip/RGD1307443/Sipa1l1/Adgrb3/Ache/Robo1/Fyn/Myo5b/Slc11a2/Nlgn2/Nsmf/Sema3a/Map2/Dab1/Lzts1/Nlgn1/Numb/Clip1/Eif4g2/Neurl1/Fbxw8/Nedd4l/Trak2/Bbs1/Plk2/Dnm1l/Camsap2/Gorasp1/Pak4/Slitrk5/Rac1/Sez6/Carm1/Farp1/Ilk/Fbxo31/Sdc2/Cacna1a/Cux2/Cul7/Mpdz/Ptprs/Abi2/Cdc20/Fmr1/Dcx/Pdlim5/Pak3/Hecw2/Lrp8/Marcks/Arhgap44/Mef2c/Tmeff1/Mapk8ip2/Mfn2/Cyth2/Actr2/Wnt7a/Mink1/Camk2a/D…	212
GO:0099111	microtubule-based transport	144/7898	206/18112	1.6e-14	3.53e-11	2.6e-11	Nefh/Ssx2ip/Flot2/Map2k1/Ap3b2/Mreg/Tmem108/Dync2i1/Map2/Prkcz/Bicd2/Arl8b/Fez1/Stk36/Ap3m2/Fbxw11/Trak2/Uchl1/Klc3/Wasf1/Spag6l/Dync1i2/Mak/Ttc21a/Stard7/Ift81/Spast/Cnih2/Tmem201/Kif13a/Odad4/Spag17/Nme5/Fmr1/Dnaaf11/Bsn/Armcx3/Dync2h1/Dynlrb1/Dnaaf2/Spef2/Hspb1/Actr10/Bloc1s6/Ccdc40/Kif3a/Gja1/Kif5a/Ift52/Trim46/Bloc1s5/Dync2li1/Daw1/Lca5l/Ift122/Arl3/Spg7/App/Ift140/Dync1i1/Ift74/Dnah1/Trak1/…	144
GO:0043087	regulation of GTPase activity	221/7898	348/18112	3.81e-14	6.29e-11	4.64e-11	Tbc1d9b/Itgb1/Map2k1/Rasgrf1/Tbc1d8/Gnb5/Tbc1d1/Rgs10/Dab2ip/Sipa1l1/Mlst8/Arl2/Lims1/Rtn4r/Dennd1a/Arhgap24/Gpsm1/Mmut/Tbc1d5/Rgl1/Tbc1d16/Abr/Iqgap3/Rrp1b/Ripor1/Plxna2/Rap1gap2/Rangap1/Bcar3/Plxnc1/Sh3bp4/Ric1/Als2/Dgki/Tbc1d14/Tax1bp3/Ralgps1/Cx3cl1/Ralgds/Wdr41/Wnt11/Gapvd1/Elmod2/Tmed2/Arrb2/Tbc1d2b/Itga6/Rundc1/S1pr1/Sipa1l3/Arhgap1/Arrb1/Rgs7/Slc27a4/Sgsm3/Rasgef1a/Fermt2/Wnt4/Arhgap25/Rg…	221
GO:0044782	cilium organization	239/7898	384/18112	9.23e-14	1.22e-10	8.98e-11	Ssx2ip/Rsph4a/Dnai3/Cfap20/Dnaaf3/Cfap52/Dync2i1/Tctn1/Catip/Spag1/Unc119b/Cdk10/Ttc17/Stk36/Tekt1/Neurl1/Rsph1/Bbs1/Cfap298/Ccp110/Klc3/Rabep2/Spag6l/Ccdc65/Mak/Ttc21a/Dynll2/Cyld/Gsn/Odad1/Ift81/Tesk1/Dnajb13/Rilpl1/Odad4/Fuz/Spag17/Nme5/Dnaaf11/Bbs10/Ehd2/Dcx/Cep350/Arl6/Dync2h1/Zfp423/Dnaaf1/Dnaaf2/Spef2/Lrguk/Ccdc28b/Tmem107/Iqub/Cfap206/Actr2/Fam161b/Tekt2/Wdr11/Rab29/Dcdc2/Rilpl2/Evi5l/Ccd…	239
GO:0060271	cilium assembly	220/7898	354/18112	1.11e-12	1.22e-09	8.98e-10	Ssx2ip/Rsph4a/Dnai3/Cfap20/Dnaaf3/Cfap52/Dync2i1/Tctn1/Spag1/Unc119b/Cdk10/Stk36/Tekt1/Neurl1/Rsph1/Bbs1/Cfap298/Ccp110/Klc3/Rabep2/Spag6l/Ccdc65/Mak/Dynll2/Cyld/Gsn/Odad1/Ift81/Tesk1/Dnajb13/Rilpl1/Odad4/Fuz/Spag17/Nme5/Dnaaf11/Bbs10/Ehd2/Dcx/Cep350/Arl6/Dync2h1/Zfp423/Dnaaf1/Dnaaf2/Spef2/Lrguk/Ccdc28b/Tmem107/Iqub/Cfap206/Actr2/Tekt2/Wdr11/Rab29/Dcdc2/Rilpl2/Evi5l/Ccdc40/Kif3a/Iqcg/E2f4/Ift52/A…	220
GO:0007059	chromosome segregation	207/7898	331/18112	2.17e-12	2.05e-09	1.51e-09	Chfr/Csnk2a1/Tlk2/Kpnb1/Phb2/Vps4b/Incenp/Klhdc8b/Arl8b/Cdc26/Rab11a/Trappc12/Espl1/Cdk5rap2/Birc5/Cpeb1/Pcid2/Abraxas2/Mki67/Dync1li1/Srpk1/Fbxw7/Smc1a/Nusap1/Kif18b/Ska3/Psmg2/Naa60/Eml3/Prc1/Mad1l1/Cdc20/Banf1/Pds5b/Kif4a/Ccnb1/Cenpf/Hecw2/Nek11/Pmf1/Nek6/Pttg1/Smc4/Ncapg/Ect2/Mlh1/Mlh3/Top2a/Dlgap5/Ik/Plk1/Actr2/Pds5a/Kif22/Klhl22/Tacc3/Racgap1/Ttk/Baz1b/Axin2/Chtf8/Sgo2/Ndc80/Sirt7/Cdca8/Dis…	207
GO:0006281	DNA repair	290/7898	493/18112	4.32e-12	3.52e-09	2.59e-09	Rad23b/Fbh1/Prkcg/Ttc5/Fh/Ercc3/Zmpste24/Ercc1/Actb/Polb/Chrna4/Wdr48/Pcna/Cebpg/H2ax/Smug1/Pml/Ubqln4/Polg/Ercc4/Rnf8/Parp1/Samhd1/Fbxw7/Usp45/Smc1a/Mrnip/Hsf1/Fan1/Tdg/Polg2/Uhrf1/Rbbp8/Ddb1/Pold4/Brd8/Nsmce1/Usp47/Prrx1/Pds5b/Mcm5/Slc25a16/Mbd4/Ube2u/Pwwp3a/Pttg1/Ep400/Ercc5/Mcm7/Mpg/Mlh1/Mlh3/Foxm1/Actr2/Pds5a/Ufl1/Kif22/Yeats4/Gins2/Axin2/Sirt6/Sirt7/Rad51/Aplf/Fgf10/Pole/Mdc1/Wdhd1/Smarcal1…	290
GO:0016236	macroautophagy	160/7898	245/18112	4.8e-12	3.52e-09	2.59e-09	Psen1/Map1lc3b/Dcn/Vps41/Tp53inp2/Gpsm1/Vps39/Pip4k2c/Larp1/Mtm1/Phb2/Sesn2/Tbc1d5/Ei24/Wdr45b/Arl8b/Lzts1/Zfyve1/Fez1/Calm3/Atg2a/Aup1/Ubqln4/Lix1/Fez2/Tbc1d14/Atg14/Atg9a/Pik3r4/Snx30/Rab19/Ulk2/Ilrun/Elapor1/Nupr1/Lamp2/Lix1l/Cdc37/Tp53inp1/Gnai3/Rab33b/Ap4m1/Synpo2/Mfn2/Ufl1/Phf23/Atp2a2/Ufc1/Atg5/Bag3/Ambra1/Clec16a/Rab1b/Rab3gap1/Ubqln2/Atg7/Usp36/Tecpr1/Pikfyve/Ubxn2b/Ulk1/Wdr81/Sh3glb1/Sn…	160
GO:0016482	cytosolic transport	114/7898	165/18112	2.83e-11	1.81e-08	1.34e-08	Map2k1/Gga1/Stx6/Ankfy1/Gak/Gbf1/Vamp3/Tbc1d5/Map2/Arl8b/Ap1ar/Ric1/Tmem87a/Tbc1d14/Trim27/Atg14/Prepl/Syt7/Pik3r4/Gosr1/Ccdc91/Vps35/Dennd5a/Dop1b/Rab7b/Vps26a/Ap4m1/Snx12/Map2k2/Hook2/Actr2/Rab6a/Dab2/Rab29/Kif5a/Trim46/Kif16b/Tbc1d10b/Ehd3/Pikfyve/Pheta2/Wdr81/Fhip1b/Sh3glb1/Mapk8/Laptm5/Ppfia2/Vps11/Hap1/Mapk1/Heatr5b/Kif1b/Wipi1/Evi5/Plekhj1/Ykt6/Aktip/Rhobtb3/Ube2o/Snx8/Tmem87b/Lrrk2/Kif1a/…	114
GO:0006914	autophagy	270/7898	460/18112	3.29e-11	1.81e-08	1.34e-08	Map2k1/Psen1/Map1lc3b/Dcn/Vps41/Tp53inp2/Gpsm1/Zmpste24/Vps39/Pip4k2c/Larp1/Mtm1/Phb2/Sesn2/Vps4b/Tbc1d5/Foxk2/Ei24/Arsb/Wdr45b/Arl8b/Lzts1/Zfyve1/Nampt/Fez1/Eif4g2/Calm3/Sec16a/Atg2a/Sh3bp4/Ctsb/Aup1/Plk2/Dnm1l/Ubqln4/Syt11/Foxk1/Lix1/Ercc4/Bcl2l11/Fez2/Tbc1d14/Trim27/Atg14/Drd2/Atg9a/Fbxw7/Wdr41/Trib3/Pik3r4/Snx30/Trim68/Rab19/Ulk2/Ilrun/Elapor1/Nupr1/Lamp2/Rmc1/Tgfbrap1/Lix1l/Tmbim6/Cdc37/Tp53…	270
GO:0061919	process utilizing autophagic mechanism	270/7898	460/18112	3.29e-11	1.81e-08	1.34e-08	Map2k1/Psen1/Map1lc3b/Dcn/Vps41/Tp53inp2/Gpsm1/Zmpste24/Vps39/Pip4k2c/Larp1/Mtm1/Phb2/Sesn2/Vps4b/Tbc1d5/Foxk2/Ei24/Arsb/Wdr45b/Arl8b/Lzts1/Zfyve1/Nampt/Fez1/Eif4g2/Calm3/Sec16a/Atg2a/Sh3bp4/Ctsb/Aup1/Plk2/Dnm1l/Ubqln4/Syt11/Foxk1/Lix1/Ercc4/Bcl2l11/Fez2/Tbc1d14/Trim27/Atg14/Drd2/Atg9a/Fbxw7/Wdr41/Trib3/Pik3r4/Snx30/Trim68/Rab19/Ulk2/Ilrun/Elapor1/Nupr1/Lamp2/Rmc1/Tgfbrap1/Lix1l/Tmbim6/Cdc37/Tp53…	270
GO:0031503	protein-containing complex localization	133/7898	200/18112	4.57e-11	2.32e-08	1.71e-08	Ssx2ip/Clstn1/Map2k1/Neto1/Dlg4/Nedd4/Abce1/Cacng7/Myo5b/Cacng3/Dync2i1/Exoc3/Prkcz/Nptn/Cep112/Nlgn1/Slc1a1/Numb/Synj2bp/Rab11a/Lgi1/Nptxr/Cacng4/Nsg1/Birc5/Mak/Zdhhc3/Ttc21a/Tamalin/Ift81/Cnih2/Vps35/Iqsec2/Ltv1/Dync2h1/Anks1b/Arhgap44/Mapk10/Cnih3/Vamp2/Cep72/Nop9/Camk2a/Ralgapa2/Kif5a/Ift52/Stx1b/Dync2li1/Lca5l/Ift122/Arl3/Dlg3/Cplx1/Ift140/Usp46/Ift74/Shisa6/Adam10/Sdad1/Adam22/Riok2/Tnik/Gp…	133
GO:0072594	establishment of protein localization to organelle	261/7898	444/18112	5.65e-11	2.66e-08	1.96e-08	Hspd1/Psen1/Nedd4/Pom121/Tomm22/Acd/Spcs2/Cacng7/Vps41/Kpnb1/Stk3/Cacng3/Chp1/Jup/Phb2/Drd1/Ei24/Ipo9/Nup155/Atf2/Mapk14/Tnfaip3/Zfand6/Tnpo3/Rab11a/Bap1/Agk/Nup35/Cacng4/Zfp827/Sec61a2/Get1/Calm3/Pml/Nxt2/Hyal2/Srpra/Sgta/Lmna/Kpna5/Nup188/Man1a1/Leprot/Fbxw7/Vps36/Pik3r4/Siah3/Nolc1/Angpt1/Pex5l/Fam53c/Mon1a/Tram1/Srp68/Lamp2/Tnpo2/Tomm34/Kpna4/Eif4enif1/Npepps/Tmco6/Tomm40/Ap4m1/Ube2l3/Timm29/…	261
GO:0140014	mitotic nuclear division	179/7898	287/18112	9.17e-11	3.9e-08	2.88e-08	Smpd3/Kpnb1/Phb2/Vps4b/Incenp/Klhdc8b/Tpx2/Cdc26/Rab11a/Espl1/Cdk5rap2/Birc5/Pcid2/Abraxas2/Mki67/Dync1li1/Drd2/Smc1a/Nusap1/Fgfr3/Tom1l2/Kif18b/Psmg2/Spast/Kif15/Eml3/Cul7/Prc1/Ccdc61/Mad1l1/Cdc20/Banf1/Pds5b/Kif4a/Kif11/Rgcc/Ccnb1/Hecw2/Nek6/Pttg1/Smc4/Ncapg/Ik/Plk1/Pds5a/Kif22/Klhl22/Nfe2l1/Tacc3/Racgap1/Ttk/Baz1b/Chtf8/Sgo2/Ndc80/Sirt7/Cdca8/Dis3l2/Ube2c/Kif2c/Cep85/Tubg1/Ccdc8/Lsm14a/Epgn/Ma…	179
GO:0007409	axonogenesis	285/7898	493/18112	9.53e-11	3.9e-08	2.88e-08	Nefh/Itgb1/Map2k1/Arhgef25/Vcl/Psen1/Ryk/Cntn1/Ndn/RGD1307443/Sipa1l1/Cntn4/Neo1/Rtn4r/Ache/Robo1/Plppr4/Myo5b/Chodl/Nectin1/Tctn1/Actb/Rnf6/Sema3a/Map2/Dab1/Nptn/Crabp2/Plxna2/Numb/Ist1/Rab11a/Eif4g2/Lgi1/Tenm2/Sema3c/Ptpn11/Plxnc1/Eif2b2/Trak2/Uchl1/Slitrk6/Gdi1/Als2/Lhx2/Ank3/Atp8a2/Ece1/Slitrk5/Rac1/Sema3e/Drd2/Slitrk3/Sema4b/Epha7/Fgfr3/Sema4f/Ilk/Flot1/Spast/Cacna1a/Ulk2/Foxp1/Nr4a2/Cntn5/N…	285
GO:0034976	response to endoplasmic reticulum stress	164/7898	259/18112	1.03e-10	3.9e-08	2.88e-08	Uggt1/Derl1/Hyou1/Rasgrf1/Edem2/Lpcat3/Dab2ip/Scamp5/Gorasp2/Serp1/Thbs1/Qrich1/Grina/Sesn2/Ppp2cb/Ccnd1/Hm13/Jun/Fbxo2/Amfr/Rnft2/Sec16a/Rcn3/Nploc4/Atf4/Aup1/Pml/Sgta/Bcl2l11/Man1a1/Ube2k/Ptpn1/Canx/Casp4/Trib3/Vapb/Edem3/Flot1/Creb3/Chac1/Bhlha15/Eif2ak2/Ccdc47/Tmed2/Nupr1/Eif2ak3/Tmbim6/Pdia4/Erlin2/Cops5/Ufl1/Pdia6/Marchf6/Nfe2l1/Atp2a2/Serinc3/Ufc1/Stc2/Atf6/Eif2b5/Niban1/Ubqln2/Itpr1/Cftr/…	164
GO:0007264	small GTPase mediated signal transduction	260/7898	444/18112	1.06e-10	3.9e-08	2.88e-08	Ssx2ip/Itgb1/Map2k1/Arhgef25/Adcyap1r1/Rasgrf1/Mapkap1/Rab4a/Rab2a/Nkiras2/Dab2ip/Rhov/Sipa1l1/Mmd2/Rtn4r/Dennd1a/Arhgap24/Robo1/Gbf1/Arhgef2/Kpnb1/Mras/Setdb1/Rap2c/Ppp2cb/Rit2/Rgl1/Dab1/Arhgap19/Iqgap3/Ripor1/Rap1gap2/Synj2bp/Jun/Nras/Bcar3/Gna12/Plk2/Rufy1/Wasf1/Gdi1/Als2/Cdc42ep1/Dgki/Sdcbp/Rac1/Tax1bp3/Ralgps1/Ralgds/Ccna2/Flot1/Rhobtb2/Plekhg5/Rhoj/Tnfaip1/Iqsec2/Elmo1/Abi2/Trim67/Phactr4/L…	260
GO:0010970	transport along microtubule	111/7898	163/18112	2.06e-10	7.03e-08	5.18e-08	Nefh/Ssx2ip/Flot2/Map2k1/Ap3b2/Mreg/Tmem108/Dync2i1/Map2/Prkcz/Bicd2/Arl8b/Fez1/Ap3m2/Fbxw11/Trak2/Uchl1/Klc3/Wasf1/Dync1i2/Mak/Ttc21a/Ift81/Spast/Cnih2/Tmem201/Kif13a/Fmr1/Bsn/Armcx3/Dync2h1/Dynlrb1/Hspb1/Actr10/Bloc1s6/Kif3a/Kif5a/Ift52/Trim46/Bloc1s5/Dync2li1/Lca5l/Ift122/Arl3/Spg7/App/Ift140/Dync1i1/Ift74/Trak1/Bbs12/Rhot2/Sfpq/Hap1/Stau1/Wdr35/Tub/Sun2/Ttc26/Cdc42/Kif1b/Wdr19/Terf2/Nde1/Snap…	111
GO:0048813	dendrite morphogenesis	127/7898	192/18112	2.13e-10	7.03e-08	5.18e-08	Itgb1/Dlg4/Nedd4/Sipa1l1/Adgrb3/Ache/Robo1/Fyn/Myo5b/Slc11a2/Nsmf/Sema3a/Map2/Lzts1/Nlgn1/Numb/Fbxw8/Nedd4l/Trak2/Dnm1l/Gorasp1/Slitrk5/Rac1/Farp1/Ilk/Fbxo31/Sdc2/Cacna1a/Cux2/Cul7/Abi2/Dcx/Pdlim5/Pak3/Hecw2/Lrp8/Marcks/Arhgap44/Mapk8ip2/Mfn2/Actr2/Wnt7a/Mink1/Camk2a/Dcdc2/Cfl1/Eef2k/Epha4/Kndc1/Arhgap33/Ptprf/Shank3/Lzts3/Nr2e1/Dip2a/Chrna3/Prmt3/Rbfox2/Adam10/Zdhhc15/Trak1/Sh3glb1/Tnik/Tiam1/Tr…	127
GO:0016050	vesicle organization	185/7898	301/18112	2.6e-10	8.17e-08	6.02e-08	Prkci/Dlg4/Rab5b/Stx6/Tmem175/Ankfy1/Vps41/Gbf1/Vps39/Chp1/Vamp3/Vps4b/Tmem127/Syt2/Arl8b/Pi4k2a/Ptbp1/Vamp1/Arfgap3/Rab11a/Tfg/Tmed9/Myo18a/Sec16a/Ccdc136/Syt11/Zfp385a/Als2/Stx1a/Sdcbp/Rab22a/Eea1/Syt7/Tmem9/Gosr1/Vapb/Klhl12/Tmcc1/Kif13a/Vapa/Sec23a/Tgfbrap1/Rab7b/Laptm4b/Dnm1/Gnai3/Gosr2/Yipf5/Syt9/Vamp2/Cadps/Hook2/Nkd2/Rab29/Rab27a/Pdcd6ip/Stx1b/Cd2ap/Rab8b/Syt13/Shroom2/Rab38/Snx19/Cplx1/S…	185
GO:0007033	vacuole organization	124/7898	187/18112	2.72e-10	8.17e-08	6.02e-08	Psen1/Map1lc3b/Tmem175/Tp53inp2/Pip4k2c/Mtm1/Atf2/Wdr45b/Arl8b/Fez1/Clvs1/Atg2a/Fez2/Tbc1d14/Atg14/Atg9a/Syt7/Tmem9/Snx30/Vps35/Rab19/Ulk2/Elapor1/Ppt1/Nupr1/Rab7b/Laptm4b/Tp53inp1/Tfeb/Rab33b/Ap4m1/Synpo2/Mfn2/Hook2/Phf23/Atp2a2/Gnptab/Atg5/Bag3/Ambra1/Rab1b/Rab3gap1/Ubqln2/Atg7/Atp6ap2/Pikfyve/Ubxn2b/Ulk1/Fhip1b/Tmem165/Sh3glb1/Snx7/Laptm5/Grn/Vps11/Cln6/Anxa2/Scfd1/Trex1/RGD1359108/Mfsd8/Wipi1…	124
GO:0031345	negative regulation of cell projection organization	143/7898	223/18112	4.43e-10	1.27e-07	9.38e-08	Itgb1/Psen1/Ryk/RGD1307443/Gak/Neo1/Rtn4r/Arhgap24/Cers2/Fyn/Rit2/Rnf6/Sema3a/Map2/Dab1/Ptpn9/Nlgn1/Rap1gap2/Cdk10/Inpp5f/Sema3c/Trak2/Ccp110/Gorasp1/Gdi1/Capzb/Sez6/Dync1i2/Adam17/Mak/Sema3e/Carm1/Sema4b/Epha7/Sema4f/Tesk1/Ulk2/Dennd5a/Ptprs/Kank1/Sema3f/Prnp/Lrig2/Arhgap44/Rufy3/Cyth2/Spart/Dab2/Ptprg/Rab29/Coro1b/Cfl1/Evi5l/Sema6b/Trim46/Epha4/Cd38/Stx1b/Sema4c/Ntn1/Ptprf/Stmn2/Bcl11a/App/Il15…	143
GO:0032386	regulation of intracellular transport	220/7898	371/18112	6.18e-10	1.7e-07	1.25e-07	Nefh/Map2k1/Tm9sf4/Psen1/Edem2/Nedd4/Reep2/Uhmk1/Fyn/Chp1/Jup/Abca2/Ncbp2/Ei24/Map2/Prkaca/Mapk14/Slc1a1/Ripor1/Rangap1/Fez1/Dnajc27/Bap1/Inpp5f/Ptpn11/Reep1/Hyal2/Tcaf1/Gdi1/Ptpn1/Leprot/Ank3/Fbxw7/Tamalin/Siah3/Nolc1/Angpt1/Cnih2/Vps35/Anp32b/Ehd2/Arhgap1/Npepps/Prnp/Yipf5/Ube2l3/Arhgap44/Arih2/Snx12/Ect2/Map2k2/Rufy3/Cdk1/Vamp2/Arv1/Dab2/Rab29/Rint1/Kif3a/Mief1/Sirt7/Trim46/Mlc1/Ipo5/Bag3/Camk…	220
GO:1990778	protein localization to cell periphery	223/7898	377/18112	6.48e-10	1.71e-07	1.26e-07	Prkci/Flot2/Clstn1/Itgb1/Map2k1/Csnk2a1/Dlg4/Gga1/Gak/Gorasp2/Cacng7/Krt18/Atp1b1/Rer1/Myo5b/Zdhhc5/Cacng3/Jup/Golga7/Pacs1/Atp1b3/Vamp3/Abca2/Actb/Scn3b/Prkcz/Ptpn9/Slc1a1/Numb/Clip1/Phaf1/Atp2b4/Stac2/Myl12a/Rab11a/Lgi1/Nptxr/Nsg1/Rab3d/Sec16a/Bbs1/Rabep1/Gorasp1/Ank3/Rac1/Grm1/Zdhhc3/Ar/Prepl/Tamalin/Ramp2/Flot1/Cnpy4/Vps35/Kif13a/Rilpl1/Lztfl1/Ttc7b/Tmed2/Iqsec2/Sapcd2/Sec23a/Ehd2/Arl6/Tmem15…	223
GO:0001578	microtubule bundle formation	85/7898	119/18112	6.78e-10	1.72e-07	1.27e-07	Rsph4a/Dnai3/Dnaaf3/Chp1/Map2/Spag1/Clip1/Neurl1/Nckap5l/Cdk5rap2/Rsph1/Tppp/Spag6l/Ccdc65/Odad1/Spast/Dnajb13/Odad4/Prc1/Spag17/Nav1/Dnaaf11/Dcx/Dnaaf1/Dnaaf2/Spef2/Lrguk/Cfap206/Plk1/Tekt2/Ccdc40/Iqcg/Trim46/Drc1/Daw1/Kif20a/Zmynd10/Rsph9/Cfap69/Dnah1/Cfap44/Ccdc66/Cluap1/Gas8/Dnai2/Ccdc103/Hydin/Dnah2/Cfap47/Dnaaf8/Hoatz/Ttc12/Dnai1/Ttc26/Dnal1/Ccdc39/Nckap5/Spef1/Psrc1/Ulk4/Ttll5/Numa1/Cfap91…	85
GO:0007018	microtubule-based movement	242/7898	416/18112	1.11e-09	2.72e-07	2e-07	Nefh/Ssx2ip/Flot2/Map2k1/Rsph4a/Dnai3/Ap3b2/Cfap20/Mreg/Tmem108/Kpnb1/Cfap52/Ropn1l/Dync2i1/Kif7/Map2/Prkcz/Bicd2/Arl8b/Fez1/Zbbx/Atp2b4/Stk36/Tekt1/Cfap251/Tcte1/Ap3m2/Neurl1/Enkur/Fbxw11/Trak2/Bbs1/Cfap298/Uchl1/Klc3/Wasf1/Spag6l/Dync1li1/Ccdc65/Dync1i2/Mak/Kif21b/Ttc21a/Kif21a/Stard7/Odad1/Ift81/Kif18b/Spast/Cnih2/Kif15/Tmem201/Kif13a/Lztfl1/Odad4/Spag17/Nme5/Fmr1/Dnaaf11/Bsn/Armcx3/Dynlrb2/Ki…	242
GO:0050890	cognition	226/7898	385/18112	1.3e-09	3.07e-07	2.26e-07	Itgb1/Dgcr2/Asic1/Neto1/Psen1/Prkcg/Adora1/Itga8/Ctns/Adgrb3/Rcan1/Pde8b/Sobp/Slc11a2/Pcdh8/Ddhd2/Shank2/Drd1/Shisa7/Scn2a/Ntsr1/Prkcz/Chrna4/Nptn/Slc1a4/Slc1a1/Jun/Kit/Amfr/Pak6/Ttbk1/Ndufs4/Cbr3/Grm7/Deaf1/Plk2/Syt11/Zfp385a/Hrh3/B4galt2/RT1-Da/Dgki/Trpm4/Drd2/Oprk1/Foxp2/Chrd/Cux2/Nr4a2/Dop1b/Abi2/Ppt1/Rcan2/Meis2/Pomk/Gria1/Ccnd2/Prnp/Slc24a2/Gmfb/Mef2c/Mapk8ip2/Ldlr/Ptgs1/Actr2/Esr2/Mgat3/Tu…	226
GO:0050803	regulation of synapse structure or activity	168/7898	273/18112	1.49e-09	3.4e-07	2.51e-07	Clstn1/Nedd4/Dab2ip/Sipa1l1/Adgrb3/Fyn/Myo5b/Nectin1/Pcdh8/Nlgn2/Shank2/Mapk14/Nlgn1/Neurl1/Dnm1l/Slitrk6/Slitrk5/Drd2/Slitrk3/LRRTM1/Farp1/Epha7/Lrrtm4/Cbln2/Vps35/Cux2/Ntng2/Ptprs/Flrt3/Abi2/Cdc20/Fmr1/Adgrl2/Pdlim5/Pak3/Sparc/Sema3f/Prnp/Ptpro/Lrp8/Cttnbp2/Lrfn4/Marcks/Arhgap44/Clstn2/Mef2c/Mfn2/Actr2/Vstm5/Lrrtm3/Thbs2/Wnt7a/Adgrl1/Cfl1/Asic2/Mdga2/Eef2k/Epha4/Arhgef15/Stx1b/Septin11/Lrrc24/A…	168
GO:0060070	canonical Wnt signaling pathway	182/7898	300/18112	1.59e-09	3.5e-07	2.58e-07	Bcl9/Ankrd6/Psen1/Bcl9l/Dab2ip/Ccny/Stk3/Tle3/Mapk14/Csnk1a1/Nrarp/Gid8/Amfr/Jade1/Tle2/Mllt3/Gli1/Sfrp1/Trpm4/Dkk4/Tmem131l/Cyld/Wnt11/Tmem9/Fgfr3/Ilk/Rspo3/Ppm1b/Vps35/Adgra2/Fuz/Kank1/Usp47/Wnt4/Scyl2/Ptpro/Siah2/Sulf2/Plekha4/Mgat3/Wnt7a/Dab2/Nkd2/Axin2/Porcn/Sox10/Fgf10/Tmem198b/Csnk1e/Dact3/Prdm15/Med12/Otulin/Wnt7b/Foxo3/Frzb/Dvl3/Wnt2/Tcf7l1/Tle1/Tle5/App/Pfdn5/Atp6ap2/Ror2/Shh/Shisa6/Ccn…	182
GO:0097193	intrinsic apoptotic signaling pathway	186/7898	308/18112	1.77e-09	3.76e-07	2.77e-07	Fbh1/Map2k1/Hyou1/Dab2ip/Vnn1/Tp53bp2/Qrich1/Rrn3/Grina/Mllt11/Arhgef2/Lck/Ei24/Scn2a/Atf2/Triap1/Polb/Ndufs3/Ppp1r13b/Armc10/Atf4/Pml/Dnm1l/Zfp385a/Bcl2l11/Ube2k/Ptpn1/Parp1/E2f2/Casp4/Fbxw7/Cyld/Trib3/Creb3/Gpx1/Mapk8ip1/Chac1/Nme5/Tmem109/Nupr1/Usp47/Eif2ak3/Tmbim6/Vdac2/Mbd4/Rpl26/Hspb1/Rps7/Mlh1/Phlda3/Prkra/Serinc3/Cdip1/Cd74/Ybx3/Diablo/Casp9/Itpr1/Cyp1b1/Sgpp1/Ddit4/Ell3/P4hb/Topors/Ptgs2…	186
GO:0001505	regulation of neurotransmitter levels	168/7898	274/18112	2.21e-09	4.43e-07	3.27e-07	Itgb1/Asic1/Psen1/Prkcg/Slc5a7/Aldh5a1/Slc6a9/Pdyn/Dagla/Ache/Nrn1/Drd1/Gad1/Syt2/Prkaca/Chrna4/Htr1b/Napa/Nlgn1/Nat8l/Ap3m2/Calm3/Grm7/Dnm1l/Gabra2/Abat/Hrh3/Stx1a/Dgki/Mctp1/Kcnc3/Drd2/Prepl/Syt7/Bace1/Flot1/Prkce/Cacna1a/Slc29a4/Fmr1/Ppt1/Gpm6b/Sv2a/Cacna1b/Nos1/Adora2b/Mef2c/Syt9/Vamp2/Cadps/Aldh9a1/Wnt7a/Htr2c/Atp2a2/Camk2a/Lin7c/Syn2/Stx1b/Slc1a6/Maob/Pnkd/Rab3gap1/Pde1b/Htr1a/Pebp1/Cplx1/M…	168
GO:0001558	regulation of cell growth	259/7898	452/18112	2.21e-09	4.43e-07	3.27e-07	Clstn1/Ccn3/Csnk2a1/Adipor1/Ryk/Nf2/Smarca4/Dab2ip/RGD1307443/Cacng7/Rtn4r/Myo5b/Sphk2/H3f3a/Sesn2/Cpne9/Ei24/Syt2/Rnf6/Sema3a/Map2/Crabp2/Ndufs3/Ist1/Jade1/Cirbp/Rab11a/Bap1/Eif4g2/Lgi1/Sertad3/Cdhr2/Sema3c/Nedd4l/Sh3bp4/Eif2b2/Pml/Fbln5/Hyal2/Adam15/Foxk1/Gdi1/Sfrp1/Sdcbp/Adam17/Sema3e/Igfbp4/Sema4b/Wnt11/Epha7/Sema4f/G6pd/Ilk/Creb3/Ulk2/Foxp1/Ptprs/Ncbp1/Cdkn2c/Pi16/Ppt1/Usp47/Igfbp3/Dcx/Col14…	259
GO:0022604	regulation of cell morphogenesis	200/7898	336/18112	2.39e-09	4.56e-07	3.36e-07	Dlg4/Bcl9l/Cacng7/Lims1/Ache/Zmpste24/Fyn/Myo5b/Gas7/Cpne9/Syt2/Postn/Fmnl2/Plxna2/Numb/Kit/Ap1ar/Aldoa/Myl12a/Fbxw8/Plxnc1/Nedd4l/Gna12/Dnm1l/Cdc42ep1/Capzb/Rac1/Sema3e/Ilk/Rhobtb2/Fbxo31/Ttc3/Rhoj/Tesk1/Cux2/Cul7/Ntng2/Kank1/Fmnl1/Pak3/Itsn2/Fermt2/Sparc/F11r/Lrp8/Marcks/Rhoc/Mfn2/Actr2/St6gal1/Dab2/Brwd1/Coro1b/Cfl1/Strip1/Kif3a/Plekho1/Arhgef7/Eef2k/Epha4/Wasf3/Map3k13/Cdc42ep5/Pxn/Ptprf/Itgb…	200
GO:0051054	positive regulation of DNA metabolic process	184/7898	305/18112	2.42e-09	4.56e-07	3.36e-07	Prkcg/Fh/Fgfr1/Acd/Map3k4/Ercc1/Wiz/Actb/Wdr48/Pcna/Jun/Cebpg/Anxa3/Gli1/Bcar3/Pml/Hnrnpd/Rnf8/Brpf3/Parp1/Rac1/Mrnip/Hsf1/Polg2/Tnfaip1/Rbbp8/Brd8/Arrb2/Igfbp3/Ppp1r10/Pak3/Map2k4/Rgcc/Ep400/Ciz1/Mlh1/Cdk1/Foxm1/Actr2/Camk2d/Yeats4/Gins2/Sirt6/Chtf8/Rad51/Cct3/Hgf/Aplf/Fgf10/Nox4/Pkib/Mms19/Slx1b/Spire2/Fam168a/Smchd1/Rad51ap1/Parn/Cyp1b1/Oga/Stat6/Kat5/Ercc8/Npas2/Hsp90ab1/Ruvbl1/Dbf4/Ube2n/Cdk…	184
GO:0007030	Golgi organization	93/7898	136/18112	4.26e-09	7.82e-07	5.76e-07	Map2k1/Stx6/Rab2a/Atl3/Gak/Gorasp2/Gbf1/Csnk1a1/Pi4k2a/Atl2/Tmed9/Myo18a/Trappc12/Fbxw8/Sec16a/Nploc4/Camsap2/Gorasp1/Cog4/Tmed7/Fam174b/Bhlha15/Tjap1/Cul7/Tmed2/Cog1/Pde4dip/Dync2h1/Rab33b/Yipf5/Map2k2/Cdk1/Rab29/Trip11/Plekhm2/Arhgef7/Prmt5/Tmed4/Ehd3/Uso1/Ubxn2b/Dym/Stx18/Rab30/Cog3/Kifc3/Cog7/Cog5/Huwe1/Mapk1/Hikeshi/Atp8b2/Golga5/Vrk1/Cdc42/Surf4/Obsl1/Trappc11/Zw10/Armh3/Golga2/Lysmd3/Lrrk2…	93
GO:0000819	sister chromatid segregation	122/7898	189/18112	4.61e-09	8.22e-07	6.06e-07	Chfr/Kpnb1/Phb2/Vps4b/Incenp/Cdc26/Rab11a/Espl1/Cdk5rap2/Birc5/Pcid2/Dync1li1/Fbxw7/Smc1a/Nusap1/Kif18b/Psmg2/Eml3/Prc1/Mad1l1/Cdc20/Pds5b/Kif4a/Ccnb1/Hecw2/Nek6/Pttg1/Smc4/Ncapg/Top2a/Ik/Plk1/Pds5a/Kif22/Klhl22/Tacc3/Racgap1/Ttk/Baz1b/Axin2/Chtf8/Sgo2/Ndc80/Cdca8/Dis3l2/Ube2c/Kif2c/Tubg1/Map10/Bub1b/Spag5/Lcmt1/Ncaph/Knstrn/Kif14/Kntc1/Cdc27/Akap8l/Riok2/Sgo1/Katnb1/Cenpe/Nek2/Chmp7/Apc/Cdt1/Sfp…	122
GO:0042176	regulation of protein catabolic process	233/7898	403/18112	4.81e-09	8.37e-07	6.17e-07	Rad23b/Socs5/Chfr/Csnk2a1/Psen1/Prkcg/Nedd4/Gga1/Dab2ip/Arel1/Timp3/Tlk2/Fyn/N4bp1/Mtm1/Trib1/Abca2/Rnf144a/Prkaca/Sf3b3/Csnk1a1/Ptpn3/Tnfaip3/Rnf14/Rnf144b/Usp5/Rnft2/Fbxw8/Nedd4l/Gna12/Ric1/Pml/Plk2/Ubqln4/Sgta/Ube2k/Sdcbp/Fbxw7/Styx/Trib3/Camlg/Zer1/Tmem9/Gpx1/Plekhg5/Vps35/Ddb1/Pacsin3/Cdc20/Fmr1/Pbk/Trim67/Nupr1/Laptm4b/Anks1a/Sgsm3/Hecw2/Pdcl3/Desi1/Lrig2/Timp4/Arih2/Snx12/Rps7/Ldlr/Plk1/Uf…	233
GO:0061512	protein localization to cilium	55/7898	71/18112	6e-09	1.02e-06	7.49e-07	Gga1/Rab11fip3/Tctn1/Pcare/Bbs1/Rabep1/Zdhhc3/Ttc21a/Lztfl1/Odad4/Dnaaf11/Arl6/Dync2h1/Zfp423/Tulp3/Tmem107/Rab29/Ccdc40/Exoc4/Ift122/Arl3/Zmynd10/Ift140/Ccdc66/Rom1/Tbc1d32/Cdk20/Gas8/Dnah11/Entr1/Wdr35/Invs/Mapk15/Tub/Rab8a/Ttc26/Wdr19/Ccdc39/Ift80/Bbs4/Inpp5e/Fam149b1/Ttc21b/Spata7/Snx10/Tulp2/Tulp1/Arf4/Gsk3b/Efcab7/Bbs9/Ift20/Cplane1/Gfy/Ehd1	55
GO:0006605	protein targeting	182/7898	304/18112	6.73e-09	1.05e-06	7.73e-07	Hspd1/Nedd4/Adora1/Tomm22/Spcs2/Vps41/Zdhhc6/Fyn/Cacng3/Chp1/Golga7/Nlgn1/Slc1a1/Zfand6/Synj2bp/Syngr2/Bap1/Agk/Sec61a2/Get1/Ap4b1/Trak2/Pml/Tcaf1/Srpra/Sgta/Golga7b/Gdi1/Man1a1/Rtp3/Leprot/Ank3/Zdhhc3/Fbxw7/Pik3r4/Siah3/Pex5l/Mon1a/Tram1/Srp68/Zdhhc20/Lamp2/Tomm34/Npepps/Zdhhc24/Chm/Tomm40/Prnp/Ap4m1/Zdhhc14/Ube2l3/Timm29/Arih2/Mfn2/Mon1b/Rab27a/Gnptab/Mief1/Zdhhc18/M6pr/Zdhhc23/Pex12/Rab8b/Tram…	182
GO:0043161	proteasome-mediated ubiquitin-dependent protein catabolic process	243/7898	424/18112	6.75e-09	1.05e-06	7.73e-07	Rad23b/Socs5/Fbxl16/Chfr/Derl1/Psen1/Edem2/Nedd4/Spopl/Arel1/Fbxo33/Fbxl3/Tlk2/N4bp1/Mtm1/Trib1/Fbxw4/Ppp2cb/Rnf144a/Csnk1a1/Appbp2/Cdc26/Rnf14/Psma5/Fbxo2/Gid8/Amfr/Rnf144b/Wdr26/Usp5/Fbxw8/Fbxw11/Nedd4l/Gna12/Nploc4/Aup1/Pml/Plk2/Fbxl4/Ubqln4/Rmnd5a/Sgta/Man1a1/Ube2k/Canx/Sdcbp/Ltn1/Rnf4/Klhdc10/Fbxw7/Styx/Trib3/Camlg/Zer1/Edem3/Siah3/Fbxo31/Tnfaip1/Ccdc47/Ddb1/Klhdc2/Cdc20/Arrb2/Pbk/Fem1b/Trim…	243
GO:0098876	vesicle-mediated transport to the plasma membrane	97/7898	144/18112	6.79e-09	1.05e-06	7.73e-07	Clstn1/Gga1/Stx6/Ccdc93/Dennd1a/Rab11fip3/Krt18/Vps39/Myo5b/Golga7/Vamp3/Slc1a1/Phaf1/Rab11a/Inpp5f/Nsg1/Sec16a/Bbs1/Rabep1/Ank3/Vps35l/Prepl/Tamalin/Acap2/Vps35/Ankrd50/Kif13a/Ehd2/Arhgap1/Vps26a/Snx17/Exoc1/Gga2/Arhgap44/Snx12/Amn/Mapk10/Vamp2/Rab31/Stx1b/Steap2/Exoc4/Lypla1/Arl3/Cplx1/Exoc2/Exoc5/Ehd3/Vps26c/Acsl3/Stxbp6/Entr1/Arf6/Stx4/Rab8a/Rab34/Rab11fip4/Lyplal1/Micall1/Blzf1/Rab7a/Golph3/…	97
GO:2000112	regulation of cellular macromolecule biosynthetic process	268/7898	474/18112	6.83e-09	1.05e-06	7.73e-07	Hbs1l/Shmt2/Mknk2/Slc35a4/Enc1/Slc6a9/Gle1/Dcp1a/Eif3c/Serp1/Thbs1/Eif5a2/Uhmk1/Tent4a/Mrps27/Mknk1/Abcb10/Chp1/Larp1/Pxylp1/Pomt2/Eprs/Shmt1/Sesn2/Cnot8/Abca2/Ncbp2/Lsm1/Itm2a/Jak3/Ptbp1/Pus7/Cirbp/Eif4g2/Mettl14/Neurl1/Pcif1/Atf4/Pml/Cpeb1/Hnrnpd/Zfp385a/Hnrnpl/Cnot10/Purb/Impact/Nolc1/Larp1b/Pld1/Eif2ak2/Tmed2/Unk/Ncbp1/Ireb2/Fmr1/Tnrc6a/Eif2ak3/Eif4enif1/Rpl26/Zfp36l2/Gck/Celf1/Eif1/Mlh1/Eif5…	268
GO:0090150	establishment of protein localization to membrane	159/7898	260/18112	7.65e-09	1.15e-06	8.46e-07	Clstn1/Emc1/Gga1/Reep2/Adora1/Tomm22/Gorasp2/Krt18/Zdhhc6/Fyn/Myo5b/Chp1/Golga7/Vamp3/Mmgt1/Slc1a1/Emc10/Clip1/Phaf1/Rab11a/Agk/Nsg1/Sec61a2/Get1/Calm3/Sec16a/Reep1/Bbs1/Gorasp1/Tcaf1/Srpra/Sgta/Golga7b/Gdi1/Rtp3/Ank3/Zdhhc3/Prepl/Tamalin/Camlg/Vps35/Kif13a/Rilpl1/Ccdc47/Tram1/Emc3/Srp68/Zdhhc20/Arl6/Zdhhc24/Chm/Tomm40/Prnp/Zdhhc14/Gga2/Timm29/Arhgap44/Amn/Mapk10/Vamp2/Rab31/Rilpl2/Mief1/Zdhhc18/…	159
GO:0010977	negative regulation of neuron projection development	110/7898	168/18112	8.05e-09	1.18e-06	8.7e-07	Psen1/Ryk/RGD1307443/Gak/Neo1/Rtn4r/Cers2/Rit2/Rnf6/Sema3a/Map2/Dab1/Ptpn9/Nlgn1/Rap1gap2/Inpp5f/Sema3c/Trak2/Gdi1/Sez6/Dync1i2/Adam17/Sema3e/Carm1/Sema4b/Epha7/Sema4f/Ulk2/Dennd5a/Ptprs/Kank1/Sema3f/Lrig2/Rufy3/Cyth2/Spart/Dab2/Ptprg/Rab29/Sema6b/Trim46/Epha4/Cd38/Stx1b/Sema4c/Ntn1/Stmn2/Bcl11a/Il15ra/Map4k4/Ulk1/Spock1/Tsku/Thy1/Lpar1/Mbp/Rgma/Arf6/Rtn4/Sema5a/Snapin/Dnm3/Sema6d/Nrp1/Mt3/Rtn4rl…	110
GO:0006913	nucleocytoplasmic transport	195/7898	330/18112	8.48e-09	1.2e-06	8.84e-07	Psen1/Nedd4/Pom121/Abce1/Xpo6/Gle1/Uhmk1/Kpnb1/Stk3/Chp1/Jup/Thoc7/Phb2/Nup210/Drd1/Xpot/Ncbp2/Ei24/Ipo9/Nup155/Atf2/Prkaca/Mapk14/Rangap1/Tnpo3/Dnajc27/Nup35/Ptpn11/Pml/Nxt2/Hnrnpd/Hyal2/Pcid2/Ncbp3/Lmna/Kpna5/Nup188/Hspa9/Styx/Dusp16/Nolc1/Angpt1/Fam53c/Anp32b/Mcm3ap/Ncbp1/Tnpo2/Kpna4/Eif4enif1/Ltv1/Tmco6/Desi1/Cchcr1/Phax/Ect2/Cdk1/Nop9/Rbm15b/Cfl1/Eny2/Sirt7/Rab18/Fam53a/Ranbp6/Heatr3/Ddx25/I…	195
GO:0006302	double-strand break repair	163/7898	268/18112	8.65e-09	1.2e-06	8.84e-07	Fbh1/Fh/Ercc1/Actb/Polb/Wdr48/H2ax/Pml/Ubqln4/Ercc4/Rnf8/Parp1/Samhd1/Mrnip/Hsf1/Fan1/Rbbp8/Brd8/Nsmce1/Mcm5/Slc25a16/Ep400/Ercc5/Mcm7/Mlh1/Foxm1/Actr2/Yeats4/Gins2/Sirt6/Sirt7/Rad51/Aplf/Smarcal1/Mms19/Mms22l/Slx1b/Spire2/Tonsl/Smchd1/Rad51ap1/Kat5/Usp51/Ercc8/Polq/Ubr5/Ruvbl1/Lig3/Kdm2a/Ube2n/Prkdc/Dmc1/Xrcc2/Cgas/Helq/Actr8/Tex15/Parpbp/Ercc6/Sfpq/Parp2/Mcm2/Tdp1/Swsap1/Trrap/Morf4l2/Babam1/Uv…	163
GO:0060828	regulation of canonical Wnt signaling pathway	152/7898	247/18112	8.88e-09	1.2e-06	8.84e-07	Ankrd6/Psen1/Dab2ip/Ccny/Stk3/Tle3/Mapk14/Csnk1a1/Nrarp/Gid8/Amfr/Jade1/Tle2/Mllt3/Gli1/Sfrp1/Trpm4/Dkk4/Tmem131l/Cyld/Wnt11/Tmem9/Fgfr3/Ilk/Rspo3/Ppm1b/Vps35/Adgra2/Fuz/Kank1/Usp47/Scyl2/Ptpro/Siah2/Sulf2/Plekha4/Dab2/Nkd2/Axin2/Sox10/Fgf10/Tmem198b/Csnk1e/Dact3/Prdm15/Otulin/Foxo3/Frzb/Tle1/Tle5/App/Pfdn5/Atp6ap2/Ror2/Shh/Shisa6/Ccnyl1/Ptpru/Ubr5/Ruvbl1/Amer3/Zbed3/Fgfr2/Ppm1a/Peg12/Tmem170b/Fz…	152
GO:0044772	mitotic cell cycle phase transition	238/7898	415/18112	8.9e-09	1.2e-06	8.84e-07	Ccnd3/Itgb1/Chfr/Adamts1/Fbxl3/Ercc3/Ddr2/Ccny/Cdk16/Phb2/Vps4b/Ccnd1/Iqgap3/Lzts1/Cdc26/Jade1/Rab11a/Senp2/Calm3/Cdk5rap2/Birc5/Pml/Plk2/Pcid2/Mta3/Dync1li1/Adam17/Ctdsp2/Mrnip/Ccna2/Fbxo31/Psmg2/Spast/Ppm1d/Anp32b/Rbbp8/Ddb1/Mad1l1/Cdkn2c/Usp47/Mbd4/Rgcc/Ccnb1/Ccni/Cenpf/Hecw2/Nek11/Ccnd2/Kat14/Tpd52l1/Mblac1/Rpl26/Nek6/Zfp36l2/Brd7/Cdk1/Foxm1/Ik/Plk1/Camk2d/Klhl22/Tacc3/Slfn13/Ttk/Camk2a/Rint1…	238
GO:0060996	dendritic spine development	90/7898	132/18112	9.46e-09	1.25e-06	9.21e-07	Dlg4/Psen1/Sipa1l1/Myo5b/Nlgn2/Nlgn1/Eif4g2/Neurl1/Plk2/Dnm1l/Pak4/Rac1/Cux2/Ptprs/Abi2/Fmr1/Pdlim5/Pak3/Lrp8/Marcks/Arhgap44/Mef2c/Mfn2/Actr2/Wnt7a/Camk2a/Cfl1/RGD1563888/Cpeb3/Eef2k/Epha4/Arhgap33/Camk1/Shank3/Lzts3/Asap1/Dip2a/Dlg5/Prmt3/Adam10/Zdhhc15/Tiam1/Uba6/Dvl1/Crebbp/Hnrnpk/Lpar1/Grn/Ppfia2/Dbnl/Arf6/Zmynd8/Arid1b/Kalrn/Cdkl5/Opa1/Cdc42/Git1/Dnm3/Septin7/Baiap2/Pak1/Abi3bp/Lrrk2/Ephb3/…	90
GO:0051962	positive regulation of nervous system development	209/7898	358/18112	1.01e-08	1.29e-06	9.53e-07	Prkci/Clstn1/Map2k1/Adgrb3/Ache/Robo1/Myo5b/Chodl/Nlgn2/Nptn/Crabp2/Nlgn1/Plxna2/Numb/Ist1/Kit/Rab11a/Eif4g2/Neurl1/Fbxw8/Plxnc1/Eif2b2/Dnm1l/Slitrk6/Gdi1/Slitrk5/Drd2/Slitrk3/Cx3cl1/LRRTM1/Sox11/Ilk/Lrrtm4/Cbln2/Fbxo31/Wdr62/Cux2/Cul7/Flrt3/Fmr1/Ascl1/Dcx/Adgrl2/Pak3/Shtn1/Lrp8/Marcks/Clstn2/Map2k2/Rufy3/Mfn2/Actr2/Vstm5/Lrrtm3/Ufl1/Thbs2/Wnt7a/Il34/Adgrl1/Asic2/Qk/Cdh4/Sox10/Eef2k/Epha4/Prmt5/M…	209
GO:0010506	regulation of autophagy	169/7898	280/18112	1.02e-08	1.29e-06	9.53e-07	Map2k1/Dcn/Tp53inp2/Gpsm1/Zmpste24/Pip4k2c/Larp1/Mtm1/Sesn2/Foxk2/Lzts1/Nampt/Fez1/Eif4g2/Atg2a/Sh3bp4/Plk2/Dnm1l/Ubqln4/Foxk1/Ercc4/Bcl2l11/Fez2/Tbc1d14/Trim27/Atg14/Fbxw7/Wdr41/Trib3/Pik3r4/Snx30/Trim68/Ulk2/Elapor1/Nupr1/Rmc1/Tp53inp1/Tfeb/Gnai3/Dap/Ufl1/Klhl22/Phf23/Rasip1/Cptp/Atf6/Atg5/Bag3/Ambra1/Clec16a/Mtmr4/Rab3gap1/Ubqln2/Foxo3/Atg7/Usp36/Tecpr1/Kat5/Fbxl2/Ulk1/Fbxo7/Tspo/Sh3glb1/Snx7/…	169
GO:0097120	receptor localization to synapse	57/7898	75/18112	1.11e-08	1.37e-06	1.01e-06	Clstn1/Map2k1/Neto1/Dlg4/Cacng7/Cacng3/Prkcz/Nptn/Cep112/Nlgn1/Synj2bp/Rab11a/Lgi1/Nptxr/Cacng4/Nsg1/Zdhhc3/Tamalin/Cnih2/Vps35/Iqsec2/Anks1b/Arhgap44/Mapk10/Cnih3/Vamp2/Camk2a/Kif5a/Stx1b/Dlg3/Cplx1/Shisa6/Adam10/Adam22/Tnik/Gphn/Cacng2/Stx7/Gpc6/Stx4/Kalrn/Rab8a/Nrxn1/Git1/Lrrc7/Erbin/Cacng8/Dbn1/Dag1/Nptx2/Gsk3b/Gpc4/Grip1/Stx3/Snap47/Nptx1/Rap1a	57
GO:0009101	glycoprotein biosynthetic process	173/7898	288/18112	1.12e-08	1.37e-06	1.01e-06	Uggt1/Psen1/Galnt9/Slc35c1/St8sia5/Serp1/Chp1/Glce/Pxylp1/Pomt2/Large1/Abca2/Plod3/St8sia1/Pofut2/Itm2a/Alg2/Mgat4b/Pgm3/Jak3/Alg9/B3galt5/Tnip1/Fam20b/Fkrp/Cant1/St6galnac6/Trak2/Gorasp1/B3gnt5/Ext2/B4galt2/Eogt/Poglut3/Pomgnt2/Ddost/Pmm2/Pomk/Mgat4a/Galnt7/Dpm1/Chst3/Extl1/Tmtc2/Mgat3/St6gal1/Tusc3/B3gnt8/Xylt2/Hbegf/Trip11/Galnt3/St3gal5/Phlda1/Dhdds/Abo/Dse/Itm2b/Soat1/Dpagt1/Srd5a3/Bace2/Mag…	173
GO:0051169	nuclear transport	195/7898	331/18112	1.18e-08	1.37e-06	1.01e-06	Psen1/Nedd4/Pom121/Abce1/Xpo6/Gle1/Uhmk1/Kpnb1/Stk3/Chp1/Jup/Thoc7/Phb2/Nup210/Drd1/Xpot/Ncbp2/Ei24/Ipo9/Nup155/Atf2/Prkaca/Mapk14/Rangap1/Tnpo3/Dnajc27/Nup35/Ptpn11/Pml/Nxt2/Hnrnpd/Hyal2/Pcid2/Ncbp3/Lmna/Kpna5/Nup188/Hspa9/Styx/Dusp16/Nolc1/Angpt1/Fam53c/Anp32b/Mcm3ap/Ncbp1/Tnpo2/Kpna4/Eif4enif1/Ltv1/Tmco6/Desi1/Cchcr1/Phax/Ect2/Cdk1/Nop9/Rbm15b/Cfl1/Eny2/Sirt7/Rab18/Fam53a/Ranbp6/Heatr3/Ddx25/I…	195
GO:0000209	protein polyubiquitination	149/7898	242/18112	1.18e-08	1.37e-06	1.01e-06	Chfr/Nedd4/Trim62/Arel1/Traf3/Ubox5/Rnf144a/Rnf6/Cdc26/Tnfaip3/Rnf14/Amfr/Rnf144b/Rnf20/Fbxw11/Nedd4l/Ube2q1/Ube2ql1/Rnf8/Ube2k/Trim27/Rnf4/Fbxw7/Marchf8/Ttc3/Trim68/Trim3/Birc3/Mgrn1/Ube2u/Hecw2/Ube2l3/Arih2/Nhlrc3/Marchf6/Nfe2l1/Hectd1/Ube2c/Rbck1/Birc2/Daw1/Ambra1/Shprh/Ube2d1/Rnf40/Cbfb/Fbxo22/Fbxo38/Tmem129/Ercc8/Rnf19a/Topors/Wwp2/Rnf115/Cdc27/Ubr5/Arih1/Ube2n/Dtl/Irf2bp1/Rnf114/Taf1/Jade2/…	149
GO:0051656	establishment of organelle localization	237/7898	414/18112	1.19e-08	1.37e-06	1.01e-06	Nefh/Itgb1/Map2k1/Smpd3/Psen1/Abce1/Ap3b2/Tacc1/Mreg/Gbf1/Arhgef2/Kpnb1/Myo5b/Chp1/Sphk2/Vps4b/Incenp/Map2/Prkcz/Bicd2/Nlgn1/Ripor1/Arfgap3/Fez1/Kit/Ap1ar/Rab11a/Tfg/Tacc2/Tmed9/Ap3m2/Trappc12/Sec16a/Cdk5rap2/Fbxw11/Birc5/Trak2/Uchl1/Syt11/Wasf1/Stard3/Sdcbp/Nusap1/Klhl12/Spast/Cnih2/Tesk1/Tmem201/Kif13a/Eml3/Tmed2/Mad1l1/Sapcd2/Fam91a1/Armcx3/Ltv1/Dnm1/Ccnb1/Cenpf/Adora2b/Actr10/Mlh1/Cops5/Pdpk1…	237
GO:0007029	endoplasmic reticulum organization	67/7898	92/18112	1.2e-08	1.37e-06	1.01e-06	Emc1/Reep2/Lpcat3/Atl3/Gak/Smpd4/Mmgt1/Lnpk/Cacna1s/Emc10/Tor1b/Atl2/Get1/Sec16a/Reep1/Sgta/Camlg/Vapb/Tmcc1/Ccdc47/Tram1/Tmed2/Emc3/Eif2ak3/Shtn1/Rab18/Rtn3/Tram1l1/Rab3gap1/Ubl4a/Stx18/Cert1/Casq1/Zbed3/Mospd3/Gramd2a/Arl6ip1/Esyt3/Rtn4/Mapk15/Retreg3/Jagn1/Esyt2/Reep3/Lrrk2/Reep5/Trdn/Zfyve27/Pex5/Htt/Mia3/Get4/Rab3gap2/Lman1/Myo5a/Tmem38a/Polr2m/Tram2/Emc6/Reep4/Wdr83os/Rab10/Lman1l/Sec61a1/S…	67
GO:0007611	learning or memory	202/7898	345/18112	1.29e-08	1.44e-06	1.06e-06	Itgb1/Asic1/Neto1/Psen1/Prkcg/Itga8/Ctns/Adgrb3/Rcan1/Pde8b/Slc11a2/Pcdh8/Ddhd2/Shank2/Drd1/Shisa7/Scn2a/Ntsr1/Prkcz/Nptn/Slc1a1/Jun/Kit/Amfr/Pak6/Ttbk1/Grm7/Deaf1/Plk2/Syt11/Zfp385a/Hrh3/B4galt2/Dgki/Trpm4/Drd2/Oprk1/Foxp2/Chrd/Cux2/Nr4a2/Abi2/Ppt1/Rcan2/Meis2/Pomk/Gria1/Ccnd2/Prnp/Slc24a2/Gmfb/Mef2c/Mapk8ip2/Ldlr/Ptgs1/Actr2/Esr2/Nts/Jph3/Camk2n1/Dcdc2/Cpeb3/Pias1/Dbi/Shc3/Pak5/Cck/Shank3/Pde1b…	202
GO:0043547	positive regulation of GTPase activity	155/7898	254/18112	1.44e-08	1.59e-06	1.17e-06	Tbc1d9b/Itgb1/Map2k1/Rasgrf1/Tbc1d8/Gnb5/Tbc1d1/Rgs10/Sipa1l1/Lims1/Rtn4r/Dennd1a/Arhgap24/Mmut/Tbc1d5/Rgl1/Tbc1d16/Abr/Rap1gap2/Rangap1/Bcar3/Ric1/Als2/Tbc1d14/Tax1bp3/Ralgps1/Cx3cl1/Ralgds/Wdr41/Wnt11/Elmod2/Tbc1d2b/Itga6/Rundc1/S1pr1/Sipa1l3/Rgs7/Slc27a4/Sgsm3/Rasgef1a/Fermt2/Wnt4/Arhgap25/Rgs8/Grtp1/F11r/Tbc1d8b/Ect2/Mtss2/Adap1/Ralgapa2/Arhgap11a/Evi5l/Arhgap6/Arhgef7/Arhgef15/Rgl2/Tbc1d10b/…	155
GO:0007346	regulation of mitotic cell cycle	263/7898	467/18112	1.55e-08	1.66e-06	1.22e-06	Trim35/Ccnd3/Chfr/Smpd3/Adamts1/Fgfr1/Gbf1/Ercc3/Zmpste24/Brinp3/Ddr2/Phb2/Vps4b/Ccnd1/Atf2/Asns/Cdc26/Ptpn3/Cdk10/Jade1/Rab11a/Senp2/Ptpn11/Cdk5rap2/Birc5/Pml/Pcid2/Ttc28/Mta3/Mki67/Dync1li1/Sdcbp/Adam17/Drd2/Ctdsp2/Cyld/Mrnip/Hsf1/Nusap1/Fgfr3/Tom1l2/Fbxo31/Psmg2/Usp2/Map3k20/Wdr62/Anp32b/Cul7/Ddb1/Mad1l1/Cdkn2c/Meis2/Ascl1/Usp47/Ppp1r10/Mbd4/Rgcc/Ccnb1/Cenpf/Hecw2/Nek11/Ccnd2/Mblac1/Rpl26/Nek6…	263
GO:2001233	regulation of apoptotic signaling pathway	233/7898	407/18112	1.57e-08	1.66e-06	1.22e-06	Fbh1/Map2k1/Hyou1/Psen1/Dab2ip/Fgfr1/Vnn1/Thbs1/Rrn3/Grina/Timp3/Arhgef2/Fyn/Stk3/Lck/Ei24/Triap1/Acaa2/Ndufs3/Tnfaip3/Jak3/Ghitm/Gfral/Armc10/Pml/Dnm1l/Hyal2/Zfp385a/Bcl2l11/Lmna/Pea15/Sfrp1/Ptpn1/Parp1/Raf1/Cx3cl1/Ar/Fbxw7/Cyld/Creb3/Gpx1/Mapk8ip1/Nr4a2/Nme5/Gnai2/Arrb2/Fem1b/Nupr1/Itga6/Usp47/Eif2ak3/Tmbim6/Vdac2/Slc35f6/Tp53inp1/Maged1/Gnai3/Wnt4/Tpd52l1/Rpl26/Traf7/Hspb1/Prdx2/Siah2/Rps7/Map…	233
GO:0006836	neurotransmitter transport	158/7898	260/18112	1.58e-08	1.66e-06	1.22e-06	Itgb1/Asic1/Psen1/Prkcg/Ica1/Slc6a17/Slc6a9/Pdyn/Slc6a8/Nrn1/Drd1/Syt2/Prkaca/Chrna4/Htr1b/Napa/Nlgn1/Nat8l/Slc1a3/Ap3m2/Calm3/Grm7/Trak2/Dnm1l/Gabra2/Stx1a/Dgki/Mctp1/Kcnc3/Drd2/Prepl/Syt7/Bace1/Flot1/Prkce/Cacna1a/Slc6a6/Slc29a4/Fmr1/Ppt1/Gpm6b/Sv2a/Cacna1b/Nos1/Adora2b/Mef2c/Syt9/Vamp2/Cadps/Wnt7a/Htr2c/Atp2a2/Camk2a/Lin7c/Syn2/Slc6a7/Stx1b/Slc1a6/Pnkd/Rab3gap1/Htr1a/Cplx1/Mctp2/Brsk1/Chrna3/P…	158
GO:0050770	regulation of axonogenesis	121/7898	190/18112	1.73e-08	1.78e-06	1.31e-06	Map2k1/Psen1/Ryk/RGD1307443/Sipa1l1/Rtn4r/Ache/Robo1/Myo5b/Chodl/Rnf6/Sema3a/Map2/Dab1/Crabp2/Plxna2/Ist1/Rab11a/Eif4g2/Sema3c/Plxnc1/Eif2b2/Trak2/Gdi1/Sema3e/Sema4b/Epha7/Sema4f/Ilk/Cacna1a/Ulk2/Ptprs/Dcx/Pak3/Shtn1/Sema3f/Map2k2/Rufy3/Spart/Wnt7a/Sema6b/Cdh4/Trim46/Epha4/Map3k13/Sema4c/Ntn1/Bcl11a/Brsk1/Slitrk1/Ulk1/Atp5mc1/Trak1/Cntn2/Cntf/Thy1/Tiam1/Plxnb1/Mbp/Dbnl/Rgma/Plxnb3/Vegfa/Metrn/Rtn…	121
GO:0030111	regulation of Wnt signaling pathway	186/7898	315/18112	2.01e-08	2.04e-06	1.5e-06	Ankrd6/Csnk2a1/Psen1/Smarca4/Dab2ip/Ccny/Stk3/Tle3/Mapk14/Csnk1a1/Tnfaip3/Nrarp/Gid8/Amfr/Jade1/Tle2/Mllt3/Rnf43/Gli1/Sfrp1/Tax1bp3/Trpm4/Dkk4/Tmem131l/Cyld/Wnt11/Tmem9/Fgfr3/Ilk/Rspo3/Ppm1b/Vps35/Adgra2/Fuz/Kank1/Usp47/Scyl2/Ptpro/Siah2/Sulf2/Plekha4/Dab2/Nkd2/Dcdc2/Axin2/Nxn/Pbxip1/Sox10/Fgf10/Tmem198b/Csnk1e/Dact3/Prdm15/Otulin/Sulf1/Foxo3/Frzb/Grb10/Tle1/Tle5/App/Pfdn5/Atp6ap2/Ror2/Shh/Shisa6…	186
GO:0000070	mitotic sister chromatid segregation	105/7898	161/18112	2.39e-08	2.36e-06	1.74e-06	Kpnb1/Vps4b/Incenp/Cdc26/Rab11a/Espl1/Cdk5rap2/Birc5/Pcid2/Dync1li1/Smc1a/Nusap1/Kif18b/Psmg2/Eml3/Prc1/Mad1l1/Cdc20/Pds5b/Kif4a/Ccnb1/Hecw2/Nek6/Pttg1/Smc4/Ncapg/Ik/Plk1/Pds5a/Kif22/Klhl22/Tacc3/Racgap1/Ttk/Baz1b/Chtf8/Sgo2/Ndc80/Cdca8/Dis3l2/Ube2c/Kif2c/Tubg1/Map10/Bub1b/Spag5/Lcmt1/Ncaph/Knstrn/Kif14/Kntc1/Cdc27/Akap8l/Riok2/Sgo1/Katnb1/Cenpe/Nek2/Chmp7/Apc/Cdt1/Nuf2/Anapc4/Cdc23/Ankrd53/Cenpc…	105
GO:0050807	regulation of synapse organization	160/7898	265/18112	2.41e-08	2.36e-06	1.74e-06	Clstn1/Nedd4/Dab2ip/Sipa1l1/Adgrb3/Fyn/Myo5b/Nectin1/Pcdh8/Nlgn2/Shank2/Mapk14/Nlgn1/Neurl1/Dnm1l/Slitrk6/Slitrk5/Drd2/Slitrk3/LRRTM1/Farp1/Epha7/Lrrtm4/Cbln2/Vps35/Cux2/Ntng2/Ptprs/Flrt3/Abi2/Cdc20/Fmr1/Adgrl2/Pdlim5/Pak3/Sparc/Sema3f/Prnp/Ptpro/Lrp8/Cttnbp2/Lrfn4/Marcks/Arhgap44/Clstn2/Mef2c/Mfn2/Actr2/Vstm5/Lrrtm3/Thbs2/Wnt7a/Adgrl1/Cfl1/Asic2/Mdga2/Eef2k/Epha4/Arhgef15/Septin11/Lrrc24/Arhgap3…	160
GO:0007265	Ras protein signal transduction	203/7898	349/18112	2.43e-08	2.36e-06	1.74e-06	Ssx2ip/Itgb1/Map2k1/Arhgef25/Rasgrf1/Mapkap1/Rab4a/Rab2a/Nkiras2/Dab2ip/Rhov/Mmd2/Rtn4r/Dennd1a/Arhgap24/Robo1/Gbf1/Arhgef2/Kpnb1/Mras/Setdb1/Rap2c/Ppp2cb/Rit2/Rgl1/Iqgap3/Ripor1/Synj2bp/Jun/Nras/Gna12/Plk2/Wasf1/Gdi1/Als2/Cdc42ep1/Dgki/Sdcbp/Rac1/Tax1bp3/Ralgps1/Ralgds/Ccna2/Flot1/Plekhg5/Rhoj/Tnfaip1/Iqsec2/Elmo1/Abi2/Trim67/Phactr4/Lztr1/Kank1/Rab33a/Arrb1/Sgsm3/Rasgef1a/Shtn1/Rab33b/F11r/Shoc…	203
GO:0033044	regulation of chromosome organization	131/7898	210/18112	2.88e-08	2.76e-06	2.03e-06	Chfr/Acd/Gnl3l/Map3k4/Ercc1/Setdb1/H3f3a/Cdc26/Trappc12/Cdk5rap2/Birc5/Pml/Hnrnpd/Pcid2/Ercc4/Lmna/Parp1/Dync1li1/Rnf4/Psmg2/Mad1l1/Ppp1r10/Ccnb1/Hecw2/Nek6/Pttg1/Smc4/Ncapg/Top2a/Ik/Plk1/Klhl22/Tacc3/Nat10/Ttk/Baz1b/Axin2/Sirt6/Sgo2/Ndc80/Ube2c/Cct3/Wdhd1/Bub1b/Pkib/Lcmt1/Ncaph/Slx1b/Kntc1/Parn/Cdc27/Ruvbl1/Riok2/Cdk2/Cenpe/Nek2/Mcrs1/Upf1/Apc/Actr8/Cdt1/Sfpq/Mcm2/Mapk1/Anapc4/Hnrnpa2b1/Mapk15/C…	131
GO:0000045	autophagosome assembly	72/7898	102/18112	3.03e-08	2.86e-06	2.11e-06	Psen1/Map1lc3b/Tp53inp2/Pip4k2c/Mtm1/Wdr45b/Fez1/Atg2a/Fez2/Tbc1d14/Atg14/Atg9a/Snx30/Rab19/Ulk2/Elapor1/Nupr1/Tp53inp1/Rab33b/Ap4m1/Synpo2/Mfn2/Phf23/Atp2a2/Atg5/Bag3/Ambra1/Rab1b/Rab3gap1/Ubqln2/Atg7/Pikfyve/Ubxn2b/Ulk1/Sh3glb1/Snx7/Scfd1/RGD1359108/Wipi1/Lrsam1/Ehmt2/Lrrk2/Ralb/Ift88/Pik3c3/Rab7a/Rab23/Rab3gap2/Arsg/Tmem39a/Sec22b/Gabarapl2/Arfip2/Tcirg1/Rb1cc1/Nsfl1c/Rab1a/Ubqln1/Trappc8/Atg1…	72
GO:1902115	regulation of organelle assembly	135/7898	218/18112	3.41e-08	3.17e-06	2.34e-06	Sipa1l1/Arhgef2/Pip4k2c/Mtm1/Vps4b/Numb/Cdk10/Fez1/Nptxr/Trappc12/Cdk5rap2/Atg2a/Plk2/Ccp110/Rabep2/Fez2/Sdcbp/Tbc1d14/Mak/Rnf4/LRRTM1/Cyld/Gsn/G3bp2/Snx30/Kif15/Tesk1/Eml3/Fuz/Ptprs/Elapor1/Nupr1/Lrfn4/Mfn2/Plk1/Arhgef9/Phf23/Dcdc2/Evi5l/Pdcd6ip/Atg5/Dync2li1/Rab1b/Spag5/Rab3gap1/Ubqln2/Asap1/Zmynd10/Sdc4/Ift140/Tbc1d7/Pikfyve/Stx18/Ulk1/Sh3glb1/Snx7/Gap43/Kat2a/Mapk8/Chmp7/Mphosph9/Mapk9/Entr1/…	135
GO:0016311	dephosphorylation	235/7898	414/18112	3.66e-08	3.36e-06	2.47e-06	Entpd6/Plppr5/Adora1/Minpp1/Rcan1/Ppm1j/Bpnt1/Pptc7/Plppr4/Ptprr/Lrrc40/Dusp18/Rprd1a/Chp1/Pxylp1/Mtm1/Rngtt/Lck/Ppp2cb/Nsmf/Mtmr1/Ptpn9/Ptpn3/Plppr2/Ptbp1/Ssh3/Lhpp/Acp5/Inpp5f/Impa1/Ptpn11/Calm3/Ssu72/Fbxw11/Gna12/Ppp1r11/Ppp1r16b/Pdp1/Fkbp1b/Sppl3/Ptpn1/Ppp1r17/Cdkn3/Drd2/Ctdsp2/Ppp6r2/Styx/Phospho1/Sgpp2/Dusp16/LOC497940/Vrk3/Ppp1r36/Ppm1b/Ppp5c/Ppm1d/Thnsl2/Psph/Ptprs/Gnai2/Cttnbp2nl/Bpnt2/P…	235
GO:0030705	cytoskeleton-dependent intracellular transport	120/7898	190/18112	3.96e-08	3.58e-06	2.64e-06	Nefh/Ssx2ip/Flot2/Map2k1/Ap3b2/Mreg/Tmem108/Myo5b/Dync2i1/Map6d1/Map2/Prkcz/Bicd2/Arl8b/Fez1/Ap3m2/Fbxw11/Trak2/Uchl1/Klc3/Wasf1/Dync1i2/Mak/Ttc21a/Ift81/Spast/Cnih2/Tmem201/Kif13a/Fmr1/Bsn/Armcx3/Dync2h1/Dynlrb1/Hspb1/Actr10/Hook2/Bloc1s6/Kif3a/Kif5a/Ift52/Trim46/Bloc1s5/Dync2li1/Ccdc88b/Lca5l/Ift122/Arl3/Spg7/App/Ift140/Dync1i1/Ift74/Trak1/Bbs12/Rhot2/Ppfia2/Sfpq/Hap1/Stau1/Wdr35/Tub/Sun2/Ttc26…	120
GO:0009100	glycoprotein metabolic process	203/7898	351/18112	4.49e-08	4e-06	2.95e-06	Uggt1/Psen1/Edem2/Dcn/Manba/Galnt9/Slc35c1/St8sia5/Serp1/Chp1/Glce/Pxylp1/Pomt2/Large1/Abca2/Plod3/St8sia1/Pofut2/Itm2a/Alg2/Mgat4b/Pgm3/Jak3/Fbxo2/Alg9/B3galt5/Tnip1/Fam20b/Fkrp/Ganab/Bgn/Cant1/St6galnac6/Trak2/Egflam/Gorasp1/B3gnt5/Ext2/Man1a1/B4galt2/Eogt/Gpc1/Edem3/Poglut3/Dsel/Pomgnt2/Ddost/Pmm2/Bpnt2/Pomk/Mgat4a/Galnt7/Dpm1/Chst3/Extl1/Spock3/Sulf2/Tmtc2/Mgat3/St6gal1/Tusc3/B3gnt8/Xylt2/Hbe…	203
GO:0031346	positive regulation of cell projection organization	254/7898	453/18112	4.59e-08	4.04e-06	2.98e-06	Prkci/Itgb1/Map2k1/Plppr5/Dlg4/Adamts1/Cntn1/Dab2ip/Fgfr1/Enc1/Rrn3/Ache/Robo1/Fyn/Myo5b/Chodl/Rit2/Arsb/Nptn/Crabp2/Nlgn1/Plxna2/Numb/Ptbp1/Ist1/Fez1/Clip1/Kit/Dmd/Rab11a/Eif4g2/Tenm2/Neurl1/Fbxw8/Plxnc1/Eif2b2/Dnm1l/Cpeb1/Ccp110/Fkbp1b/Gdi1/Cdc42ep1/Atp8a2/Rac1/Sez6/Adam17/Cx3cl1/Ilk/Fbxo31/Cux2/Cul7/Fuz/Twf1/Abi2/Fmr1/Trim67/Itga6/Dcx/Pak3/Shtn1/Ikbkb/Lrp8/Hspb1/Marcks/Map2k2/Rufy3/Mfn2/Actr2/…	254
GO:0031647	regulation of protein stability	178/7898	302/18112	4.81e-08	4.18e-06	3.08e-06	Hspd1/Flot2/Chfr/Derl1/Ddi2/Nf2/Gnl3l/Fbxl3/Atp1b1/Stk3/Chp1/Golga7/Phb2/Atp1b3/Wiz/Hip1r/Senp2/Get1/Sec16a/Fbxw11/Nedd4l/Pml/Tmem25/Lmna/Usp4/Fbxw7/Gsn/Camlg/Flot1/Siah3/Usp2/Vps35/Telo2/Lamp2/Ddost/Usp47/Cdc37/Usp27x/Pdcl3/Prnp/Nr1d1/Rps7/Plk1/Prkra/Glmp/Sirt6/Gapdh/Ndc80/Cct3/Epha4/Cd74/Bag3/Rnf128/Tmem183a/Dvl3/Taf9b/Ubl4a/Usp36/Tardbp/Fbxo7/Ubr5/Hsp90ab1/Wdr81/Tspan1/Dnaja3/Sh3glb1/Zbed3/Rab…	178
GO:0098813	nuclear chromosome segregation	164/7898	275/18112	5.36e-08	4.59e-06	3.38e-06	Chfr/Kpnb1/Phb2/Vps4b/Incenp/Klhdc8b/Cdc26/Rab11a/Trappc12/Espl1/Cdk5rap2/Birc5/Cpeb1/Pcid2/Abraxas2/Dync1li1/Fbxw7/Smc1a/Nusap1/Kif18b/Psmg2/Eml3/Prc1/Mad1l1/Cdc20/Pds5b/Kif4a/Ccnb1/Cenpf/Hecw2/Nek6/Pttg1/Smc4/Ncapg/Ect2/Mlh1/Mlh3/Top2a/Ik/Plk1/Actr2/Pds5a/Kif22/Klhl22/Tacc3/Racgap1/Ttk/Baz1b/Axin2/Chtf8/Sgo2/Ndc80/Sirt7/Cdca8/Dis3l2/Ube2c/Kif2c/Tubg1/Map10/Bub1b/Spag5/Lcmt1/Ncaph/Knstrn/Kif14/K…	164
GO:0045732	positive regulation of protein catabolic process	141/7898	231/18112	6.24e-08	5.29e-06	3.9e-06	Socs5/Chfr/Csnk2a1/Psen1/Nedd4/Gga1/Dab2ip/Arel1/Trib1/Abca2/Rnf144a/Csnk1a1/Tnfaip3/Rnf14/Rnf144b/Usp5/Rnft2/Fbxw8/Nedd4l/Plk2/Sgta/Fbxw7/Trib3/Zer1/Vps35/Ddb1/Pacsin3/Cdc20/Fmr1/Trim67/Nupr1/Sgsm3/Hecw2/Arih2/Ldlr/Plk1/Dab2/Nkd2/Sirt6/Pabir1/Gja1/Pias1/Cblb/Csnk1e/Cdkn1b/Ubqln2/Atg7/Tmem259/Rnf40/Fbxo22/Sumo3/App/Rnf19a/Wwp2/Arih1/Dtl/Dnajb2/Bbs7/Dvl1/Mapk8/Fbxl5/Laptm5/Apc/Mapk9/Rgma/Vps11/Xbp…	141
GO:0006887	exocytosis	231/7898	408/18112	6.37e-08	5.32e-06	3.92e-06	Smpd3/Psen1/Prkcg/Scamp5/Vps41/Myo5b/Sphk2/Cdk16/Vamp3/Vps4b/Nrn1/Drd1/Exoc3/Syt2/Prkaca/Abr/Anxa4/Chrna4/Htr1b/Arl8b/Napa/Nlgn1/Pi4k2a/Kit/Syngr2/Rab11a/Anxa3/Mical1/Rab3d/Calm3/Grm7/Dnm1l/Syt11/Fez2/Stx1a/Dgki/Sdcbp/Exph5/Syt10/Drd2/Prepl/Syt7/Bace1/Prkce/Cacna1a/Pex5l/Gnai2/Fmr1/Sv2a/Cacna1b/Rab33b/Exoc1/Adora2b/Arhgap44/Syt9/Cops5/Vamp2/Pdpk1/Cadps/Scrn1/Sytl4/Wnt7a/Scamp1/Rab31/Glrx/Atp2a2/C…	231
GO:0046488	phosphatidylinositol metabolic process	99/7898	152/18112	6.58e-08	5.43e-06	4e-06	Socs5/Bpnt1/Pigt/Pip4k2c/Pik3cd/Mtm1/Cdipt/Mtmr1/Pgap3/Pi4k2a/Pigo/Pigc/Inpp5f/Impa1/Galr2/Piga/Ipmk/Pigs/Atg14/Lpgat1/Itpkc/Pik3r4/Ip6k1/Pip5k1b/Ttc7b/Bpnt2/Dpm1/Tmem150a/Vac14/Pik3r6/Ip6k2/Mtmr11/Pik3r3/Htr2c/Mtmr12/Pigx/Impa2/Pdgfa/Cds1/Slc27a1/Mtmr4/Plcd1/Pikfyve/Pigb/Socs2/Socs3/Pgap4/Pi4ka/Pdgfrb/Plcg2/Pigl/Socs6/Pdgfb/Plcg1/Efr3b/Uvrag/Pi4kb/Inpp1/Mtmr10/Pigq/Ttc7a/Mppe1/Nudt4/Itpkb/Pgap1/…	99
GO:0046777	protein autophosphorylation	148/7898	245/18112	7.62e-08	6.17e-06	4.54e-06	Csnk2a1/Prkcg/Mapkapk2/Stk16/Mknk2/Fgfr1/Uhmk1/Ddr2/Fyn/Mknk1/Chp1/Rap2c/Lck/Prkaca/Mapk14/Jun/Kit/Phka1/Calm3/Mak/Hspa9/Epha7/Fgfr3/Impact/Pdgfra/Tesk1/Ulk2/Sik2/Eif2ak2/Map3k11/Eif2ak3/Nek6/Map2k2/Map3k12/Stk10/Camk2d/Mink1/Ttk/Camk2a/Pdgfa/Eef2k/Epha4/Zap70/Map3k13/Vegfc/Brd4/Brsk1/Erbb4/Pikfyve/Ulk1/Prkx/Melk/Fgfr2/Riok2/Epha1/Thy1/Tnik/Nek2/Mark3/Camk2g/Ros1/Nek10/Prkd2/Taf1/Slk/Ddr1/Pdgfrb/…	148
GO:0050767	regulation of neurogenesis	255/7898	457/18112	7.66e-08	6.17e-06	4.54e-06	Prkci/Map2k1/Psen1/Ryk/Nf2/RGD1307443/Rtn4r/Ache/Robo1/Cers2/Arhgef2/Myo5b/Chodl/Rnf6/Sema3a/Map2/Dab1/Nptn/Crabp2/Plxna2/Numb/Ist1/Kit/Rab11a/Eif4g2/Sema3c/Neurl1/Fbxw8/Plxnc1/Eif2b2/Trak2/Dnm1l/Gorasp1/Gdi1/Lhx2/Sema3e/Drd2/Cx3cl1/Sema4b/Sox11/Epha7/Fgfr3/Sema4f/Ilk/Fbxo31/Wdr62/Ulk2/Cux2/Cul7/Ptprs/Fmr1/Ascl1/Dcx/Pak3/Shtn1/Sema3f/Lrp8/Nos1/Marcks/Nr1d1/Map2k2/Ldlr/Rufy3/Mfn2/Actr2/Ufl1/Spart/…	255
GO:0016197	endosomal transport	137/7898	224/18112	8.06e-08	6.35e-06	4.68e-06	Gga1/Stx6/Ankfy1/Ccdc93/Dennd1a/Rab11fip3/Gbf1/Vps39/Myo5b/Vamp3/Vps4b/Tbc1d5/Arl8b/Tmem50a/Rab11a/Inpp5f/Nsg1/Ric1/Dnm1l/Tmem87a/Als2/Leprot/Tbc1d14/Vps35l/Trim27/Prepl/Tamalin/Acap2/Vps36/Gosr1/Tmcc1/Vps35/Ankrd50/Zfyve9/Dennd5a/Ehd2/Rab7b/Laptm4b/Arhgap1/Itsn2/Vps26a/Snx17/Arhgap44/Snx12/Rab6a/Rab29/RGD1566265/Tbc1d10b/Ehd3/Pikfyve/Vps26c/Pheta2/Mvb12a/Chmp7/Entr1/Arf6/Reps1/Heatr5b/Snx33/Rab8…	137
GO:0051650	establishment of vesicle localization	109/7898	171/18112	8.08e-08	6.35e-06	4.68e-06	Map2k1/Smpd3/Psen1/Ap3b2/Mreg/Gbf1/Myo5b/Chp1/Vps4b/Map2/Prkcz/Nlgn1/Arfgap3/Ap1ar/Rab11a/Tfg/Tmed9/Ap3m2/Sec16a/Fbxw11/Trak2/Syt11/Stard3/Sdcbp/Klhl12/Cnih2/Tesk1/Kif13a/Tmed2/Fam91a1/Dnm1/Cops5/Bloc1s6/Wdr11/Rab27a/Trip11/Kif5a/Trim46/Pdcd6ip/Bloc1s5/Shroom2/Exoc4/Sdc4/Dync1i1/Trak1/Fgfr2/Rab3a/Mapk8/Ppfia2/Preb/Tor1a/Hap1/Mapk15/Kif1b/Cep19/Wipi1/Lin7a/Nde1/Snapin/Dnm3/Ap3s2/Ap3s1/F8a1/Ykt6/Ar…	109
GO:0060560	developmental growth involved in morphogenesis	170/7898	288/18112	8.3e-08	6.43e-06	4.74e-06	Itgb1/Vcl/Ryk/Cyfip2/Ndn/RGD1307443/Cacng7/Rtn4r/Robo1/Tmem108/Myo5b/Nrn1/Cpne9/Syt2/Rnf6/Sema3a/Postn/Map2/Prkcz/Crabp2/Ist1/Esr1/Rab11a/Pak6/Eif4g2/Kdm5b/Sema3c/Nedd4l/Eif2b2/Wasf1/Gdi1/Spag6l/Sfrp1/Lhx2/Sema3e/Sema4b/Slc12a2/Wnt11/Epha7/Sema4f/Ilk/Impact/Ulk2/Ptprs/Flrt3/Dcx/S1pr1/Itsn2/Zfp84/Shtn1/Sema3f/Rufy3/Spart/Cfl1/Sirt6/Sema6b/Wdr36/Cdh4/Trim46/Fgf10/Map3k13/Med12/Sema4c/Ntn1/Wnt7b/Kif…	170
GO:0006644	phospholipid metabolic process	213/7898	373/18112	8.38e-08	6.43e-06	4.74e-06	Socs5/Samd8/Smpd3/Plppr5/Lpcat3/Agpat1/Bpnt1/Pigt/Plppr4/Mboat2/Smpd4/Pip4k2c/Pik3cd/Chp1/Sphk2/Mtm1/Phb2/Abca2/Cdipt/Mtmr1/Ptdss1/Pgap3/Pi4k2a/Plppr2/Pigo/Abhd4/Pigc/Inpp5f/Impa1/Etnk1/Galr2/Phka1/Abhd8/Scarb1/Abhd5/Piga/Ipmk/Dgki/Pigs/Atg14/Lpgat1/Itpkc/Pnpla6/Pik3r4/Ip6k1/Pip5k1b/Pgs1/Pisd/Vapa/Pld1/Bscl2/Pnpla3/Ttc7b/Bpnt2/Cds2/Plpp1/Dpm1/Tmem150a/Vac14/Pgp/Chkb/Pik3r6/Smpdl3b/Ip6k2/Mtmr11/Ld…	213
GO:0007051	spindle organization	119/7898	190/18112	8.88e-08	6.65e-06	4.9e-06	Tacc1/Kpnb1/Mapre3/Tubgcp4/Vps4b/Incenp/Tpx2/Rab11a/Tacc2/Espl1/Plk2/Abraxas2/Tppp/Dync1li1/Tubgcp5/Rnf4/Smc1a/Spast/Kif15/Wdr62/Eml3/Prc1/Ccdc61/Cdc20/Pde4dip/Kif4a/Kif11/Ccnb1/Efhc1/Mlh1/Dlgap5/Cdk1/Plk1/Cep72/Tacc3/Racgap1/Ndc80/Tubg1/Lsm14a/Map10/Spag5/Knstrn/Cenpe/Nek2/Chmp7/Haus3/Dctn6/Tubgcp6/Tubb5/Haus5/Nuf2/Map4/Mapk15/Cep63/Mybl2/Ankrd53/Uvrag/Rps3/Map9/Spc25/Cenph/Psrc1/Golga2/Cep97/Au…	119
GO:0051648	vesicle localization	119/7898	190/18112	8.88e-08	6.65e-06	4.9e-06	Map2k1/Smpd3/Psen1/Ap3b2/Mreg/Gbf1/Myo5b/Chp1/Vps4b/Nlgn2/Map2/Prkcz/Nlgn1/Arfgap3/Ap1ar/Rab11a/Tfg/Tmed9/Ap3m2/Sec16a/Fbxw11/Trak2/Syt11/Stard3/Sdcbp/Klhl12/Cnih2/Tesk1/Kif13a/Tmed2/Fam91a1/Dnm1/Cops5/Bloc1s6/Wdr11/Rab27a/Trip11/Syn2/Kif5a/Trim46/Pdcd6ip/Bloc1s5/Shroom2/Exoc4/Sdc4/Dync1i1/Uso1/Trak1/Fgfr2/Rab3a/Mapk8/Ppfia2/Preb/Tor1a/Hap1/Mapk15/Nrxn1/Kif1b/Cep19/Wipi1/Lin7a/Nde1/Snapin/Dnm3/Ap…	119
GO:1903362	regulation of cellular protein catabolic process	155/7898	259/18112	8.96e-08	6.65e-06	4.9e-06	Rad23b/Socs5/Chfr/Csnk2a1/Psen1/Prkcg/Dab2ip/Tlk2/N4bp1/Mtm1/Trib1/Abca2/Rnf144a/Prkaca/Csnk1a1/Tnfaip3/Rnf14/Rnf144b/Usp5/Rnft2/Fbxw8/Gna12/Ric1/Pml/Plk2/Ubqln4/Sgta/Ube2k/Sdcbp/Fbxw7/Styx/Trib3/Camlg/Zer1/Gpx1/Vps35/Cdc20/Fmr1/Pbk/Trim67/Nupr1/Laptm4b/Anks1a/Pdcl3/Desi1/Arih2/Rps7/Ldlr/Plk1/Ufl1/Mgat3/Dab2/Nfe2l1/Nkd2/Sirt6/Pabir1/Pias1/Furin/Epha4/Araf/Csnk1e/Clec16a/Ubqln2/Atg7/Tmem259/Rnf40/…	155
GO:0071897	DNA biosynthetic process	120/7898	192/18112	9.3e-08	6.82e-06	5.03e-06	Smpd3/Acd/Gnl3l/Map3k4/Polb/Pcna/Jade1/Pml/Hnrnpd/Polg/Polg2/Pold4/Arrb2/Telo2/Tep1/Pak3/Rgcc/Tk1/Camk2d/Gins2/Nat10/Chtf8/Gja1/Cct3/Hgf/Pole/Nox4/Pkib/Kcnk2/Parn/Cyp1b1/Polq/Hsp90ab1/Lig3/Dtl/Nek2/Rfc4/Mcrs1/Pold2/Prkd2/Pdgfrb/Vegfa/Ptges3/Jade2/Trex1/Pdgfb/Mapk1/Hnrnpa2b1/Mapk15/Poli/Stn1/Terf2/Meaf6/Gins4/Gfer/Chek1/Cct8/Dkc1/Pinx1/Mapkapk5/Vcp/Klf4/Hnrnpa1/Cct4/Hrob/Tnf/Atr/Rev1/Faap20/Tinf2/…	120
GO:0031331	positive regulation of cellular catabolic process	255/7898	458/18112	9.87e-08	7.16e-06	5.28e-06	Socs5/Map2k1/Chfr/Psen1/Ttc5/Nnt/Abcd1/Dcn/Dab2ip/Dcp1a/Tent4a/Tp53inp2/Gpsm1/Pip4k2c/Larp1/Trib1/Sesn2/Cnot8/Abca2/Rnf144a/Lsm1/Csnk1a1/Tnfaip3/Rnf14/Gtpbp1/Rnf144b/Mettl14/Usp5/Rnft2/Fbxw8/Atg2a/Sh3bp4/Plk2/Hnrnpd/Abhd5/Sgta/Bcl2l11/Ptpn1/Trim27/Fbxw7/Trib3/Hsf1/Zer1/Snx30/Trim68/Vps35/Ulk2/Pacsin3/Elapor1/Cdc20/Fmr1/Trim67/Nupr1/Tnrc6a/Igfbp3/Gpd1/Eif4enif1/Tp53inp1/Tfeb/Gnai3/Zfp36l2/Gck/Celf…	255
GO:0018205	peptidyl-lysine modification	228/7898	404/18112	1.1e-07	7.9e-06	5.83e-06	Nfya/Fh/Wdr5/Ncoa1/Smarca4/Zmiz1/Gnl3l/Zmpste24/Sphk2/Setdb1/Mtf2/Lias/Actb/Ctr9/Atf2/Plod3/Taf7/Rangap1/Supt7l/Jade1/Rps6ka5/Mllt3/Nelfa/Ehmt1/Senp2/Kdm4b/Pml/Mllt1/Kansl1/Lmna/Brpf3/Stx1a/Trpm4/Trim27/Uhrf2/Setd7/Eef1akmt2/Loxl2/Wdr5b/Trim16/Naa60/Mcm3ap/Brd8/Smyd5/Prdm2/Arrb1/Kat14/Desi1/Traf7/Msl3/Brd7/Ep400/Nos1/Sirt5/Pole3/Gtf3c4/Yeats4/Clock/Nfyc/Phf19/Camkmt/Eny2/Senp3/Tollip/Sirt7/Pias1/…	228
GO:0007269	neurotransmitter secretion	125/7898	202/18112	1.15e-07	8.08e-06	5.95e-06	Asic1/Psen1/Prkcg/Slc6a9/Pdyn/Nrn1/Drd1/Syt2/Prkaca/Chrna4/Htr1b/Napa/Nlgn1/Ap3m2/Calm3/Grm7/Dnm1l/Stx1a/Dgki/Mctp1/Kcnc3/Drd2/Prepl/Syt7/Bace1/Prkce/Cacna1a/Fmr1/Ppt1/Sv2a/Cacna1b/Adora2b/Mef2c/Syt9/Vamp2/Cadps/Wnt7a/Htr2c/Atp2a2/Camk2a/Lin7c/Syn2/Stx1b/Pnkd/Rab3gap1/Htr1a/Cplx1/Mctp2/Brsk1/Chrna3/P2ry1/Cplx3/Syt12/Tacr2/Rab3a/Cplx2/Dvl1/Stx7/Ppfia2/Xbp1/Ctbp2/Stx4/Pdzd11/Erc2/Stxbp5/Nrxn1/Git1/…	125
GO:0099643	signal release from synapse	125/7898	202/18112	1.15e-07	8.08e-06	5.95e-06	Asic1/Psen1/Prkcg/Slc6a9/Pdyn/Nrn1/Drd1/Syt2/Prkaca/Chrna4/Htr1b/Napa/Nlgn1/Ap3m2/Calm3/Grm7/Dnm1l/Stx1a/Dgki/Mctp1/Kcnc3/Drd2/Prepl/Syt7/Bace1/Prkce/Cacna1a/Fmr1/Ppt1/Sv2a/Cacna1b/Adora2b/Mef2c/Syt9/Vamp2/Cadps/Wnt7a/Htr2c/Atp2a2/Camk2a/Lin7c/Syn2/Stx1b/Pnkd/Rab3gap1/Htr1a/Cplx1/Mctp2/Brsk1/Chrna3/P2ry1/Cplx3/Syt12/Tacr2/Rab3a/Cplx2/Dvl1/Stx7/Ppfia2/Xbp1/Ctbp2/Stx4/Pdzd11/Erc2/Stxbp5/Nrxn1/Git1/…	125
GO:0198738	cell-cell signaling by wnt	243/7898	435/18112	1.36e-07	9.44e-06	6.96e-06	Bcl9/Ankrd6/Csnk2a1/Psen1/Ryk/Wif1/Bcl9l/Smarca4/Dab2ip/Ccny/Stk3/Mesd/Tle3/Ccnd1/Mapk14/Csnk1a1/Tnfaip3/Nrarp/Tgfb1i1/Gid8/Amfr/Jade1/Tle2/Mllt3/Rnf43/Senp2/Gli1/Sfrp1/Rac1/Tax1bp3/Trpm4/Dkk4/Drd2/Tmem131l/Cyld/Wnt11/Tmem9/Fgfr3/Ilk/Klhl12/Rspo3/Ppm1b/Grk6/Vps35/Adgra2/Ddb1/Fuz/Kank1/Usp47/Arl6/Fermt2/Wnt4/Scyl2/Ptpro/Siah2/Sulf2/Plekha4/Mgat3/Wnt7a/Dab2/Nkd2/Dcdc2/Axin2/Nxn/Porcn/Strn/Pbxip1/So…	243
GO:0048285	organelle fission	274/7898	498/18112	1.4e-07	9.57e-06	7.05e-06	Chfr/Smpd3/Dcn/Cyp26b1/Kpnb1/Phb2/Ddhd2/Vps4b/Incenp/Klhdc8b/Tpx2/Cdc26/Rab11a/Espl1/Cdk5rap2/Birc5/Dnm1l/Cpeb1/Pcid2/Abraxas2/Bcl2l11/Mki67/Zscan21/Dync1li1/Foxj3/Drd2/Smc1a/Hsf1/Nusap1/Fgfr3/Tom1l2/Tmcc1/Kif18b/Psmg2/Spast/Kif15/Vps35/Eml3/Cul7/Prc1/Ccdc61/Mad1l1/Cdc20/Banf1/Pds5b/Cox10/Kif4a/Kif11/Rgcc/Ccnb1/Mtfr1l/Hecw2/Wnt4/Foxj2/Cyrib/Nek6/Pttg1/Smc4/Ncapg/Mlh1/Mlh3/Top2a/Mfn2/Ik/Tdrkh/Plk1…	274
GO:1905037	autophagosome organization	74/7898	108/18112	1.41e-07	9.57e-06	7.05e-06	Psen1/Map1lc3b/Tp53inp2/Pip4k2c/Mtm1/Wdr45b/Fez1/Atg2a/Fez2/Tbc1d14/Atg14/Atg9a/Snx30/Rab19/Ulk2/Elapor1/Nupr1/Tp53inp1/Rab33b/Ap4m1/Synpo2/Mfn2/Phf23/Atp2a2/Atg5/Bag3/Ambra1/Rab1b/Rab3gap1/Ubqln2/Atg7/Pikfyve/Ubxn2b/Ulk1/Sh3glb1/Snx7/Scfd1/RGD1359108/Wipi1/Lrsam1/Ehmt2/Lrrk2/Ralb/Ift88/Pik3c3/Rab7a/Rab23/Rab3gap2/Arsg/Tmem39a/Cln3/Ulk3/Sec22b/Gabarapl2/Arfip2/Tcirg1/Rb1cc1/Nsfl1c/Rab1a/Ubqln1/Tr…	74
GO:1904951	positive regulation of establishment of protein localization	212/7898	373/18112	1.47e-07	9.91e-06	7.3e-06	Coro2b/Tm9sf4/Psen1/Edem2/Serp1/Fyn/Chp1/Jup/Nlgn2/Prkaca/Prkcz/Mapk14/Ripor1/Ptbp1/Bap1/Myo18a/Dnm1l/Hyal2/Abat/Tcaf1/Leprot/Ank3/Exph5/Rac1/C2cd2l/Trpm4/Fbxw7/Sri/Prkce/Vps35/Anp32b/Gpr68/Arrb1/Npepps/Gck/Exoc1/Prnp/Ube2l3/Arih2/Pfkfb2/Ect2/Rufy3/Cdk1/Vamp2/Sytl4/Hdhd2/Camk2n1/Glrx/Rab29/Kif3a/Gja1/Mief1/Cct3/Myrip/Cd38/Cd2ap/Ipo5/Bag3/Camk1/Zfand1/Capn10/Vegfc/Itgb1bp1/Xpo4/Cftr/Kif20b/Atg7/Og…	212
GO:0008654	phospholipid biosynthetic process	137/7898	226/18112	1.71e-07	1.14e-05	8.41e-06	Socs5/Samd8/Lpcat3/Agpat1/Bpnt1/Pigt/Mboat2/Pip4k2c/Pik3cd/Chp1/Sphk2/Abca2/Cdipt/Ptdss1/Pgap3/Pi4k2a/Pigo/Abhd4/Pigc/Impa1/Etnk1/Phka1/Abhd8/Abhd5/Piga/Ipmk/Dgki/Pigs/Atg14/Itpkc/Pik3r4/Ip6k1/Pip5k1b/Pgs1/Pisd/Vapa/Pld1/Bscl2/Pnpla3/Ttc7b/Bpnt2/Cds2/Dpm1/Tmem150a/Vac14/Chkb/Pik3r6/Ip6k2/Pik3r3/Htr2c/Pigx/Impa2/Pdgfa/Cds1/Slc27a1/Dhdds/Rab38/Serinc5/Tamm41/Erbb4/Pikfyve/Pigb/Socs2/Socs3/Sh3glb1/P…	137
GO:0016055	Wnt signaling pathway	241/7898	432/18112	1.77e-07	1.17e-05	8.61e-06	Bcl9/Ankrd6/Csnk2a1/Psen1/Ryk/Wif1/Bcl9l/Smarca4/Dab2ip/Ccny/Stk3/Mesd/Tle3/Ccnd1/Mapk14/Csnk1a1/Tnfaip3/Nrarp/Tgfb1i1/Gid8/Amfr/Jade1/Tle2/Mllt3/Rnf43/Senp2/Gli1/Sfrp1/Rac1/Tax1bp3/Trpm4/Dkk4/Drd2/Tmem131l/Cyld/Wnt11/Tmem9/Fgfr3/Ilk/Klhl12/Rspo3/Ppm1b/Grk6/Vps35/Adgra2/Ddb1/Fuz/Kank1/Usp47/Arl6/Fermt2/Wnt4/Scyl2/Ptpro/Siah2/Sulf2/Plekha4/Mgat3/Wnt7a/Dab2/Nkd2/Dcdc2/Axin2/Nxn/Porcn/Strn/Pbxip1/So…	241
GO:0043543	protein acylation	155/7898	261/18112	1.79e-07	1.17e-05	8.61e-06	Nfya/Wdr5/Ncoa1/Smarca4/Zdhhc6/Zmpste24/Zdhhc5/Sphk2/Golga7/Actb/Map6d1/Atf2/Taf7/Dlst/Supt7l/Jade1/Rps6ka5/Mllt3/Zdhhc8/Pml/Mllt1/Kansl1/Golga7b/Brpf3/Zdhhc3/Trim16/Ppm1b/Naa60/Nmt2/Mcm3ap/Brd8/Nupr1/Zdhhc20/Arrb1/Zdhhc24/Kat14/Zdhhc14/Msl3/Brd7/Ep400/Nos1/Pole3/Gtf3c4/Yeats4/Clock/Nat10/Nfyc/Eny2/Porcn/Zdhhc18/Pbxip1/Atg5/Zdhhc23/Hhatl/Msl1/Camk1/Atg7/Fam161a/Kat6b/Naa40/Oga/Piwil2/Brd4/Dip2a/A…	155
GO:0034599	cellular response to oxidative stress	193/7898	336/18112	1.89e-07	1.2e-05	8.83e-06	Nefh/Prdx3/Akr1b1/Smpd3/Mapkap1/Slc4a11/Lonp1/Abcd1/Rbm11/Vnn1/Ngb/Reg3b/Ddr2/Fyn/Slc11a2/Sesn2/Atf2/Epas1/Slc1a1/Tnfaip3/Pcna/Jun/Axl/Ptpn11/Atf4/Pml/Fbln5/Parp1/Ncoa7/Fbxw7/Hsf1/G6pd/Impact/Gpx1/Ppp5c/Pdgfra/Foxp1/Nr4a2/Nme5/Lancl1/Tp53inp1/Sigmar1/Hspb1/Prdx2/Ect2/Cdk1/Mgat3/Nfe2l1/Prkra/Glrx/Atp2a2/Cfl1/Hgf/Cblb/Arg1/Pxn/Diablo/Foxo3/Apex1/Ppargc1b/Atg7/Cyp1b1/Oxr1/Stat6/App/Sirpa/Kat5/Slc8a1…	193
GO:0006486	protein glycosylation	128/7898	209/18112	1.9e-07	1.2e-05	8.83e-06	Uggt1/Psen1/Galnt9/Slc35c1/St8sia5/Serp1/Chp1/Pomt2/Large1/Abca2/Plod3/St8sia1/Pofut2/Alg2/Mgat4b/Pgm3/Alg9/B3galt5/Fkrp/St6galnac6/Trak2/Gorasp1/B3gnt5/Ext2/B4galt2/Eogt/Poglut3/Pomgnt2/Ddost/Pmm2/Pomk/Mgat4a/Galnt7/Dpm1/Extl1/Tmtc2/Mgat3/St6gal1/Tusc3/B3gnt8/Trip11/Galnt3/St3gal5/Dhdds/Abo/Dpagt1/Srd5a3/Magt1/Dolpp1/Oga/Mgat2/Pomgnt1/B3galt2/Mgat5b/Tmem165/Alg3/B3galt4/Fut9/Fut8/Cog3/Galnt16/Co…	128
GO:0043413	macromolecule glycosylation	128/7898	209/18112	1.9e-07	1.2e-05	8.83e-06	Uggt1/Psen1/Galnt9/Slc35c1/St8sia5/Serp1/Chp1/Pomt2/Large1/Abca2/Plod3/St8sia1/Pofut2/Alg2/Mgat4b/Pgm3/Alg9/B3galt5/Fkrp/St6galnac6/Trak2/Gorasp1/B3gnt5/Ext2/B4galt2/Eogt/Poglut3/Pomgnt2/Ddost/Pmm2/Pomk/Mgat4a/Galnt7/Dpm1/Extl1/Tmtc2/Mgat3/St6gal1/Tusc3/B3gnt8/Trip11/Galnt3/St3gal5/Dhdds/Abo/Dpagt1/Srd5a3/Magt1/Dolpp1/Oga/Mgat2/Pomgnt1/B3galt2/Mgat5b/Tmem165/Alg3/B3galt4/Fut9/Fut8/Cog3/Galnt16/Co…	128
GO:1901987	regulation of cell cycle phase transition	223/7898	396/18112	1.91e-07	1.2e-05	8.83e-06	Ccnd3/Chfr/Adamts1/Ercc3/Ddr2/Phb2/Vps4b/Ccnd1/Atf2/Mapk14/Cdc26/Tcim/Cdk10/Atp2b4/Jade1/Cirbp/Rab11a/Senp2/Ptpn11/Gli1/Cdk5rap2/H2ax/Birc5/Cry1/Pml/Pcid2/Mta3/Dync1li1/Adam17/Ctdsp2/Mrnip/Fbxo31/Psmg2/Map3k20/Dyrk3/Anp32b/Ddb1/Mad1l1/Cdkn2c/Fem1b/Usp47/Ppp1r10/Slc25a16/Mbd4/Rgcc/Ccnb1/Cenpf/Hecw2/Nek11/Ccnd2/Mblac1/Rpl26/Nek6/Zfp36l2/Brd7/Cdk1/Ik/Plk1/Camk2d/Klhl22/Clock/Slfn13/Ttk/Rint1/Pabir1/…	223
GO:2001020	regulation of response to DNA damage stimulus	157/7898	266/18112	2.58e-07	1.59e-05	1.18e-05	Fbh1/Prkcg/Fh/Zmpste24/Ercc1/Actb/Triap1/Wdr48/Pcna/Cebpg/Senp2/Cry1/Pml/Ubqln4/Zfp385a/Ercc4/Rnf8/Parp1/Mrnip/Hsf1/Map3k20/Dyrk3/Rbbp8/Brd8/Fmr1/Fem1b/Nsmce1/Usp47/Ppp1r10/Rpl26/Ep400/Foxm1/Actr2/Yeats4/Axin2/Sirt6/Sirt7/Rad51/Fgf10/Cd74/Eef1e1/Mms19/Casp9/Spire2/Fam168a/Smchd1/Rad51ap1/Brd4/Ell3/Kat5/Usp51/Ercc8/Polq/Fxr2/Ubr5/Npas2/Pla2r1/Ruvbl1/Ube2n/Prkdc/Cgas/Mcrs1/Hnrnpk/Nkx3-1/Actr8/Tex15…	157
GO:0035082	axoneme assembly	61/7898	86/18112	2.58e-07	1.59e-05	1.18e-05	Rsph4a/Dnai3/Dnaaf3/Spag1/Neurl1/Rsph1/Spag6l/Ccdc65/Odad1/Dnajb13/Odad4/Spag17/Dnaaf11/Dcx/Dnaaf1/Dnaaf2/Spef2/Lrguk/Cfap206/Tekt2/Ccdc40/Iqcg/Drc1/Daw1/Zmynd10/Rsph9/Cfap69/Dnah1/Cfap44/Cluap1/Gas8/Dnai2/Ccdc103/Hydin/Dnah2/Cfap47/Dnaaf8/Hoatz/Ttc12/Dnai1/Ttc26/Dnal1/Ccdc39/Spef1/Ulk4/Ttll5/Cfap91/Ift88/Odad3/Rp1/Dnah5/Dnaaf4/Ak7/Ofd1/Ttll1/Drc7/Mns1/Cep131/Dnah17/Cfap157/Rp1l1	61
GO:0000280	nuclear division	247/7898	446/18112	2.82e-07	1.72e-05	1.27e-05	Chfr/Smpd3/Cyp26b1/Kpnb1/Phb2/Vps4b/Incenp/Klhdc8b/Tpx2/Cdc26/Rab11a/Espl1/Cdk5rap2/Birc5/Cpeb1/Pcid2/Abraxas2/Bcl2l11/Mki67/Zscan21/Dync1li1/Foxj3/Drd2/Smc1a/Hsf1/Nusap1/Fgfr3/Tom1l2/Kif18b/Psmg2/Spast/Kif15/Eml3/Cul7/Prc1/Ccdc61/Mad1l1/Cdc20/Banf1/Pds5b/Kif4a/Kif11/Rgcc/Ccnb1/Hecw2/Wnt4/Foxj2/Nek6/Pttg1/Smc4/Ncapg/Mlh1/Mlh3/Top2a/Ik/Tdrkh/Plk1/Actr2/Pds5a/Kif22/Klhl22/Nfe2l1/Tacc3/Racgap1/Ttk/B…	247
GO:0006397	mRNA processing	232/7898	416/18112	3.09e-07	1.87e-05	1.38e-05	Rbm11/Sf3a1/Supt4h1/Srsf12/Sf3b4/Zrsr1/Rprd1a/Srpk2/Thoc7/Rngtt/Celf5/Ncbp2/Ctr9/Usp39/Prkaca/Sf3b3/Lsm1/Prpf4/Gpkow/Ptbp1/Cirbp/Slbp/Rnf20/Snrpb2/Prmt7/Mettl14/Fblim1/Ddx23/Ssu72/Slc39a5/Clp1/Rbmx2/Cpeb1/Snu13/Rbmxl1/Mbnl1/Hnrnpl/Srpk1/Usp4/Virma/Carm1/Hsf1/Khdrbs2/Scaf4/Fip1l1/Prpf6/Ptbp2/Bud13/Gemin4/Nsrp1/Prpf8/Ncbp1/Fmr1/Txnl4a/Ccnb1/Mblac1/Celf1/Srsf4/Ppil3/Hnrnpf/Ik/Luc7l/Snrpn/Pde12/Rbm15…	232
GO:0007612	learning	121/7898	197/18112	3.26e-07	1.95e-05	1.44e-05	Itgb1/Asic1/Neto1/Ctns/Adgrb3/Pde8b/Ddhd2/Shank2/Drd1/Ntsr1/Nptn/Slc1a1/Jun/Kit/Pak6/Grm7/Deaf1/Syt11/Hrh3/B4galt2/Dgki/Drd2/Oprk1/Foxp2/Chrd/Ppt1/Meis2/Slc24a2/Gmfb/Mapk8ip2/Ptgs1/Actr2/Nts/Jph3/Dcdc2/Pias1/Pak5/Cck/Shank3/Pde1b/Ric8a/Zzef1/Brsk1/App/Sorcs3/Neurod2/Ptgs2/Cntn2/Adcy3/Ppp1r9b/Atp8a1/Tacr2/Ppp1r1b/Uba6/Slc8a3/Pgrmc1/Kalrn/Eif2ak4/Nrxn1/Git1/Oprl1/Syngap1/Pak1/Taco1/Fosl2/Atp1a2/Chr…	121
GO:1902850	microtubule cytoskeleton organization involved in mitosis	96/7898	150/18112	3.57e-07	2.12e-05	1.56e-05	Itgb1/Tacc1/Arhgef2/Kpnb1/Vps4b/Tpx2/Rab11a/Tacc2/Cdk5rap2/Fbxw11/Plk2/Abraxas2/Dync1li1/Smc1a/Nusap1/Spast/Kif15/Wdr62/Eml3/Prc1/Ccdc61/Sapcd2/Cdc20/Kif4a/Kif11/Ccnb1/Efhc1/Dlgap5/Plk1/Tacc3/Racgap1/Cenpa/Gja1/Ndc80/Fgf10/Tubg1/Lsm14a/Map10/Ubxn2b/Cenpe/Nek2/Chmp7/Dctn6/Spry1/Nuf2/Map4/Mybl2/Ankrd53/Nde1/Map9/Spc25/Cenph/Psrc1/Zw10/Spry2/Golga2/Cep97/Aurka/Numa1/Vcp/Kifc1/Ripor2/Tubg2/Gnai1/Chmp…	96
GO:0000910	cytokinesis	106/7898	169/18112	3.97e-07	2.34e-05	1.73e-05	Klhl9/Septin3/Rab11fip3/Vps4b/Incenp/Klhdc8b/Ist1/Rab11a/Calm3/Birc5/Plk2/Anxa11/Ccp110/Ank3/Drd2/Nusap1/Pik3r4/Spast/Prkce/Kif13a/Cul7/Prc1/Kif4a/Efhc1/Ect2/Rhoc/Plk1/Actr2/Racgap1/Klhl13/Cenpa/Cfl1/Ndc80/Pdcd6ip/Septin11/Map10/Spire2/Kif20a/Arl3/Kif14/Kif20b/Unc119/Alkbh4/Sh3glb1/Chmp7/Apc/Entr1/Ckap2/Snx33/Cdc42/Git1/Ankrd53/Uvrag/Cntrob/Plk4/Rab11fip4/Map9/Septin7/Septin10/Cep55/Rhob/Septin6/…	106
GO:0050773	regulation of dendrite development	91/7898	141/18112	4.1e-07	2.39e-05	1.76e-05	Nedd4/Dab2ip/RGD1307443/Sipa1l1/Adgrb3/Ache/Robo1/Myo5b/Nsmf/Lzts1/Numb/Clip1/Fbxw8/Nedd4l/Dnm1l/Camsap2/Gorasp1/Sez6/Carm1/Ilk/Fbxo31/Sdc2/Cux2/Cul7/Cdc20/Pak3/Hecw2/Lrp8/Marcks/Mfn2/Cyth2/Actr2/Eef2k/Epha4/Camk1d/Kndc1/Ptprf/Nr2e1/Bcl11a/Chrna3/Zdhhc15/Csmd3/Sh3glb1/Crkl/Tnik/Tiam1/Trpc6/Dbnl/Arf6/Kalrn/Cdkl5/Opa1/Smad1/Met/Obsl1/Mt3/Baiap2/Mark1/Ywhah/Anapc2/Pias2/Dbn1/Chrnb2/Ss18l1/Gsk3a/Id1/…	91
GO:1902903	regulation of supramolecular fiber organization	219/7898	391/18112	4.25e-07	2.46e-05	1.81e-05	Coro2b/Psen1/Cfl2/Cyfip2/Nf2/Baiap2l1/Dnai3/Mlst8/Arl2/Arhgef2/Mapre3/Kirrel1/Map6d1/Map2/Tpx2/Rhpn1/Lima1/Ssh3/Clip1/Hip1r/Ap1ar/Cdk5rap2/Arpc5/Cotl1/Camsap2/Wasf1/Cdc42ep1/Capzb/Rac1/Trim27/Cx3cl1/Gsn/Trim54/Wnt11/Spast/Bmerb1/Capza1/Prkce/Tesk1/Whamm/Twf1/Abi2/Pde4dip/Kank1/S1pr1/Pak3/Rgcc/Fermt2/Wnt4/Cyrib/Tmsb15b2/F11r/Gmfb/Mef2c/Rhoc/Synpo2/Ldlr/Mfn2/Mtss1/Slain2/Coro1b/Cfl1/Arhgap6/Arhgef7…	219
GO:0010212	response to ionizing radiation	118/7898	192/18112	4.33e-07	2.46e-05	1.81e-05	Itgb1/Tp53bp2/Tlk2/Zmpste24/Ercc1/Pdxk/Ccnd1/Polb/Mapk14/Nampt/H2ax/Pml/Polg/Rnf8/Sfrp1/Parp1/Rnf4/Mrnip/Hsf1/Gpx1/Map3k20/Tmem109/Ccnd2/Rpl26/Ect2/Top2a/Mfn2/Entpd1/Clock/Brat1/Rad51/Cyba/Nox4/Ticrr/Dnmt3a/Lzic/Rad51ap1/Kat5/Ercc8/Ints7/Socs3/Nes/Gadd45a/Prkdc/Xrcc2/Net1/Grb2/Trim13/Cxcl10/Ercc6/Tank/Trex1/Babam1/Nek1/Tp53bp1/Fancd2/Rnf168/Rhob/Pmaip1/Cbl/Yap1/Dbn1/Usp28/Apobec1/Rad54l/Il6r/Atr/…	118
GO:0034470	ncRNA processing	214/7898	381/18112	4.34e-07	2.46e-05	1.81e-05	Map2k1/Elp3/Zmpste24/Eri3/Elp2/Rrp1b/Rpusd1/Imp4/Pus7/Esr1/Tsnax/Nsa2/Zc3h7b/Thg1l/Clp1/Lcmt2/Ddx47/Snu13/Mettl2/Dus2/Utp6/Pih1d2/Ptcd1/Rpp14/Dalrd3/Rps27/Riok3/Trmt9b/Gemin4/Nol10/Ints8/Tbl3/Bud23/Mrm1/Ints14/Rpl26/Tyw1/Rps7/Map2k2/Elp5/Elp6/Rcl1/Nat10/Prkra/Nop9/Thada/Wdr36/Sirt7/Qtrt1/Gtpbp3/Ctu1/Adat1/Toe1/Tyw3/Nol11/Adar/Aars1/Exosc4/Nop2/Pop1/Parn/Trmu/Usp36/Rpl7l1/Mphosph10/Dgcr8/Rps25/Rpp…	214
GO:0001667	ameboidal-type cell migration	252/7898	458/18112	4.39e-07	2.46e-05	1.81e-05	Itgb1/Ccn3/Adipor1/Dcn/Abcc9/Dab2ip/Fgfr1/Atp5f1a/Thbs1/Mta2/Schip1/Robo1/Ptprr/Ddr2/Pik3cd/Jup/Arsb/Sema3a/Dpp4/Emc10/Jak3/Clec14a/Synj2bp/Jun/Kit/Atp2b4/Sgpl1/Rab11a/Anxa3/Sema3c/Patz1/Ptpn11/Calca/Gna12/Pml/Plk2/Scarb1/Hyal2/Gfus/Atp5f1b/Spag6l/Fstl1/Tns1/Rac1/Adam17/Sema3e/Fbxw7/Sema4b/Wnt11/Loxl2/Sema4f/Ilk/Gpx1/Stc1/Plekhg5/Angpt1/Prkce/Rhoj/Tesk1/Tmem201/Adgra2/Foxp1/Phactr4/Kank1/Efnb1/Pa…	252
GO:0006892	post-Golgi vesicle-mediated transport	69/7898	101/18112	4.39e-07	2.46e-05	1.81e-05	Gga1/Ankfy1/Gak/Ccdc93/Krt18/Gbf1/Golga7/Vamp3/Phaf1/Ap1ar/Sec16a/Bbs1/Rabep1/Ank3/Vps35l/Prepl/Ccdc91/Kif13a/Dop1b/Exoc1/Ap4m1/Gga2/Amn/Vamp2/Rab31/Kif16b/Steap2/Exoc4/Lypla1/Arl3/Exoc2/Exoc5/Ehd3/Acsl3/Rp2/Stxbp6/Laptm5/Scfd1/Rabif/Wipi1/Rab34/Ap3s2/Ap3s1/Lyplal1/Lamp1/Blzf1/Golph3/Csk/Slc30a6/Nsf/Gga3/Dop1a/Rab14/Arsg/Vamp7/Atp2c1/Sys1/Eps15/Arfgef2/Exoc8/Cln3/Vps52/Myo5a/Ap3d1/Exoc6/Rab10/Sor…	69
GO:0007416	synapse assembly	120/7898	196/18112	4.64e-07	2.57e-05	1.9e-05	Clstn1/Sipa1l1/Adgrb3/Ache/Nectin1/Nlgn2/Shank2/Drd1/Nptn/Nlgn1/Numb/Cdh9/Nptxr/Gabra2/Slitrk6/Sdcbp/Slitrk5/Drd2/Slitrk3/LRRTM1/Farp1/Epha7/Lrrtm4/Cbln2/Vps35/Cacna1a/Cux2/Cntn5/Ntng2/Ptprs/Flrt3/Bsn/Adgrl2/Efnb1/Pdlim5/Lrfn4/Clstn2/Mef2c/Vstm5/Lrrtm3/Arhgef9/Thbs2/Wnt7a/Cbln4/Adgrl1/Rab29/Asic2/Mdga2/Eef2k/Lrrc24/Ntn1/Shank3/App/Slitrk1/Erbb4/Dlg5/Lrtm2/Crkl/Gap43/Gphn/Dvl1/Plxnb1/Dbnl/Flrt2/Ga…	120
GO:0010948	negative regulation of cell cycle process	166/7898	286/18112	5.38e-07	2.96e-05	2.18e-05	Chfr/Dab2ip/Ccnd1/Atf2/Prkaca/Mapk14/Jade1/Ptpn11/Cdk5rap2/H2ax/Birc5/Cry1/Pml/Ccp110/Pcid2/Dync1li1/Ctdsp2/Mrnip/Fgfr3/RT1-M3-1/Tom1l2/Fbxo31/Psmg2/Grb14/Map3k20/Mad1l1/Fem1b/Usp47/Ppp1r10/Slc25a16/Mbd4/Rgcc/Ccnb1/Nek11/Rpl26/Zfp36l2/Pttg1/Brd7/Cdk1/Ik/Plk1/Klhl22/Clock/Slfn13/Ttk/Baz1b/Rint1/Pabir1/Apbb2/Ndc80/Rps6ka2/Bub1b/Ticrr/Nae1/Cdkn1b/Prmt2/Lcmt1/Kntc1/Brd4/Brsk1/Ints7/Fbxo7/Gigyf2/Nsun2…	166
GO:0043112	receptor metabolic process	54/7898	75/18112	5.75e-07	3.13e-05	2.31e-05	Psen1/Nedd4/Snx25/Ache/Vamp3/Abca2/Tbc1d16/Dmd/Ap1ar/Inpp5f/Rnf43/Nsg1/Fnta/Als2/Ptpn1/Ece1/Camlg/Pik3r4/Gria1/Ldlr/Dab2/Rab29/Furin/Agtr1a/Kif16b/Gprasp1/Ehd3/Pheta2/Mvb12a/Sh3glb1/Fut8/Laptm5/Anxa2/Git1/Uvrag/Plekhj1/Itch/Pheta1/Nsf/Gria2/Cdk5/Capn1/Lmtk2/Eps15/Arfgef2/Chmp5/Mtmr2/Mylip/Dtx3l/Pcsk9/Gria3/Rab11b/Nrg1/Rab40c	54
GO:0010639	negative regulation of organelle organization	206/7898	366/18112	5.79e-07	3.13e-05	2.31e-05	Coro2b/Dnai3/Acd/Gnl3l/Arhgef2/Ercc1/H3f3a/Mtm1/Map6d1/Map2/Triap1/Acaa2/Tpx2/Vat1/Rhpn1/Lima1/Ghitm/Ssh3/Cdk10/Fez1/Hip1r/Cdk5rap2/Birc5/Pml/Dnm1l/Camsap2/Ccp110/Pcid2/Ercc4/Lmna/Fez2/Capzb/Parp1/Dync1li1/Mak/Gsn/Trim54/Fgfr3/Tom1l2/Gpx1/Psmg2/Bmerb1/Capza1/Tesk1/Mad1l1/Twf1/Arrb2/Nupr1/Kank1/S1pr1/Slc35f6/Ccnb1/Cyrib/Tmsb15b2/F11r/Pttg1/Gmfb/Top2a/Mfn2/Ik/Plk1/Klhl22/Phf23/Nat10/Ttk/Baz1b/Coro1…	206
GO:0045017	glycerolipid biosynthetic process	129/7898	214/18112	6e-07	3.22e-05	2.38e-05	Socs5/Lpcat3/Agpat1/Dgat2/Bpnt1/Pigt/Pip4k2c/Pik3cd/Cdipt/Ptdss1/Pgap3/Pi4k2a/Pigo/Abhd4/Pigc/Impa1/Etnk1/Phka1/Abhd8/Scarb1/Abhd5/Piga/Ipmk/Dgki/Pigs/Atg14/Lpgat1/Itpkc/Pik3r4/Ip6k1/Pip5k1b/Pgs1/Pisd/Pld1/Bscl2/Pnpla3/Ttc7b/Bpnt2/Cds2/Dpm1/Tmem150a/Vac14/Chkb/Pik3r6/Ip6k2/Ldlr/Pik3r3/Htr2c/Pigx/Impa2/Mogat1/Pdgfa/Cds1/Slc27a1/Rab38/Tamm41/Pikfyve/Pigb/Mogat2/Socs2/Socs3/Sh3glb1/Pgap4/Acsl3/Pcyt2…	129
GO:1903320	regulation of protein modification by small protein conjugation or removal	152/7898	259/18112	6.43e-07	3.4e-05	2.51e-05	Chfr/Derl1/Psen1/Prkcg/Spopl/Wbp1l/Zmiz1/Gnl3l/Fbxo33/Rassf5/Fyn/Chp1/N4bp1/Ctr9/Dcun1d4/Epas1/Wdr48/Tnfaip3/Fbxo2/Tnip1/Rnf20/Senp2/Cry1/Usp4/Fbxw7/Trib3/Camlg/Fgfr3/Angpt1/Prkce/Cdc20/Arrb2/Birc3/Arrb1/Traf7/Ube2l3/Rps2/Siah2/Rps7/Plk1/Ufl1/Phf23/Nxn/Tollip/Sirt7/Pias1/Atg5/Cblb/Birc2/Fkbp1a/Bub1b/Ube2d1/Atg7/Rnf40/Arrdc3/Tbc1d7/Pias3/Topors/Ubr5/Tspo/Prmt3/Hsp90ab1/Dnaja3/Rela/Kdm2a/Ube2n/Rpl5…	152
GO:0032388	positive regulation of intracellular transport	132/7898	220/18112	6.44e-07	3.4e-05	2.51e-05	Tm9sf4/Psen1/Edem2/Nedd4/Fyn/Chp1/Jup/Ncbp2/Map2/Prkaca/Mapk14/Ripor1/Fez1/Bap1/Hyal2/Tcaf1/Leprot/Ank3/Fbxw7/Anp32b/Ehd2/Npepps/Prnp/Ube2l3/Arih2/Ect2/Rufy3/Cdk1/Vamp2/Dab2/Rab29/Kif3a/Mief1/Trim46/Mlc1/Ipo5/Bag3/Camk1/Zfand1/Capn10/Spag5/Itgb1bp1/Xpo4/Kif20b/Nrde2/Usp36/Cpsf6/Shh/Tardbp/Stx18/Ubr5/Hsp90ab1/Ptgs2/Sh3glb1/Stom/Riok2/Ppm1a/Vps11/Khdrbs1/Xbp1/Anxa2/Abca12/Huwe1/Mapk1/Cdc42/Cemip/Wi…	132
GO:0099173	postsynapse organization	133/7898	222/18112	6.58e-07	3.44e-05	2.53e-05	Nefh/Dlg4/Sipa1l1/Tmem108/Fyn/Rer1/Myo5b/Mesd/Nlgn2/Shank2/Shisa7/Actb/Nlgn1/Numb/Nptxr/Fnta/Dnm1l/Slitrk3/LRRTM1/Farp1/Epha7/Lrrtm4/Vps35/Cux2/Ntng2/Ptprs/Abi2/Pdlim5/Pak3/Sema3f/Prnp/Lrp8/Lrfn4/Marcks/Arhgap44/Mfn2/Actr2/Arhgef9/Wnt7a/Cfl1/Arhgef7/Eef2k/Epha4/Arhgap33/Ptprf/Shank3/Lzts3/Htr1a/Wasf2/Dlg3/Dip2a/App/Shisa6/Prmt3/Adam10/Zdhhc15/Dnaja3/Crkl/Gap43/Gphn/Tiam1/Dvl1/Hnrnpk/Pick1/Ppfia2/…	133
GO:0000724	double-strand break repair via homologous recombination	99/7898	157/18112	6.61e-07	3.44e-05	2.53e-05	Fbh1/Actb/Wdr48/H2ax/Ubqln4/Ercc4/Parp1/Samhd1/Mrnip/Fan1/Rbbp8/Brd8/Nsmce1/Mcm5/Ep400/Ercc5/Mcm7/Actr2/Yeats4/Gins2/Sirt6/Rad51/Mms19/Mms22l/Slx1b/Tonsl/Smchd1/Rad51ap1/Kat5/Usp51/Polq/Ruvbl1/Ube2n/Dmc1/Xrcc2/Cgas/Helq/Tex15/Parpbp/Ercc6/Sfpq/Mcm2/Swsap1/Trrap/Morf4l2/Tp53bp1/Meaf6/Recql5/Gins4/Arid2/Chek1/Zfyve26/Top3a/Slx4/Mus81/Mcm6/Rad54l/Epc2/Hdgfl2/Psmd14/Sfr1/Radx/Rpa2/Timeless/Mbtd1/Ino8…	99
GO:0031396	regulation of protein ubiquitination	134/7898	224/18112	6.72e-07	3.47e-05	2.56e-05	Chfr/Derl1/Psen1/Prkcg/Spopl/Wbp1l/Gnl3l/Fbxo33/Rassf5/Fyn/Chp1/N4bp1/Ctr9/Dcun1d4/Wdr48/Tnfaip3/Fbxo2/Rnf20/Senp2/Cry1/Usp4/Fbxw7/Trib3/Camlg/Fgfr3/Angpt1/Prkce/Cdc20/Arrb2/Birc3/Arrb1/Ube2l3/Rps2/Siah2/Rps7/Plk1/Ufl1/Phf23/Nxn/Sirt7/Atg5/Cblb/Birc2/Fkbp1a/Bub1b/Ube2d1/Atg7/Rnf40/Arrdc3/Tbc1d7/Topors/Ubr5/Tspo/Prmt3/Hsp90ab1/Dnaja3/Kdm2a/Ube2n/Rpl5/Dnajb2/Dnaja1/Mapk8/Laptm5/Fam107a/Mapk9/Park7/…	134
GO:0046474	glycerophospholipid biosynthetic process	109/7898	176/18112	6.85e-07	3.51e-05	2.58e-05	Socs5/Lpcat3/Agpat1/Bpnt1/Pigt/Pip4k2c/Pik3cd/Cdipt/Ptdss1/Pgap3/Pi4k2a/Pigo/Abhd4/Pigc/Impa1/Etnk1/Phka1/Abhd8/Abhd5/Piga/Ipmk/Dgki/Pigs/Atg14/Itpkc/Pik3r4/Ip6k1/Pip5k1b/Pgs1/Pisd/Pld1/Bscl2/Pnpla3/Ttc7b/Bpnt2/Cds2/Dpm1/Tmem150a/Vac14/Chkb/Pik3r6/Ip6k2/Pik3r3/Htr2c/Pigx/Impa2/Pdgfa/Cds1/Slc27a1/Rab38/Tamm41/Pikfyve/Pigb/Socs2/Socs3/Sh3glb1/Pgap4/Acsl3/Pcyt2/Pi4ka/Plcg2/Pigl/Socs6/Pdgfb/Selenoi/E…	109
GO:0000725	recombinational repair	100/7898	159/18112	6.95e-07	3.53e-05	2.6e-05	Fbh1/Actb/Wdr48/H2ax/Ubqln4/Ercc4/Parp1/Samhd1/Mrnip/Fan1/Rbbp8/Brd8/Nsmce1/Mcm5/Ep400/Ercc5/Mcm7/Actr2/Yeats4/Gins2/Sirt6/Rad51/Mms19/Mms22l/Slx1b/Tonsl/Smchd1/Rad51ap1/Kat5/Usp51/Polq/Ruvbl1/Ube2n/Dmc1/Xrcc2/Cgas/Helq/Tex15/Parpbp/Ercc6/Sfpq/Mcm2/Swsap1/Trrap/Morf4l2/Tp53bp1/Meaf6/Recql5/Gins4/Arid2/Chek1/Zfyve26/Top3a/Slx4/Mus81/Mcm6/Hrob/Rad54l/Epc2/Hdgfl2/Psmd14/Sfr1/Radx/Rpa2/Timeless/Mbtd1…	100
GO:0045862	positive regulation of proteolysis	212/7898	379/18112	7.36e-07	3.71e-05	2.73e-05	Socs5/Hspd1/Chfr/Psen1/Lpcat3/Cyfip2/Dab2ip/Robo1/Arhgef2/Fyn/Slc11a2/Trib1/Lck/Rnf144a/Wdr48/Csnk1a1/Slc1a1/Rnf14/Ist1/Hip1r/Rnf144b/Tnip1/Ttbk1/Usp5/Rnft2/Fbxw8/Rcn3/Fbxw11/Pml/Plk2/Cycs/Sgta/Bcl2l11/Casp4/Fbxw7/Gsn/Trib3/Hsf1/Zer1/St18/Anp32b/Fuz/Pacsin3/Cdc20/Fmr1/Trim67/Nupr1/Eif2ak3/Arrb1/Arih2/Cops5/Dap/Plk1/Dab2/Nkd2/Cfl1/Sirt6/Pabir1/Akirin2/Pias1/Epha4/Nek5/Csnk1e/Cck/Diablo/Casp9/Ubqln…	212
GO:0034504	protein localization to nucleus	189/7898	333/18112	7.79e-07	3.9e-05	2.87e-05	Grk2/Psen1/Nf2/Pom121/Arl2/Rassf5/Kpnb1/Fyn/Stk3/Chp1/Jup/Phb2/Sesn2/Drd1/Ei24/Ipo9/Nup155/Atf2/Mapk14/Rangap1/Tnpo3/Supt7l/Tor1b/Nup35/Pml/Nxt2/Hyal2/Lamtor5/Lmna/Kpna5/Nup188/Parp1/Tor1aip1/Nolc1/Angpt1/Tesk1/Tmem201/Fam53c/Ilrun/Tnpo2/Eif2ak3/Kpna4/Eif4enif1/Maged1/Tmco6/Fermt2/Ciz1/Ect2/Cdk1/Plk1/Cfl1/Cct3/Fam53a/Ranbp6/Cd2ap/Heatr3/Ipo5/Bag3/Ing1/Adar/Sumo3/Nup98/App/Topors/Pikfyve/Ipo13/Shh…	189
GO:0051056	regulation of small GTPase mediated signal transduction	143/7898	242/18112	7.89e-07	3.92e-05	2.89e-05	Ssx2ip/Itgb1/Map2k1/Arhgef25/Adcyap1r1/Rasgrf1/Mapkap1/Dab2ip/Sipa1l1/Mmd2/Rtn4r/Dennd1a/Arhgap24/Robo1/Gbf1/Arhgef2/Ppp2cb/Rit2/Arhgap19/Ripor1/Rap1gap2/Dgki/Ralgps1/Flot1/Tnfaip1/Iqsec2/Trim67/Lztr1/Kank1/Sipa1l3/Arrb1/Sgsm3/Rasgef1a/Cyrib/Arhgap25/F11r/Shoc2/Arhgap44/Mfn2/Foxm1/Cyth2/Camk2d/Rasip1/Notch2/Ralgapa2/Lpar2/Fgf10/Dennd4a/Cd2ap/Rasa2/Rgl2/Kctd10/Rab3gap1/Kif14/Iqsec3/Map4k4/Sos1/Rab…	143
GO:0010721	negative regulation of cell development	128/7898	213/18112	8.4e-07	4.14e-05	3.05e-05	Psen1/Ryk/RGD1307443/Rtn4r/Cers2/Arhgef2/Rnf6/Sema3a/Postn/Map2/Prkaca/Dab1/Ap1ar/Sema3c/Trak2/Npr2/Gorasp1/Gdi1/Lhx2/Sema3e/Fbxw7/Sema4b/Sox11/Epha7/Fgfr3/Sema4f/Ttc3/Grb14/Rflna/Ulk2/Ptprs/Kank1/Ccnb1/Sema3f/Nr1d1/Ldlr/Rufy3/Mfn2/Spart/Wnt7a/Sema6b/Sox10/Trim46/Sema4c/Ntn1/Dlx1/Wnt7b/Itgb1bp1/Frzb/Cftr/Brinp1/Nr2e1/Bmpr1a/Bcl11a/S1pr3/Ulk1/Tspo/Ednrb/Ctdsp1/Thy1/Cd24/Trpc6/Idh2/Mbp/Spry4/Rgma/D…	128
GO:2001022	positive regulation of response to DNA damage stimulus	96/7898	152/18112	8.73e-07	4.27e-05	3.15e-05	Fbh1/Prkcg/Fh/Actb/Wdr48/Pcna/Cebpg/Zfp385a/Rnf8/Parp1/Mrnip/Map3k20/Rbbp8/Brd8/Fmr1/Nsmce1/Rpl26/Ep400/Foxm1/Actr2/Yeats4/Fgf10/Eef1e1/Mms19/Spire2/Fam168a/Smchd1/Rad51ap1/Kat5/Ercc8/Fxr2/Npas2/Pla2r1/Ruvbl1/Ube2n/Prkdc/Mcrs1/Nkx3-1/Actr8/Ercc6/Ddx5/Trrap/Morf4l2/Babam1/Plscr1/Rps3/Meaf6/Skil/Rnf168/Arid2/Pmaip1/Tmem161a/Ino80b/Atr/Epc2/Spred2/Ccar2/Hdgfl2/Uimc1/Nacc2/Eya2/Kmt5b/Timeless/Mbtd1/I…	96
GO:0016241	regulation of macroautophagy	76/7898	115/18112	9.16e-07	4.44e-05	3.27e-05	Dcn/Gpsm1/Pip4k2c/Larp1/Mtm1/Sesn2/Lzts1/Fez1/Atg2a/Ubqln4/Fez2/Atg14/Pik3r4/Snx30/Elapor1/Nupr1/Gnai3/Phf23/Atg5/Bag3/Ambra1/Clec16a/Rab3gap1/Ubqln2/Usp36/Tecpr1/Ulk1/Sh3glb1/Snx7/Bnip3/Pafah1b2/Sptlc2/Trim13/Nod1/Tbk1/Scfd1/Hspb8/RGD1359108/Kdr/Wipi1/Atp6v0a1/Lrsam1/Ehmt2/Rab12/Sptlc1/Lrrk2/Ralb/Npc1/Prkaa2/Tsc1/Qsox1/Pik3c3/Supt5h/Htt/Nrbp2/Rab3gap2/Arsg/Mapk3/Tmem39a/Sesn1/Cln3/Map3k7/Sec22b/…	76
GO:0033674	positive regulation of kinase activity	269/7898	496/18112	9.21e-07	4.44e-05	3.27e-05	Ccnd3/Map2k1/Dlg4/Psen1/Ryk/Mmd/Adora1/Dab2ip/Fgfr1/Tnfaip8l3/Mlst8/Thbs1/Mmd2/Robo1/Map3k4/Ddr2/Ccny/Pik3r5/Mapre3/Cops8/Phb2/Mst1r/Incenp/Ccnd1/Mob3a/Prkcz/Dab1/Tpx2/Slc1a1/Tcim/Kit/Atp2b4/Axl/Ttbk1/Neurl1/Calca/Adra2c/Als2/Ptpn1/Rac1/Adam17/Atg14/Drd2/Fbxw7/Mrnip/Wnt11/Epha7/Tab1/Fgfr3/Pik3r4/Ilk/Cab39/Angpt1/Pdgfra/Telo2/Map3k11/Tead1/Rgcc/Ccnb1/Maged1/Fermt2/Ccnd2/Tpd52l1/Prnp/Vac14/Lrp8/Mar…	269
GO:0110053	regulation of actin filament organization	160/7898	276/18112	9.5e-07	4.54e-05	3.35e-05	Coro2b/Cfl2/Cyfip2/Nf2/Baiap2l1/Dnai3/Mlst8/Kirrel1/Rhpn1/Lima1/Ssh3/Hip1r/Ap1ar/Arpc5/Cotl1/Wasf1/Cdc42ep1/Capzb/Rac1/Trim27/Cx3cl1/Gsn/Wnt11/Capza1/Prkce/Tesk1/Whamm/Twf1/Abi2/Kank1/S1pr1/Pak3/Rgcc/Fermt2/Wnt4/Cyrib/Tmsb15b2/F11r/Gmfb/Rhoc/Synpo2/Mtss1/Coro1b/Cfl1/Arhgap6/Arhgef15/Cdc42ep5/Nox4/Lmod1/Pxn/Shroom2/Shank3/Itgb1bp1/Wasf2/Sdc4/S100a10/Arhgef10l/Epha1/Arpin/Naa80/Fchsd1/Dlc1/Grb2/Pic…	160
GO:0042391	regulation of membrane potential	265/7898	488/18112	9.64e-07	4.58e-05	3.38e-05	Prdx3/Grk2/Gna11/Asic1/Neto1/Dlg4/Psen1/Nedd4/Scn9a/Nnt/Slc4a11/Abcd1/Dcn/Adora1/Ctns/Piezo2/Hcn2/Atp1b1/Mllt11/Zmpste24/Tmem108/Jup/Kcnj5/Atp1b3/Nlgn2/Got1/Drd1/Kcnh2/Scn2a/Nup155/Scn3b/Ntsr1/Prkcz/Chrna4/Nlgn1/Ptpn3/Grid1/Jun/Dmd/Kcnc2/Ndufs4/Gabra3/Calm3/Scn3a/Nedd4l/Gabra2/Kcnd3/Tmem25/Abat/Fkbp1b/Stx1a/Parp1/Dgki/Ank3/Kcnip1/Sez6/Grm1/Trpm4/Scn7a/Cx3cl1/Kcnk12/Oprk1/Kcnab2/Rgs7bp/Cnih2/Prkce…	265
GO:2001242	regulation of intrinsic apoptotic signaling pathway	112/7898	183/18112	1.13e-06	5.34e-05	3.94e-05	Fbh1/Map2k1/Hyou1/Vnn1/Rrn3/Grina/Arhgef2/Lck/Ei24/Triap1/Ndufs3/Armc10/Dnm1l/Zfp385a/Bcl2l11/Ptpn1/Parp1/Fbxw7/Cyld/Creb3/Gpx1/Mapk8ip1/Nme5/Nupr1/Usp47/Eif2ak3/Tmbim6/Vdac2/Rpl26/Hspb1/Rps7/Prkra/Serinc3/Cd74/Ybx3/Ell3/P4hb/Ptgs2/Uri1/Sh3glb1/Dnaja1/Hnrnpk/Nkx3-1/Park7/Xbp1/Nol3/Pycard/Hdac1/Sfpq/Creb3l1/Taf6/Opa1/Cep63/Pttg1ip/Cxcl12/Plscr1/Rps3/Skil/Nono/Pmaip1/Il20ra/Bcl2l12/Tmem161a/Bub1/Lr…	112
GO:1990138	neuron projection extension	126/7898	210/18112	1.15e-06	5.37e-05	3.96e-05	Itgb1/Vcl/Ryk/Cyfip2/Ndn/RGD1307443/Cacng7/Rtn4r/Tmem108/Myo5b/Nrn1/Cpne9/Syt2/Rnf6/Sema3a/Postn/Map2/Prkcz/Rab11a/Pak6/Eif4g2/Sema3c/Nedd4l/Eif2b2/Wasf1/Gdi1/Spag6l/Lhx2/Sema3e/Sema4b/Sema4f/Ilk/Impact/Ulk2/Ptprs/Flrt3/Dcx/Itsn2/Shtn1/Sema3f/Rufy3/Sema6b/Wdr36/Cdh4/Trim46/Map3k13/Sema4c/Ntn1/Bcl11a/Bcan/Ulk1/Hsp90ab1/Atp5mc1/Cntf/Sh3glb1/Sh3gl2/Tiam1/Dvl1/Hnrnpk/Cpne1/Dbnl/Mgll/Ddr1/Vegfa/Jade2/…	126
GO:0140694	non-membrane-bounded organelle assembly	216/7898	389/18112	1.2e-06	5.56e-05	4.1e-05	Itgb1/Mrps2/Cfl2/Arhgef2/Kpnb1/Mapre3/Tubgcp4/Vps4b/Incenp/Tpx2/Edc3/Ubap2l/Zfyve1/Cirbp/Rab11a/Trappc12/Cdk5rap2/Aup1/Plk2/Myl9/Ccp110/Abraxas2/Flnc/Tubgcp5/Rnf4/Smc1a/Gsn/G3bp2/Rps27/Kif15/Pdgfra/Wdr62/Eml3/Foxp1/Bscl2/Prc1/Ccdc61/Cdc20/Sqle/Eif4enif1/Kif4a/Kif11/Cds2/Rps5/Atxn2l/Traf7/Rps2/Mef2c/Mlh1/Dlgap5/Mfn2/Plk1/Cep72/Racgap1/Cenpa/Acta1/Ndc80/Rpl3/Noct/Cds1/Lsm14a/Map10/Spag5/Kntc1/Nop2/…	216
GO:0099003	vesicle-mediated transport in synapse	157/7898	271/18112	1.26e-06	5.82e-05	4.29e-05	Clstn1/Psen1/Prkcg/Nedd4/Scamp5/Dennd1a/Sh3gl3/Myo5b/Nlgn2/Nrn1/Drd1/Actb/Syt2/Prkaca/Chrna4/Htr1b/Napa/Nlgn1/Numb/Rab11a/Nsg1/Calm3/Grm7/Dnm1l/Syt11/Stx1a/Canx/Dgki/Drd2/Prepl/Syt7/Bace1/Prkce/Vps35/Cacna1a/Pld1/Fmr1/Bsn/Sv2a/Dnm1/Itsn2/Cacna1b/Adora2b/Mapk10/Syt9/Vamp2/Cadps/Wnt7a/Atp2a2/Camk2a/Syn2/Stx1b/Dnajc5/Rab3gap1/Htr1a/Cplx1/Ppp3cc/Brsk1/Usp46/Chrna3/P2ry1/Cplx3/Syt12/Rab3a/Sh3gl2/Cplx2…	157
GO:0045786	negative regulation of cell cycle	205/7898	367/18112	1.27e-06	5.84e-05	4.3e-05	Trim35/Chfr/Dab2ip/Brinp3/Ccnd1/Atf2/Prkaca/Mapk14/Ptpn3/Tnfaip3/Prkacb/Ppp1r13b/Jade1/Ptpn11/Cdk5rap2/H2ax/Birc5/Cry1/Pml/Ccp110/Npr2/Pcid2/Tp53i13/Hpgd/Dync1li1/Ctdsp2/Mrnip/Fgfr3/RT1-M3-1/Tom1l2/Fbxo31/Psmg2/Grb14/Map3k20/Mad1l1/Cdkn2c/Fem1b/Nupr1/Usp47/Ppp1r10/Slc25a16/Mbd4/Rgcc/Ccnb1/Nek11/Rpl26/Zfp36l2/Pttg1/Brd7/Cdk1/Mfn2/Ik/Plk1/Klhl22/Clock/Slfn13/Ttk/Baz1b/Rint1/Pabir1/Apbb2/Ndc80/Rps6k…	205
GO:0051222	positive regulation of protein transport	200/7898	357/18112	1.3e-06	5.92e-05	4.37e-05	Tm9sf4/Psen1/Edem2/Serp1/Fyn/Chp1/Jup/Nlgn2/Prkaca/Prkcz/Mapk14/Ripor1/Ptbp1/Bap1/Myo18a/Dnm1l/Hyal2/Abat/Tcaf1/Leprot/Ank3/Exph5/Rac1/C2cd2l/Trpm4/Fbxw7/Sri/Prkce/Vps35/Anp32b/Gpr68/Arrb1/Npepps/Gck/Exoc1/Prnp/Ube2l3/Arih2/Pfkfb2/Ect2/Rufy3/Cdk1/Vamp2/Sytl4/Hdhd2/Camk2n1/Glrx/Rab29/Kif3a/Gja1/Mief1/Myrip/Cd38/Cd2ap/Ipo5/Bag3/Camk1/Zfand1/Capn10/Vegfc/Itgb1bp1/Xpo4/Cftr/Kif20b/Atg7/Oga/Usp36/App/…	200
GO:1903050	regulation of proteolysis involved in cellular protein catabolic process	133/7898	224/18112	1.32e-06	5.95e-05	4.38e-05	Rad23b/Socs5/Chfr/Csnk2a1/Psen1/Prkcg/Dab2ip/Tlk2/N4bp1/Mtm1/Trib1/Rnf144a/Prkaca/Csnk1a1/Rnf14/Rnf144b/Usp5/Rnft2/Fbxw8/Gna12/Pml/Plk2/Ubqln4/Sgta/Ube2k/Sdcbp/Fbxw7/Styx/Trib3/Camlg/Zer1/Gpx1/Cdc20/Fmr1/Pbk/Trim67/Nupr1/Anks1a/Pdcl3/Desi1/Arih2/Rps7/Plk1/Ufl1/Dab2/Nfe2l1/Nkd2/Sirt6/Pabir1/Pias1/Epha4/Araf/Csnk1e/Clec16a/Ubqln2/Atg7/Tmem259/Rnf40/Fbxo22/Sumo3/Rnf19a/Shh/Hsp90ab1/Arih1/Rpl5/Smarcc…	133
GO:0050769	positive regulation of neurogenesis	170/7898	297/18112	1.34e-06	6.02e-05	4.44e-05	Prkci/Map2k1/Ache/Robo1/Myo5b/Chodl/Nptn/Crabp2/Plxna2/Numb/Ist1/Kit/Rab11a/Eif4g2/Neurl1/Fbxw8/Plxnc1/Eif2b2/Dnm1l/Gdi1/Drd2/Cx3cl1/Sox11/Ilk/Fbxo31/Wdr62/Cux2/Cul7/Fmr1/Ascl1/Dcx/Pak3/Shtn1/Lrp8/Marcks/Map2k2/Rufy3/Mfn2/Actr2/Ufl1/Il34/Qk/Cdh4/Sox10/Eef2k/Epha4/Prmt5/Map3k13/Ntn1/Il6st/Ptprf/Shank3/Vegfc/Wnt2/Bcl11a/Ell3/Slitrk1/Shh/Tspo/Atp5mc1/Trak1/Cntf/Sh3glb1/Rela/Foxg1/Tnik/Tiam1/Mapk8/Xr…	170
GO:0099072	regulation of postsynaptic membrane neurotransmitter receptor levels	64/7898	94/18112	1.37e-06	6.12e-05	4.51e-05	Prkci/Flot2/Clstn1/Map2k1/Dlg4/Nedd4/Cacng7/Cacng3/Cpt1c/Prkcz/Numb/Rab11a/Lgi1/Nptxr/Cacng4/Nsg1/Tamalin/Vps35/Iqsec2/Arhgap44/Mapk10/Cnih3/Vamp2/Camk2a/Porcn/Stx1b/Dlg3/Cplx1/Usp46/Shisa6/Adam10/Adam22/Tnik/Gphn/Cacng2/Pick1/Gpc6/Hap1/Stx4/Eps8/Kalrn/Rab8a/Git1/Dnm3/Caly/Erbin/Cacng8/Dag1/Frrs1l/Nptx2/Ppp3r1/Eps15/Gsk3b/Gpc4/Grip1/Atad1/Stx3/Snap47/Synj1/Syne1/Nptx1/Nrg1/Drd5/Rap1a	64
GO:0062197	cellular response to chemical stress	225/7898	408/18112	1.43e-06	6.34e-05	4.68e-05	Nefh/Prdx3/Akr1b1/Smpd3/Mapkap1/Slc4a11/Lonp1/Abcd1/Rbm11/Vnn1/Ngb/Serpinb6a/Reg3b/Arhgef2/Ddr2/Fyn/Slc11a2/Sesn2/Txnrd1/Scn2a/Atf2/Epas1/Slc1a1/Tnfaip3/Pcna/Jun/Axl/Ptpn11/Atf4/Pml/Letm1/Fbln5/Parp1/Ncoa7/Fbxw7/Hsf1/G6pd/Impact/Gpx1/Ppp5c/Pdgfra/Foxp1/Nr4a2/Nme5/Lrrc8c/Lancl1/Eif2ak3/Tp53inp1/Wnt4/Sigmar1/Hspb1/Prdx2/Ect2/Slc2a1/Mapk10/Cdk1/Mgat3/Nfe2l1/Prkra/Glrx/Atp2a2/Cfl1/Hgf/Atg5/Cblb/Lrrc8…	225
GO:0019693	ribose phosphate metabolic process	217/7898	392/18112	1.52e-06	6.69e-05	4.93e-05	Mpc1/Map2k1/Psen1/Abcd1/Gucy1b1/Atp5f1a/Dgat2/Arl2/Pygl/Pde4a/Mthfd1/Prps2/Pde8b/Atp6v1a/Sphk2/Nudt5/Gart/Aprt/Adpgk/Foxk2/Nudt2/Suclg2/Acaa2/Dlst/Acot2/Gtpbp1/Papss1/Pank1/Aldoa/Impdh1/Acacb/Hsd17b4/Ak4/Nudt3/Npr2/Dcakd/Foxk1/Atp5f1b/Mcee/Adcy9/Parp1/Pgam1/Pdk4/Adss/G6pd/Dpyd/Acat1/Prpsap1/Impdh2/Dmac2l/Nudt19/Nme5/Dlgap2/Acot11/Nupr1/Adcy7/Gpd1/Dnajc30/Coasy/Gnai3/Jmjd8/Gck/Lrguk/Mccc2/Upp1/Pfk…	217
GO:0034248	regulation of cellular amide metabolic process	243/7898	445/18112	1.53e-06	6.69e-05	4.93e-05	Samd8/Smpd3/Hbs1l/Shmt2/Mknk2/Slc35a4/Enc1/Gle1/Dcp1a/Eif3c/Serp1/Thbs1/Eif5a2/Uhmk1/Tent4a/Mrps27/Mknk1/Sphk2/Larp1/Eprs/Shmt1/Sesn2/Cnot8/Abca2/Ncbp2/Lsm1/Ptbp1/Pus7/Cirbp/Eif4g2/Mettl14/Neurl1/Pcif1/Atf4/Pml/Cpeb1/Hnrnpd/Zfp385a/Hnrnpl/Cnot10/Pgam1/Pdk4/Purb/Impact/Nolc1/Larp1b/Pld1/Slc2a13/Eif2ak2/Tmed2/Unk/Ncbp1/Ireb2/Fmr1/Tnrc6a/Eif2ak3/Eif4enif1/Rpl26/Zfp36l2/Celf1/Prnp/Eif1/Mlh1/Eif5b/Lrr…	243
GO:0048814	regulation of dendrite morphogenesis	65/7898	96/18112	1.54e-06	6.69e-05	4.93e-05	Nedd4/Sipa1l1/Adgrb3/Ache/Robo1/Myo5b/Nsmf/Lzts1/Numb/Fbxw8/Nedd4l/Dnm1l/Gorasp1/Ilk/Fbxo31/Sdc2/Cux2/Cul7/Pak3/Hecw2/Lrp8/Marcks/Mfn2/Actr2/Eef2k/Epha4/Kndc1/Ptprf/Nr2e1/Chrna3/Sh3glb1/Tnik/Tiam1/Trpc6/Dbnl/Kalrn/Cdkl5/Opa1/Smad1/Met/Obsl1/Mt3/Baiap2/Ywhah/Anapc2/Pias2/Dbn1/Chrnb2/Ss18l1/Id1/Vamp7/Caprin1/Sema4d/Actr3/Itpka/Gsk3b/Cux1/Hecw1/Syne1/Stk11/Numbl/Sarm1/Ephb2/Pqbp1/Caprin2	65
GO:0031330	negative regulation of cellular catabolic process	151/7898	260/18112	1.64e-06	7.07e-05	5.21e-05	Csnk2a1/Psen1/Prkcg/Mapkapk2/Dab2ip/Tent4a/Timp3/Tlk2/Larp1/N4bp1/Mtm1/Foxk2/Lzts1/Ptpn3/Ptbp1/Nampt/Fez1/Atp2b4/Cirbp/Eif4g2/Acacb/Nbas/Ric1/Pml/Ubqln4/Hnrnpd/Foxk1/Sgta/Fez2/Sdcbp/Tbc1d14/Styx/Camlg/Vps35/Fmr1/Pbk/Nupr1/Eif4enif1/Laptm4b/Anks1a/Pdcl3/Lrig2/Timp4/Phax/Rps7/Dap/Mgat3/Klhl22/Phf23/Rasip1/Axin2/Dffa/Qk/Cptp/Furin/Epha4/Noct/Myd88/Dbi/Clec16a/Nrde2/Parn/Usp36/Shh/Tardbp/Tspo/Hsp90ab…	151
GO:0021537	telencephalon development	192/7898	342/18112	1.74e-06	7.45e-05	5.49e-05	Nefh/Csnk2a1/Psen1/Ryk/Nf2/Ncoa1/Dab2ip/Fgfr1/Tacc1/Zmiz1/Rtn4r/Robo1/Tmem108/Gart/Drd1/Tctn1/Slc2a3/Sema3a/Rarb/Dab1/Numb/Fez1/Dmd/Atp2b4/Anxa3/Tacc2/Pou3f3/H2ax/Eif2b2/Bbs1/Lhx2/Neurod6/Slitrk5/Rac1/Drd2/Bmerb1/Hsd17b7/Foxp2/Wdr62/Foxp1/Nr4a2/Ptprs/Ascl1/Dcx/Srd5a1/Zbtb18/Efhc1/Celf1/Nars1/Lrp8/Mef2c/Slc2a1/Nfib/Tacc3/Cfl1/Kif3a/Sema6b/Kif5a/Eif2b5/Dbi/Dlx1/Shank3/Pebp1/Kif14/Atg7/Nr2e1/Slc38a2…	192
GO:0006650	glycerophospholipid metabolic process	164/7898	286/18112	1.76e-06	7.45e-05	5.49e-05	Socs5/Lpcat3/Agpat1/Bpnt1/Pigt/Mboat2/Smpd4/Pip4k2c/Pik3cd/Mtm1/Phb2/Cdipt/Mtmr1/Ptdss1/Pgap3/Pi4k2a/Pigo/Abhd4/Pigc/Inpp5f/Impa1/Etnk1/Galr2/Phka1/Abhd8/Scarb1/Abhd5/Piga/Ipmk/Dgki/Pigs/Atg14/Lpgat1/Itpkc/Pnpla6/Pik3r4/Ip6k1/Pip5k1b/Pgs1/Pisd/Pld1/Bscl2/Pnpla3/Ttc7b/Bpnt2/Cds2/Dpm1/Tmem150a/Vac14/Pgp/Chkb/Pik3r6/Ip6k2/Mtmr11/Ldlr/Pik3r3/Htr2c/Mtmr12/Serinc2/Serinc3/Pigx/Impa2/Pdgfa/Cds1/Dbi/Slc2…	164
GO:0048588	developmental cell growth	164/7898	286/18112	1.76e-06	7.45e-05	5.49e-05	Itgb1/Vcl/Ryk/Cyfip2/Ndn/RGD1307443/Cacng7/Rtn4r/Tmem108/Myo5b/Nrn1/Cpne9/Syt2/Rnf6/Sema3a/Postn/Map2/Prkcz/Crabp2/Ist1/Rab11a/Pak6/Eif4g2/Sema3c/Nedd4l/Eif2b2/Wasf1/Gdi1/Spag6l/Lhx2/Sema3e/Sema4b/Epha7/Sema4f/G6pd/Ilk/Impact/Ulk2/Fubp1/Foxp1/Ptprs/Flrt3/Pi16/Dcx/Pdlim5/Col14a1/Itsn2/Map2k4/Shtn1/Sema3f/Arih2/Rufy3/Camk2d/Spart/Sirt6/Sema6b/Wdr36/Cdh4/Trim46/Map3k13/Sema4c/Ntn1/Prmt2/Bcl11a/App/T…	164
GO:1901990	regulation of mitotic cell cycle phase transition	173/7898	304/18112	1.79e-06	7.53e-05	5.55e-05	Ccnd3/Chfr/Adamts1/Ercc3/Ddr2/Phb2/Vps4b/Ccnd1/Cdc26/Jade1/Rab11a/Senp2/Cdk5rap2/Birc5/Pml/Pcid2/Mta3/Dync1li1/Adam17/Ctdsp2/Mrnip/Fbxo31/Psmg2/Anp32b/Ddb1/Mad1l1/Cdkn2c/Usp47/Mbd4/Rgcc/Ccnb1/Cenpf/Hecw2/Nek11/Ccnd2/Mblac1/Rpl26/Nek6/Zfp36l2/Brd7/Cdk1/Ik/Plk1/Camk2d/Klhl22/Slfn13/Ttk/Rint1/Pabir1/Ndc80/Rrm2/Ube2c/Fgf10/Ambra1/Ubd/Bub1b/Ticrr/Nae1/Cdkn1b/Prmt2/Lcmt1/Kif14/Apex1/Kntc1/Brd4/Brsk1/Ap…	173
GO:0007034	vacuolar transport	94/7898	150/18112	1.87e-06	7.71e-05	5.68e-05	Nedd4/Ankfy1/Gak/Cacng7/Vps41/Atp6v0d1/Vps39/Cacng3/Mtm1/Vps4b/Arl8b/Tmem50a/Cacng4/Trak2/Als2/Leprot/Atg14/Vps36/Pik3r4/Ccdc91/Vps35/Kif13a/Mon1a/Lamp2/Igf2r/Tgfbrap1/Rab7b/Mgrn1/Scyl2/Ap4m1/Hook2/Mon1b/RGD1566265/Gnptab/M6pr/Gprasp1/Ehd3/Mvb12a/Fhip1b/Trak1/Cacng2/Chmp7/Stx7/Laptm5/Grn/Vps11/RGD1359108/Rab34/Snapin/Ubxn6/Ap3s2/Ap3s1/Aktip/Zfyve16/Rhob/Rab12/Vcp/Cacng8/Lamp1/Vps37a/Chmp6/Rab7a/S…	94
GO:0016079	synaptic vesicle exocytosis	94/7898	150/18112	1.87e-06	7.71e-05	5.68e-05	Psen1/Prkcg/Nrn1/Drd1/Syt2/Prkaca/Chrna4/Htr1b/Napa/Nlgn1/Calm3/Grm7/Dnm1l/Stx1a/Dgki/Drd2/Prepl/Syt7/Bace1/Prkce/Cacna1a/Fmr1/Sv2a/Cacna1b/Adora2b/Syt9/Vamp2/Cadps/Wnt7a/Atp2a2/Camk2a/Stx1b/Rab3gap1/Htr1a/Cplx1/Chrna3/P2ry1/Cplx3/Syt12/Rab3a/Cplx2/Dvl1/Stx7/Ppfia2/Ctbp2/Stx4/Erc2/Stxbp5/Git1/Cyth1/Ppfia3/Snapin/P2rx7/Stxbp2/P2ry2/Chrna5/Syt1/Lrrk2/Kcnh1/Syt6/Chrnb2/Doc2a/Grm4/Cdk5/Bcl2l1/Snap29/…	94
GO:0007163	establishment or maintenance of cell polarity	134/7898	227/18112	1.87e-06	7.71e-05	5.68e-05	Prkci/Flot2/Itgb1/Cyp26b1/Lims1/Gbf1/Arhgef2/Actb/Map2/Prkcz/Synj2bp/Fez1/Myo18a/Cdk5rap2/Fbxw11/Arpc5/Lmna/Spag6l/Prickle2/Lhx2/Rac1/Gsn/Wnt11/Ilk/Rhobtb2/Sapcd2/Kank1/Sipa1l3/Cyrib/Shtn1/Rhoc/Rufy3/Plk1/Actr2/Wnt7a/Cenpa/Cfl1/Kif3a/Fat1/Gja1/Ndc80/Lin7c/Atn1/Kif2c/Pdcd6ip/Fgf10/Exoc4/Spag5/Wnt7b/Kif26b/Kif20b/Dlg3/Brsk1/Plekhg3/Ubxn2b/Llgl2/Shh/Dlg5/Hsp90ab1/Crkl/Wdpcp/Vangl2/Parva/Apc/Arf6/Spr…	134
GO:0061640	cytoskeleton-dependent cytokinesis	67/7898	100/18112	1.91e-06	7.83e-05	5.77e-05	Septin3/Vps4b/Incenp/Klhdc8b/Ist1/Birc5/Ank3/Nusap1/Spast/Cul7/Kif4a/Efhc1/Ect2/Rhoc/Plk1/Actr2/Racgap1/Cenpa/Cfl1/Ndc80/Pdcd6ip/Septin11/Spire2/Kif20a/Arl3/Kif20b/Unc119/Alkbh4/Chmp7/Apc/Ckap2/Snx33/Ankrd53/Cntrob/Map9/Septin7/Septin10/Cep55/Rhob/Septin6/Rasa1/Zfyve26/Bbs4/Anln/Chmp6/Septin8/Mei1/Snx9/Mitd1/Stmn1/Rtkn/Chmp4c/Actr3/Chmp5/Arf1/Septin4/Septin5/Dctn3/Stx2/Washc1/Rhoa/Rab35/Tmem250/S…	67
GO:0070085	glycosylation	136/7898	231/18112	1.92e-06	7.83e-05	5.77e-05	Uggt1/Psen1/Galnt9/Slc35c1/St8sia5/Serp1/B4galnt1/Chp1/Pomt2/Large1/Abca2/Plod3/St8sia1/Pofut2/Alg2/Mgat4b/Pgm3/Alg9/B3galt5/Fkrp/Grm7/St6galnac6/Trak2/Gorasp1/B3gnt5/Ext2/Cog4/B4galt2/Eogt/Poglut3/Cog1/Pomgnt2/Ddost/Pmm2/A3galt2/Pomk/Mgat4a/Galnt7/Dpm1/Extl1/Tmtc2/Mgat3/St6gal1/Tusc3/B3gnt8/Trip11/Galnt3/St3gal5/Dhdds/Abo/Dpagt1/Srd5a3/Magt1/Dolpp1/Oga/Mgat2/Pomgnt1/B3galt2/Pigb/Mgat5b/Tmem165/A…	136
GO:0070646	protein modification by small protein removal	95/7898	152/18112	1.96e-06	7.92e-05	5.84e-05	Cops7b/Shmt2/Spata2/Cops8/Usp39/Sf3b3/Wdr48/Tnfaip3/Taf7/Supt7l/Tnip1/Bap1/Usp5/Senp2/Gps1/Uchl1/Abraxas2/Usp4/Usp38/Usp45/Cyld/Cops7a/Usp2/Asxl1/Usp47/Eif3f/Usp27x/Desi1/Usp42/Cops5/Eny2/Senp3/Mindy1/Otulin/Josd1/Usp24/Usp36/Usp46/Usp51/Uchl3/Otud7a/Usp20/Dnajb2/Kat2a/Usp33/Park7/Tor1a/Tank/Usp29/Senp7/Cops4/Taf6/Trrap/Usp12/Mindy4/Babam1/Taf2/Itch/Taf4/Vcp/Usp16/Usp28/Uspl1/Otud6b/Psmd14/Uimc1/…	95
GO:0042770	signal transduction in response to DNA damage	106/7898	173/18112	2.01e-06	8.1e-05	5.97e-05	Zmpste24/Sesn2/Ccnd1/Atf2/Triap1/Mapk14/Senp2/Ptpn11/H2ax/Cry1/Pml/Zfp385a/Mrnip/Fbxo31/Map3k20/Ppm1d/Dyrk3/Fem1b/Ppp1r10/Mbd4/Nek11/Rpl26/Cdk1/Foxm1/Plk1/Clock/Rint1/Cd74/Eef1e1/Ticrr/Casp9/Foxo3/Brd4/Brsk1/Kat5/Ints7/Gigyf2/Pla2r1/Gadd45a/Dtl/Prkdc/Grb2/Ercc6/Rbm38/Wnt1/Ddx5/Ppp2r5c/Trex1/Taok3/Eif2ak4/Cep63/Pttg1ip/Babam1/Nek1/Ndrg1/Tp53bp1/Fancd2/Smyd2/Zfp830/Sp100/Casp2/Chek1/Pmaip1/Mdm4/Cra…	106
GO:0006888	endoplasmic reticulum to Golgi vesicle-mediated transport	76/7898	117/18112	2.5e-06	0.0001	7.37e-05	Hyou1/Nrbp1/Tfg/Tmed9/Trappc12/Sec16a/Tmed7/Gosr1/Vapb/Klhl12/Spast/Vapa/Kdelr2/Tmed2/Whamm/Sec23a/Yipf5/Kdelr1/Ergic1/Rint1/Trip11/Tmed4/Rab1b/Trappc4/Uso1/Stx18/Cog3/Preb/Sec22a/Scfd1/Mapk15/Insig1/Ank1/Sec24b/Ykt6/Trappc11/Zw10/Golga2/Mppe1/Lrrk2/Vcp/Pgap1/Tmed5/Trappc6a/Mia2/Yif1a/Trappc3/Htt/Mia3/Nrbp2/Bet1/Vamp7/Tmed3/Lman1/Cope/Sec22b/Pef1/Arf1/Ergic2/Rab1a/Ergic3/Trappc8/Tex261/Bcap31/Sar…	76
GO:0043254	regulation of protein-containing complex assembly	237/7898	435/18112	2.57e-06	0.000102354	7.54e-05	Cyfip2/Baiap2l1/Ica1/Dab2ip/Mlst8/Gnl3l/Arl2/Arhgef2/Mapre3/Kirrel1/Wars1/Map2/Prkcz/Napa/Ssh3/Clip1/Hip1r/Esr1/Ttbk1/Zfp827/Trappc12/Fblim1/Ptpn11/Cdk5rap2/Arpc5/Cotl1/Camsap2/Bcl2l11/Tppp/Cdc42ep1/Capzb/Stx1a/Parp1/Raf1/Rac1/Ankra2/Rnf4/Ldlrad4/Gsn/Hsf1/Impact/Capza1/Prkce/Riok3/Vps35/Eif2ak2/Twf1/Bbs10/Pde4dip/Lamp2/Kank1/Vdac2/Pak3/Fermt2/Cyrib/Tmsb15b2/Rhoc/Slain2/Rasip1/Cfl1/Cptp/Arhgef7/My…	237
GO:0006753	nucleoside phosphate metabolic process	254/7898	470/18112	2.64e-06	0.000104381	7.69e-05	Mpc1/Map2k1/Entpd6/Psen1/Abcd1/Gucy1b1/Atp5f1a/Dgat2/Arl2/Pde4a/Mthfd1/Prps2/Pde8b/Atp6v1a/Sphk2/Shmt1/Nudt5/Nudt17/Gart/Aprt/Adpgk/Foxk2/Nudt2/Suclg2/Acaa2/Dlst/Acot2/Gtpbp1/Nampt/Papss1/Pank1/Aldoa/Impdh1/Acacb/Hsd17b4/Ak4/Nudt3/Npr2/Dcakd/Foxk1/Nadk2/Fcsk/Atp5f1b/Mcee/Adcy9/Parp1/Pgam1/Pdk4/Samhd1/Adss/G6pd/Dpyd/Acat1/Prpsap1/Impdh2/Naprt/Dmac2l/Nudt19/Nme5/Dlgap2/Acot11/Nupr1/Adcy7/Gpd1/LOC10…	254
GO:0007015	actin filament organization	246/7898	454/18112	2.91e-06	0.000114219	8.42e-05	Coro2b/Prkci/Cfl2/Cyfip2/Nf2/Baiap2l1/Dnai3/Mlst8/Arhgef2/Myo5b/Kirrel1/Gas7/Catip/Rhpn1/Lima1/Ssh3/Hip1r/Ttc17/Ap1ar/Mical1/Samd14/Arpc5/Cotl1/Wasf1/Spag6l/Cdc42ep1/Capzb/Rac1/Trim27/Pdlim3/Cx3cl1/Gsn/Wnt11/Rhobtb2/Itgb5/Capza1/Prkce/Tesk1/Rflna/Tnfaip1/Tpm2/Cald1/Whamm/Twf1/Elmo1/Abi2/Kank1/S1pr1/Pak3/Arrb1/Rgcc/Fermt2/Wnt4/Cyrib/Arhgap25/Shtn1/Tmsb15b2/F11r/Gmfb/Marcks/Pstpip1/Rhoc/Synpo2/Rufy…	246
GO:2000573	positive regulation of DNA biosynthetic process	56/7898	81/18112	2.95e-06	0.000115148	8.49e-05	Acd/Map3k4/Pcna/Polg2/Arrb2/Pak3/Rgcc/Camk2d/Gins2/Chtf8/Cct3/Hgf/Nox4/Pkib/Parn/Cyp1b1/Hsp90ab1/Nek2/Rfc4/Prkd2/Pdgfrb/Vegfa/Ptges3/Pdgfb/Mapk1/Mapk15/Gins4/Gfer/Cct8/Dkc1/Mapkapk5/Klf4/Hnrnpa1/Cct4/Tnf/Atr/Hmbox1/Ctnnb1/Mapk3/Chtf18/Gsk3b/Ptk2b/Cct2/Nek7/Tcp1/Cct5/Rfc2/Tnks/Fgfr4/Atm/Naf1/Smoc2/Wrap53/Fbxo4/Cct6a/Cct7	56
GO:0006839	mitochondrial transport	107/7898	176/18112	3.04e-06	0.000116896	8.62e-05	Hspd1/Psen1/Tomm22/Atf2/Acaa2/Hip1r/Bap1/Agk/Bcl2l11/Slc25a30/Leprot/Fbxw7/Siah3/Vps35/Zfp13/Tomm34/Vdac2/Slc35f6/Npepps/Tomm40/Ube2l3/Timm29/Arih2/Mfn2/Camk2a/Cnp/Bag3/Them4/Pmpca/Spg7/Oxa1l/Usp36/Tomm70/Grpel2/Fbxo7/Sh3glb1/Bnip3/Tmem14c/Naif1/Chchd4/Rhot2/Mapk9/Vps11/Nol3/Timm23/Timm50/Huwe1/Mterf4/Hspa4/Timm22/Timm9/Dnlz/Pmaip1/Slc25a24/Ablim3/Lrrk2/Timm21/Ptpn5/Tmem102/Mipep/Slc25a46/Hk2/Bcs…	107
GO:0009895	negative regulation of catabolic process	183/7898	326/18112	3.04e-06	0.000116896	8.62e-05	Csnk2a1/Psen1/Prkcg/Mapkapk2/Adora1/Dab2ip/Tent4a/Timp3/Tlk2/Fyn/Larp1/N4bp1/Mtm1/Foxk2/Sf3b3/Lzts1/Ptpn3/Ptbp1/Nampt/Fez1/Atp2b4/Cirbp/Eif4g2/Acacb/Nbas/Ric1/Pml/Ubqln4/Hnrnpd/Foxk1/Sgta/Fez2/Sdcbp/Tbc1d14/Styx/Camlg/Vps35/Bscl2/Fmr1/Pbk/Nupr1/Eif4enif1/Laptm4b/Anks1a/Pdcl3/Lrig2/Timp4/Snx12/Phax/Rps7/Dap/Mgat3/Klhl22/Phf23/Pde3b/Rasip1/Axin2/Sirt6/Dffa/Qk/Cptp/Furin/Epha4/Noct/Myd88/Dbi/Clec16a…	183
GO:0006260	DNA replication	154/7898	268/18112	3.05e-06	0.000116896	8.62e-05	Fbh1/Fgfr1/Zmpste24/Srpk2/Wiz/Nfix/Polb/Pcna/Jun/Jade1/Senp2/Ddx23/Gli1/Bcar3/Polg/Brpf3/Rac1/Samhd1/Ccna2/Polg2/Tnfaip1/Nfic/Pold4/Mcm5/Slc25a16/Map2k4/Mcm7/Ciz1/Pole3/Cdk1/Pds5a/Nfib/Gins2/Slfn13/Chtf8/Sirt7/Rrm2/Rad51/Bod1l1/Pole/Wdhd1/Ticrr/Mcm10/Smarcal1/Mms22l/Tonsl/Atg7/Tspyl2/Lrwd1/Polq/Ruvbl1/Dbf4/Dnaja3/Lig3/Cdk2/Rfc4/Mapk8/Prim1/Mcrs1/Upf1/Actr8/Ccne1/Pold2/Chaf1a/Cdt1/Jade2/Mcm2/Trex1…	154
GO:0034250	positive regulation of cellular amide metabolic process	109/7898	180/18112	3.21e-06	0.000122664	9.04e-05	Smpd3/Slc35a4/Eif3c/Serp1/Thbs1/Eif5a2/Uhmk1/Tent4a/Mrps27/Sphk2/Larp1/Abca2/Ptbp1/Cirbp/Eif4g2/Mettl14/Pcif1/Cpeb1/Hnrnpd/Hnrnpl/Impact/Larp1b/Pld1/Slc2a13/Fmr1/Eif2ak3/Rpl26/Lrrtm3/Nat10/Rpl30/Cpeb3/Mief1/Eif2b5/Epha4/Csnk1e/Niban1/Cyp1b1/Piwil2/Fxr2/Rela/Rpl5/Pym1/Prkdc/Abcg1/Rpusd3/Rps9/Khdrbs1/Mapk1/Eif2ak4/Ythdf2/Cdk4/Rps3a/Trub2/Akap6/Tob1/Aurka/Eef2/Rplp1/Usp16/Syncrip/Polr2g/Ythdf3/Mif4g…	109
GO:0006417	regulation of translation	213/7898	387/18112	3.24e-06	0.000123064	9.07e-05	Hbs1l/Shmt2/Mknk2/Slc35a4/Enc1/Gle1/Dcp1a/Eif3c/Serp1/Thbs1/Eif5a2/Uhmk1/Tent4a/Mrps27/Mknk1/Larp1/Eprs/Shmt1/Sesn2/Cnot8/Ncbp2/Lsm1/Ptbp1/Pus7/Cirbp/Eif4g2/Mettl14/Neurl1/Pcif1/Atf4/Pml/Cpeb1/Hnrnpd/Zfp385a/Hnrnpl/Cnot10/Purb/Impact/Nolc1/Larp1b/Pld1/Eif2ak2/Tmed2/Unk/Ncbp1/Ireb2/Fmr1/Tnrc6a/Eif2ak3/Eif4enif1/Rpl26/Zfp36l2/Celf1/Eif1/Mlh1/Eif5b/Pde12/Nat10/Rpl30/Gapdh/Cpeb3/Mief1/Qk/Dis3l2/Eif2b…	213
GO:0072384	organelle transport along microtubule	57/7898	83/18112	3.36e-06	0.000126883	9.35e-05	Nefh/Map2k1/Ap3b2/Mreg/Map2/Prkcz/Bicd2/Fez1/Ap3m2/Fbxw11/Trak2/Uchl1/Wasf1/Spast/Cnih2/Tmem201/Kif13a/Armcx3/Actr10/Bloc1s6/Kif5a/Trim46/Bloc1s5/Dync1i1/Trak1/Rhot2/Hap1/Sun2/Cdc42/Kif1b/Nde1/Snapin/Ap3s2/Ap3s1/Bicd1/Kif1a/Ap3m1/Lamp1/Sybu/Bloc1s3/Htt/Map6/Vamp7/Cln3/Ap3b1/Rab1a/Sun1/Ap3d1/Kif1c/Map1b/Copg2/Stk11/Nefl/Bloc1s1/Copg1/Bicdl2/Rhot1	57
GO:0070570	regulation of neuron projection regeneration	33/7898	42/18112	3.99e-06	0.000149699	0.000110343	Map2k1/RGD1307443/Neo1/Rtn4r/Cers2/Inpp5f/Fkbp1b/Adam17/Ptprs/Prrx1/Lrig2/Map2k2/Hgf/Epha4/Ptprf/Map4k4/Cntf/Thy1/Grn/Rgma/Rtn4/Klf4/Ocm/Xylt1/Stk24/Flna/Kremen1/Braf/Rtn4rl1/Mif/Pten/Ptn/Nrg1	33
GO:0044262	cellular carbohydrate metabolic process	174/7898	309/18112	4.07e-06	0.000150458	0.000110902	Adcyap1r1/Akr1b1/Adipor1/Wdr5/Dgat2/Bpnt1/Pygl/Zmpste24/Coq3/Sesn2/Got1/Foxk2/Ncoa2/Ntsr1/Gpd2/Gpt2/Glb1/Acacb/Impa1/Phka1/Cry1/Foxk1/Ext2/Fcsk/Pgam1/Pdk4/Igfbp4/Phkg2/Prkce/Ddb1/Nupr1/Abcg2/Igfbp3/Bpnt2/Pomk/Pygm/Gck/Pgp/Agl/Adora2b/Nr1d1/Pfkfb2/Nfe2l1/B3gnt8/Sord/Sirt6/Gnptab/Impa2/Sirt7/Pfkfb4/Ppp1r2/Il6st/Ppp1r3c/Galk2/Abo/Plcd1/Lcmt1/Fam3c/Ddit4/Grb10/Coq2/P2ry1/Ndst3/Ppp1ca/Kat2a/Hs2st1/Xyl…	174
GO:0006520	cellular amino acid metabolic process	154/7898	269/18112	4.08e-06	0.000150458	0.000110902	Got2/Psat1/Fh/Shmt2/Aldh5a1/Pccb/Sars1/Mthfd1/Bhmt/Mmut/Nit2/Eprs/Shmt1/Dbt/Gart/Got1/Txnrd1/Gad1/Wars1/Farsb/Pcca/Plod3/Asns/Asl/Aldh6a1/Ivd/Dlst/Gpt2/Atp2b4/Slc1a3/Slc7a7/Asrgl1/Atf4/Abat/Slc16a2/Gldc/Cars/Prodh1/Adss/Bcat1/Mars1/Iars1/Dpyd/Dalrd3/Acat1/Gstz1/Thnsl2/Pcmt1/Psph/Yars1/Pars2/Phgdh/Lrrc47/Sardh/Nars1/Amt/Mccc2/Nos1/Ahcy/Vars2/Gls2/Nox4/Arg1/Pcbd2/Aars1/Hibadh/Gcsh/Mpst/Arg2/Pycr2/K…	154
GO:0072659	protein localization to plasma membrane	173/7898	307/18112	4.08e-06	0.000150458	0.000110902	Prkci/Flot2/Itgb1/Csnk2a1/Gga1/Gak/Gorasp2/Krt18/Atp1b1/Rer1/Myo5b/Zdhhc5/Jup/Golga7/Pacs1/Atp1b3/Vamp3/Actb/Scn3b/Prkcz/Ptpn9/Numb/Phaf1/Atp2b4/Stac2/Myl12a/Rab11a/Nsg1/Rab3d/Sec16a/Bbs1/Gorasp1/Ank3/Rac1/Grm1/Zdhhc3/Ar/Prepl/Tamalin/Ramp2/Flot1/Cnpy4/Vps35/Kif13a/Rilpl1/Ttc7b/Tmed2/Sec23a/Ehd2/Arl6/Tmem150a/F11r/Prnp/Ikbkb/Gga2/Arhgap44/Amn/Vamp2/Pdpk1/Camk2d/Tspan5/Dab2/Nkd2/Hectd1/Rab31/Camk2…	173
GO:2000278	regulation of DNA biosynthetic process	84/7898	133/18112	4.12e-06	0.000151234	0.000111474	Acd/Gnl3l/Map3k4/Pcna/Jade1/Pml/Hnrnpd/Polg2/Arrb2/Pak3/Rgcc/Camk2d/Gins2/Nat10/Chtf8/Gja1/Cct3/Hgf/Nox4/Pkib/Kcnk2/Parn/Cyp1b1/Hsp90ab1/Nek2/Rfc4/Mcrs1/Prkd2/Pdgfrb/Vegfa/Ptges3/Jade2/Pdgfb/Mapk1/Hnrnpa2b1/Mapk15/Stn1/Terf2/Meaf6/Gins4/Gfer/Chek1/Cct8/Dkc1/Pinx1/Mapkapk5/Klf4/Hnrnpa1/Cct4/Tnf/Atr/Tinf2/Hmbox1/Ctnnb1/Mapk3/Tent4b/Chtf18/Gsk3b/Dnajc2/Ptk2b/Cct2/Nek7/Tcp1/Cct5/Rfc2/Pif1/Tnks/Men1/N…	84
GO:0009117	nucleotide metabolic process	249/7898	462/18112	4.32e-06	0.000157538	0.000116121	Mpc1/Map2k1/Psen1/Abcd1/Gucy1b1/Atp5f1a/Dgat2/Arl2/Pde4a/Mthfd1/Prps2/Pde8b/Atp6v1a/Sphk2/Shmt1/Nudt17/Gart/Aprt/Adpgk/Foxk2/Nudt2/Suclg2/Acaa2/Dlst/Acot2/Gtpbp1/Nampt/Papss1/Pank1/Aldoa/Impdh1/Acacb/Hsd17b4/Ak4/Nudt3/Npr2/Dcakd/Foxk1/Nadk2/Fcsk/Atp5f1b/Mcee/Adcy9/Parp1/Pgam1/Pdk4/Samhd1/Adss/G6pd/Dpyd/Acat1/Prpsap1/Impdh2/Naprt/Dmac2l/Nudt19/Nme5/Dlgap2/Acot11/Nupr1/Adcy7/Gpd1/LOC100359539/Dnajc…	249
GO:0016331	morphogenesis of embryonic epithelium	111/7898	185/18112	4.85e-06	0.000175936	0.000129682	Mthfd1/Stk3/Pcdh8/Lias/Tctn1/Prkaca/Prkacb/Tgfb1i1/Deaf1/Gatad2a/Ipmk/Sfrp1/Lhx2/Ar/Sox11/Tmed2/Fuz/Phactr4/Zfp84/Wnt4/Tulp3/Rps7/Hectd1/Cfl1/Ptch1/Cited2/Ift52/Fgf10/Med12/Sema4c/Sulf1/Shank3/Wnt7b/Ift122/Vegfc/Tead2/Kif20b/Dvl3/Wnt2/Sdc4/Ovol2/Llgl2/Shh/St14/Vangl2/Kdm2a/Fgfr2/Kat2a/Hs2st1/Cluap1/Dvl1/Cdk20/Dlc1/Casp8/Rgma/Tp63/Gli2/Vasp/Opa1/Tbxt/Mthfr/Sec24b/Ift57/Apaf1/Wnt6/Nckap1/Bbs4/Mks1/…	111
GO:0048284	organelle fusion	89/7898	143/18112	5.23e-06	0.000188643	0.000139048	Stx6/Tmem175/Ankfy1/Vps41/Zdhhc6/Vps39/Chp1/Chchd3/Vamp3/Syt2/Arl8b/Vat1/Vamp1/Thg1l/Miga1/Dnm1l/Syt11/Stx1a/Eea1/Syt7/Gosr1/Tgfbrap1/Rab7b/Gnai3/Gosr2/Yipf5/Syt9/Vamp2/Mfn2/Nkd2/Stx1b/Rab8b/Syt13/Afg3l1/Cplx1/Pikfyve/Uso1/Cplx3/Rab3a/Cplx2/Stxbp6/Bnip3/Stx7/Vps11/Anxa2/Tbc1d4/Huwe1/Stx4/Opa1/Rab8a/Uvrag/Rab34/LOC100294508/Snapin/Miga2/Syt1/Pld6/C2cd5/Vps8/Stoml2/Septin8/Rab7a/Bet1/Stx8/Vamp7/Sna…	89
GO:0046486	glycerolipid metabolic process	210/7898	383/18112	5.34e-06	0.00019166	0.000141272	Socs5/Lpcat3/Agpat1/Dgat2/Bpnt1/Pigt/Dagla/Mboat2/Smpd4/Pip4k2c/Pik3cd/Scd/Mtm1/Phb2/Ddhd2/Cdipt/Mtmr1/Ptdss1/Pgap3/Pi4k2a/Pigo/Abhd4/Pigc/Esr1/Inpp5f/Impa1/Etnk1/Galr2/Phka1/Ptpn11/Abhd8/Scarb1/Abhd5/Piga/Ipmk/Dgki/Pigs/Atg14/Lpgat1/Itpkc/Pnpla6/Pik3r4/Ip6k1/Gpx1/Pip5k1b/Pgs1/Pisd/Pld1/Bscl2/Pnpla3/Ttc7b/Lypla2/Gpd1/Bpnt2/Cds2/Dpm1/Tmem150a/Vac14/Pgp/Chkb/Pik3r6/Ip6k2/Mtmr11/Ldlr/Pik3r3/Htr2c/Mt…	210
GO:0006282	regulation of DNA repair	101/7898	166/18112	5.41e-06	0.000192665	0.000142013	Fbh1/Prkcg/Fh/Actb/Wdr48/Pcna/Cebpg/Pml/Ubqln4/Rnf8/Parp1/Mrnip/Hsf1/Rbbp8/Brd8/Ep400/Foxm1/Actr2/Yeats4/Axin2/Sirt6/Sirt7/Rad51/Fgf10/Mms19/Spire2/Fam168a/Smchd1/Rad51ap1/Kat5/Usp51/Ercc8/Polq/Ubr5/Npas2/Ruvbl1/Ube2n/Prkdc/Cgas/Mcrs1/Actr8/Tex15/Parpbp/Ercc6/Trrap/Morf4l2/Babam1/Rps3/Tp53bp1/Meaf6/Recql5/Rnf169/Rnf168/Arid2/Chek1/Cdk9/Tmem161a/Ino80b/Epc2/Hdgfl2/Uimc1/Eya2/Kmt5b/Radx/Rpa2/Timele…	101
GO:0045926	negative regulation of growth	154/7898	270/18112	5.43e-06	0.000192665	0.000142013	Ccn3/Adipor1/Ryk/Nf2/Smarca4/Dab2ip/RGD1307443/Rtn4r/Stk3/Sphk2/Sesn2/Ei24/Rnf6/Sema3a/Map2/Ndufs3/Cirbp/Sertad3/Cdhr2/Sema3c/Sh3bp4/Pml/Hyal2/Adam15/Foxk1/Sfrp1/Sema3e/Sema4b/Wnt11/Epha7/Fgfr3/Sema4f/G6pd/Wwc2/Idh3g/Ulk2/Foxp1/Ptprs/Cdkn2c/Pi16/Ppt1/Ankrd26/Sema3f/Ip6k2/Rrad/Spart/Dab2/Notch2/Stc2/Cfl1/Ptch1/Cited2/Gja1/Sema6b/Trim46/Dact3/Sema4c/Ntn1/Cdkn1b/Frzb/Kcnk2/Bcl11a/Tspyl2/Tomm70/Wwc3/…	154
GO:0006904	vesicle docking involved in exocytosis	34/7898	44/18112	5.57e-06	0.000195512	0.000144111	Rab3d/Stx1a/Vamp2/Camk2a/Stx1b/Rab8b/Exoc4/Cftr/Rab3a/Cplx2/Vps11/Ctbp2/Stx4/Rab8a/Nrxn1/Ppfia3/Stxbp2/Ykt6/Rab12/Ralb/Stx3/Ncam1/Rab3c/Kcnb1/Septin5/Exoc6/Stxbp1/Rab10/Vps18/Rab13/Unc13b/Rims1/Plek/Scfd2	34
GO:0043631	RNA polyadenylation	34/7898	44/18112	5.57e-06	0.000195512	0.000144111	Tent4a/Ctr9/Rnf20/Ssu72/Clp1/Cpeb1/Virma/Hsf1/Fip1l1/Cpeb3/Wdr33/Rnf40/App/Cpsf6/Sympk/Leo1/Tent2/Aplp1/Tut1/Cdk9/Cstf2/Zc3h3/Ythdc1/Snrpa/Papola/Supt5h/Ahcyl1/Tent4b/Cpsf2/Cdc73/Papolg/Pnpt1/Cpsf3/Scaf8	34
GO:1904356	regulation of telomere maintenance via telomere lengthening	44/7898	61/18112	5.9e-06	0.000206196	0.000151987	Acd/Gnl3l/Map3k4/Pml/Ercc4/Parp1/Nat10/Cct3/Pkib/Slx1b/Parn/Nek2/Mcrs1/Mapk1/Hnrnpa2b1/Mapk15/Stn1/Terf2/Cct8/Dkc1/Pinx1/Mapkapk5/Slx4/Hnrnpa1/Cct4/Atr/Tinf2/Hmbox1/Ctnnb1/Mapk3/Tent4b/Cct2/Nek7/Tcp1/Cct5/Pif1/Tnks/Atm/Naf1/Hnrnpc/Ctc1/Fbxo4/Cct6a/Cct7	44
GO:0042147	retrograde transport, endosome to Golgi	57/7898	84/18112	6.03e-06	0.000208401	0.000153612	Gga1/Stx6/Ankfy1/Gbf1/Vamp3/Tbc1d5/Ric1/Tmem87a/Tbc1d14/Trim27/Prepl/Gosr1/Vps35/Dennd5a/Rab7b/Vps26a/Snx12/Rab6a/Rab29/Tbc1d10b/Ehd3/Pikfyve/Pheta2/Heatr5b/Evi5/Plekhj1/Ykt6/Rhobtb3/Ube2o/Snx8/Tmem87b/Lrrk2/Sgsm2/Tbc1d17/Heatr5a/Rab7a/Slc66a2/Pheta1/Snx3/Arl1/Ap1s1/Baiap3/Snx1/Rab6b/Gcc2/Vps52/Vps53/Vps29/Arfip1/Washc1/Washc2c/Spag9/Atp9a/Rgp1/Snx2/Snx6/Snx5	57
GO:0007041	lysosomal transport	75/7898	117/18112	6.03e-06	0.000208401	0.000153612	Nedd4/Ankfy1/Gak/Cacng7/Vps41/Vps39/Cacng3/Mtm1/Vps4b/Arl8b/Cacng4/Trak2/Als2/Atg14/Ccdc91/Vps35/Kif13a/Lamp2/Igf2r/Tgfbrap1/Rab7b/Mgrn1/Scyl2/Ap4m1/Hook2/Gnptab/M6pr/Gprasp1/Ehd3/Mvb12a/Fhip1b/Trak1/Cacng2/Chmp7/Stx7/Laptm5/Grn/Vps11/RGD1359108/Rab34/Snapin/Ubxn6/Aktip/Zfyve16/Rhob/Rab12/Vcp/Cacng8/Lamp1/Chmp6/Rab7a/Snx16/Gga3/Stx8/Vamp7/Chmp4c/Cln3/Chmp5/Gcc2/Vps52/Hgs/Arf1/Vps53/Ap3b1/Uevld/Ap…	75
GO:0045727	positive regulation of translation	93/7898	151/18112	6.12e-06	0.000210575	0.000155214	Slc35a4/Eif3c/Serp1/Thbs1/Eif5a2/Uhmk1/Tent4a/Mrps27/Larp1/Ptbp1/Cirbp/Eif4g2/Mettl14/Pcif1/Cpeb1/Hnrnpd/Hnrnpl/Impact/Larp1b/Pld1/Fmr1/Rpl26/Nat10/Rpl30/Cpeb3/Mief1/Eif2b5/Niban1/Cyp1b1/Piwil2/Fxr2/Rpl5/Pym1/Prkdc/Rpusd3/Rps9/Khdrbs1/Mapk1/Eif2ak4/Ythdf2/Cdk4/Rps3a/Trub2/Akap6/Tob1/Aurka/Eef2/Rplp1/Usp16/Syncrip/Polr2g/Ythdf3/Mif4gd/Otud6b/Tnf/Rps27l/Ddx3x/Eif3d/Tarbp2/Nck2/Larp4b/C1qbp/Zcchc4/R…	93
GO:0060562	epithelial tube morphogenesis	216/7898	396/18112	6.34e-06	0.000216913	0.000159886	Psen1/Robo1/Mthfd1/Pik3cd/Stk3/Phb2/Lias/Tctn1/Prkaca/Nrarp/Prkacb/Esr1/Kdm5b/Deaf1/Pml/Gatad2a/Ipmk/Sfrp1/Lhx2/Sema3e/Ar/Pgr/Slc12a2/Sox11/Wnt11/Epha7/Ilk/Pdgfra/Foxp1/Tmed2/Fuz/Phactr4/Tead1/Maged1/Dnaaf1/Wnt4/Tulp3/Mef2c/Rps7/Mtss1/Hectd1/Rasip1/Notch2/Cfl1/Ptch1/Sirt6/Cited2/Ccdc40/Kif3a/Gja1/Ift52/Epha4/Fgf10/Agtr1a/Med12/Sema4c/Ntn1/Pxn/Shank3/Kif26b/Ift122/Tead2/Kif20b/Dvl3/Wnt2/Sdc4/Ovol2…	216
GO:0010833	telomere maintenance via telomere lengthening	53/7898	77/18112	6.64e-06	0.000225243	0.000166026	Acd/Gnl3l/Map3k4/Pml/Ercc4/Parp1/Telo2/Nat10/Rad51/Cct3/Pkib/Slx1b/Parn/Hsp90ab1/Nek2/Mcrs1/Ptges3/Mapk1/Hnrnpa2b1/Mapk15/Stn1/Terf2/Cct8/Dkc1/Pinx1/Mapkapk5/Slx4/Hnrnpa1/Cct4/Atr/Tinf2/Dclre1b/Hmbox1/Ctnnb1/Mapk3/Tent4b/Nhp2/Cct2/Nek7/Tcp1/Cct5/Pif1/Tnks/Atm/Naf1/Ptges3l1/Hnrnpc/Wrap53/Ctc1/Fbxo4/Rad50/Cct6a/Cct7	53
GO:0062237	protein localization to postsynapse	41/7898	56/18112	6.65e-06	0.000225243	0.000166026	Clstn1/Map2k1/Dlg4/Cacng7/Cacng3/Prkcz/Rab11a/Lgi1/Nptxr/Nsg1/Tamalin/Vps35/Iqsec2/Arhgap44/Mapk10/Cnih3/Vamp2/Camk2a/Stx1b/Cplx1/Adam10/Zdhhc15/Adam22/Tnik/Gphn/Cacng2/Gpc6/Stx4/Kalrn/Rab8a/Git1/Dag1/Nptx2/Gsk3b/Gpc4/Grip1/Stx3/Zdhhc2/Snap47/Nptx1/Rap1a	41
GO:1901988	negative regulation of cell cycle phase transition	138/7898	239/18112	6.87e-06	0.000231553	0.000170677	Chfr/Ccnd1/Atf2/Mapk14/Jade1/Ptpn11/Cdk5rap2/H2ax/Birc5/Cry1/Pml/Pcid2/Dync1li1/Ctdsp2/Mrnip/Fbxo31/Psmg2/Map3k20/Mad1l1/Fem1b/Usp47/Ppp1r10/Slc25a16/Mbd4/Rgcc/Ccnb1/Nek11/Rpl26/Zfp36l2/Brd7/Cdk1/Ik/Plk1/Klhl22/Clock/Slfn13/Ttk/Rint1/Pabir1/Apbb2/Ndc80/Bub1b/Ticrr/Nae1/Cdkn1b/Prmt2/Lcmt1/Kntc1/Brd4/Brsk1/Ints7/Fbxo7/Gigyf2/Nsun2/Ctdsp1/Dtl/Prkdc/Cenpe/Nkx3-1/Fam107a/Apc/Aven/Cdt1/Ercc6/Rbm38/Ppp2…	138
GO:0051259	protein complex oligomerization	146/7898	255/18112	7.11e-06	0.000236264	0.000174149	Kcna6/Asic1/Shmt2/Atl3/Stk3/Chp1/Shmt1/Farsb/Comp/Kctd3/Aldoa/Kcnc2/Acacb/Kcna4/Fkrp/Atl2/Thg1l/Zfp746/Dnm1l/Letm1/Slc1a5/Kcnd3/Rbmxl1/Als2/Ninj1/Kctd15/Kctd9/Trpm4/Kcnc3/Samhd1/G3bp2/RT1-M3-1/Spast/Vps35/Tnfaip1/Prmt8/Ikzf4/Lrrc8c/Kctd4/Kcnc1/Prnp/Sigmar1/Ect2/Tk1/Kcns3/Aldh9a1/Vstm5/Disp1/Kcng2/Rrm2/Pdcd6ip/Cd74/Lrrc8d/Oas1a/Kcng1/Kctd10/Lzts3/Kctd2/Oxa1l/App/Ehd3/Cpsf6/Trpm2/Polq/Trpa1/Tifa/Cr…	146
GO:0034329	cell junction assembly	243/7898	452/18112	7.13e-06	0.000236264	0.000174149	Coro2b/Clstn1/Itgb1/Vcl/Sipa1l1/Adgrb3/Arl2/Lims1/Ache/Jup/Nectin1/Nlgn2/Shank2/Drd1/Actb/Lsr/Prkaca/Nptn/Nlgn1/Rhpn1/Numb/Cdh9/Nptxr/Ptpn11/Nedd4l/Gabra2/Slitrk6/Sdcbp/Tns1/Slitrk5/Rac1/Drd2/Slitrk3/LRRTM1/Farp1/Wnt11/Epha7/Ramp2/Flot1/Lrrtm4/Cbln2/Capza1/Vps35/Cacna1a/Cux2/Cntn5/Ntng2/Whamm/Mpdz/Cdh18/Ptprs/Flrt3/Abi2/Bsn/Nphp1/Gpm6b/Adgrl2/Efnb1/Pdlim5/Cdh7/Fermt2/Wnt4/F11r/Ptpro/Ikbkb/Lrfn4/C…	243
GO:0017157	regulation of exocytosis	148/7898	259/18112	7.14e-06	0.000236264	0.000174149	Smpd3/Prkcg/Scamp5/Myo5b/Sphk2/Vps4b/Nrn1/Drd1/Syt2/Abr/Chrna4/Htr1b/Nlgn1/Mical1/Rab3d/Calm3/Grm7/Dnm1l/Syt11/Fez2/Stx1a/Dgki/Sdcbp/Exph5/Syt10/Drd2/Prepl/Syt7/Bace1/Prkce/Cacna1a/Gnai2/Fmr1/Cacna1b/Rab33b/Adora2b/Syt9/Vamp2/Pdpk1/Cadps/Sytl4/Wnt7a/Glrx/Atp2a2/Rab27a/Il4r/Pdcd6ip/Stx1b/Rab8b/Syt13/Rab3gap1/Htr1a/Cftr/Sdc4/Chrna3/Cacna1h/P2ry1/Syt12/Rab3a/Dvl1/Ppfia2/Notch1/Hap1/Stx4/Rab8a/Stxbp5…	148
GO:0061136	regulation of proteasomal protein catabolic process	113/7898	190/18112	7.16e-06	0.000236264	0.000174149	Rad23b/Socs5/Chfr/Psen1/Prkcg/Dab2ip/Tlk2/N4bp1/Mtm1/Trib1/Rnf144a/Prkaca/Csnk1a1/Rnf14/Rnf144b/Usp5/Rnft2/Fbxw8/Gna12/Plk2/Ubqln4/Sgta/Ube2k/Sdcbp/Fbxw7/Styx/Trib3/Camlg/Zer1/Gpx1/Cdc20/Fmr1/Pbk/Nupr1/Desi1/Arih2/Plk1/Ufl1/Dab2/Nfe2l1/Nkd2/Sirt6/Pabir1/Pias1/Araf/Csnk1e/Clec16a/Ubqln2/Atg7/Tmem259/Rnf40/Fbxo22/Rnf19a/Shh/Hsp90ab1/Arih1/Smarcc1/Dnajb2/Bbs7/Dvl1/Mapk8/Mapk9/Park7/Xbp1/Taf1/Trib2/S…	113
GO:0006858	extracellular transport	35/7898	46/18112	7.5e-06	0.00024509	0.000180655	Stk36/Spag6l/Stard7/Odad4/Spag17/Nme5/Dnaaf11/Dnaaf2/Arrdc1/Spef2/Ccdc40/Daw1/Wwp2/Dnah1/Gas8/Nek10/Ccdc103/Dnah11/Katnip/Invs/Dnai1/Ccdc39/Ulk4/Nme7/Odad3/Dnah9/Cfap45/Dnah5/Dnaaf4/Ak7/Ofd1/Ttll1/Dpcd/Rfx3/Kif27	35
GO:0006890	retrograde vesicle-mediated transport, Golgi to endoplasmic reticulum	35/7898	46/18112	7.5e-06	0.00024509	0.000180655	Gbf1/Rer1/Bicd2/Pitpnb/Nbas/Cog4/Tmem115/Kdelr2/Rab33b/Kdelr1/Ergic1/Rab6a/Rint1/Stx18/Cog3/Cog7/Scfd1/Plpp3/Uvrag/Copz2/Dnajc28/Scyl1/Golph3/Htt/Arf4/Arf3/Cope/Sec22b/Rab6b/Ergic2/Ergic3/Kif1c/Tmed10/Arcn1/Copz1	35
GO:0036293	response to decreased oxygen levels	253/7898	473/18112	7.66e-06	0.000248837	0.000183417	Hspd1/Map2k1/Hyou1/Tm9sf4/Ldha/Lonp1/Adora1/Ngb/Atp1b1/Ercc3/Ddr2/Slc11a2/Phb2/Drd1/Scn2a/Atf2/Postn/Acaa2/Chrna4/Epas1/Asl/Slc1a1/Dpp4/Acot2/Nampt/Aldoa/Ak4/Atf4/Pml/Dnm1l/Cpeb1/Adam15/Abat/Lmna/Arnt2/Sfrp1/Raf1/Ece1/Adam17/Sdhd/Drd2/Cx3cl1/Hsf1/Loxl2/Ramp2/Ccna2/Sdc2/Stc1/Angpt1/Prkce/Nr4a2/Pcmt1/Ireb2/Igfbp3/Tmbim6/Rgcc/Ccnb1/Npepps/Pygm/Hmbs/Nos1/Usf1/Mlh1/Slc2a1/Ldlr/Mfn2/Camk2d/Tacc3/Stc2/C…	253
GO:0034502	protein localization to chromosome	65/7898	99/18112	7.69e-06	0.000248837	0.000183417	Acd/Gnl3l/Esr1/Zfp827/Trappc12/Pml/Carm1/Mrnip/Cdk1/Ik/Plk1/Ttk/Cenpa/Ndc80/Cct3/Bub1b/Kntc1/Lrwd1/Chmp7/Tex15/Cdt1/Rcc2/Mtbp/Terf2/H1f5/Zw10/Cct8/Dkc1/Pinx1/Ctcf/Vcp/Jarid2/Tpp1/Hdac8/Cct4/Atr/Tinf2/Msh2/Mau2/Cdca5/Pphln1/Rpa2/Bub3/Setd2/Lemd2/Pih1d1/Mis12/Mcm9/Haspin/Cct2/Tcp1/Cct5/Slf1/Knl1/Tnks/Smc5/Esco2/Macroh2a1/Iffo1/Mcm8/Zwilch/Wrap53/Xrcc4/Cct6a/Cct7	65
GO:1903322	positive regulation of protein modification by small protein conjugation or removal	89/7898	144/18112	7.86e-06	0.000253056	0.000186527	Chfr/Derl1/Wbp1l/Fbxo33/Rassf5/Ctr9/Dcun1d4/Wdr48/Tnip1/Rnf20/Senp2/Cry1/Fbxw7/Trib3/Fgfr3/Angpt1/Cdc20/Birc3/Arrb1/Traf7/Ube2l3/Rps2/Plk1/Phf23/Tollip/Pias1/Cblb/Birc2/Fkbp1a/Ube2d1/Rnf40/Arrdc3/Tbc1d7/Pias3/Topors/Dnaja3/Kdm2a/Ube2n/Dnajb2/Mapk8/Laptm5/Fam107a/Mapk9/Tank/Huwe1/Nmi/Mapk15/Pttg1ip/Btrc/Rwdd3/Cdk9/Fanci/Lrrk2/Vcp/Fancm/Smad7/Ube3a/Ddx3x/Mta1/Hspa5/Gsk3a/Rasd2/Dcun1d5/Ahrr/Sart3/Ra…	89
GO:1905475	regulation of protein localization to membrane	122/7898	208/18112	8.18e-06	0.000262036	0.000193146	Prkci/Itgb1/Map2k1/Csnk2a1/Dlg4/Fyn/Rer1/Myo5b/Zdhhc5/Chp1/Mesd/Nlgn2/Shisa7/Actb/Prkcz/Ptpn9/Slc1a1/Numb/Atp2b4/Stac2/Rab11a/Tcaf1/Gdi1/Ank3/Gpc1/Grm1/Ar/Tamalin/Gsn/Cnpy4/Lztfl1/Iqsec2/Prnp/Arhgap44/Pdpk1/Camk2d/Dab2/Nkd2/Hectd1/Camk2a/Mief1/Lypla1/Mrap2/Shank3/Gpc2/Itgb1bp1/Shisa6/Adam10/Ppp1r9b/Sh3glb1/Crkl/Stom/Acsl3/Rhoq/Tnik/Cacng2/Arhgef16/Zdhhc7/Stx7/Stac/Tmbim1/Camk2g/Arf6/Zmynd8/Gpc6/P…	122
GO:0000075	cell cycle checkpoint signaling	103/7898	171/18112	8.26e-06	0.000262532	0.000193512	Chfr/Ccnd1/Atf2/Mapk14/Ptpn11/Cdk5rap2/H2ax/Birc5/Cry1/Pml/Pcid2/Dync1li1/Mrnip/Fbxo31/Psmg2/Map3k20/Mad1l1/Fem1b/Ppp1r10/Slc25a16/Mbd4/Ccnb1/Nek11/Rpl26/Cdk1/Ik/Plk1/Klhl22/Clock/Ttk/Rint1/Pabir1/Ndc80/Bub1b/Ticrr/Nae1/Lcmt1/Kntc1/Brd4/Brsk1/Ints7/Gigyf2/Nsun2/Dtl/Prkdc/Cenpe/Apc/Cdt1/Ercc6/Rbm38/Ppp2r5c/Trex1/Taok3/Eif2ak4/Cep63/Babam1/Nek1/Tp53bp1/Fancd2/Zfp830/Casp2/Chek1/Zw10/Bub1/Cradd/Usp2…	103
GO:0140029	exocytic process	60/7898	90/18112	8.27e-06	0.000262532	0.000193512	Psen1/Syt2/Napa/Nlgn1/Rab3d/Stx1a/Syt7/Sv2a/Syt9/Vamp2/Cadps/Camk2a/Stx1b/Rab8b/Exoc4/Cftr/Cplx1/Cplx3/Rab3a/Cplx2/Vps11/Ctbp2/Stx4/Rab8a/Erc2/Stxbp5/Nrxn1/Ppfia3/Snapin/Stxbp2/Ykt6/Rab12/Lyn/Syt1/Ralb/Vamp7/Snap29/Ywhaz/Napb/Stx3/Ncam1/Snap47/Rab3c/Synj1/Kcnb1/Septin5/Stx2/Exoc6/Stxbp1/Rab10/Grik5/Vps18/Rab13/Unc13b/Rims1/Plek/Scfd2/Unc13d/Syk/Nppa	60
GO:0006303	double-strand break repair via nonhomologous end joining	46/7898	65/18112	8.42e-06	0.000265895	0.00019599	Fh/Ercc1/Polb/Ercc4/Rnf8/Mrnip/Hsf1/Mlh1/Sirt7/Aplf/Smarcal1/Smchd1/Usp51/Ercc8/Polq/Lig3/Kdm2a/Prkdc/Ercc6/Uvrag/Tp53bp1/Prpf19/Psmd14/Dclre1b/Kmt5b/Mre11/Lig4/Rif1/Lig1/Kdm4d/Nudt16l1/Xrcc6/Xrcc1/Dtx3l/Mad2l2/Dclre1c/Iffo1/Top2b/Parp9/Paxx/Cyren/Wrap53/Aunip/Shld1/Xrcc4/Polm	46
GO:0042063	gliogenesis	210/7898	385/18112	8.47e-06	0.000265971	0.000196047	Prkci/Map2k1/Grk2/Psen1/Nf2/Smarca4/Cntn1/Dab2ip/Ndn/Zmiz1/Cers2/Drd1/Abca2/Nfix/Dab1/Vcan/Dmd/Mettl14/Ptpn11/Eif2b2/Tppp/Gpc1/Cx3cl1/Gsn/Sox11/Fgfr3/Ilk/Bmerb1/Pou3f1/Fubp1/Dtx1/Cdkn2c/Ascl1/Dcx/Myrf/Phgdh/Hmbs/Lrp8/Nr1d1/Ldlr/Mfn2/Ufl1/Il34/Nfib/Nfe2l1/Cnp/Qk/Arhgef7/Eif2b5/Sox10/Epha4/Fgf10/Prmt5/Wasf3/Dbi/Med12/Il6st/Mmp24/Dlx1/Exoc4/Shank3/Nab2/Bace2/Nr2e1/App/Ror2/Shh/Bcan/P2ry1/Eif2b3/Tspo…	210
GO:0031099	regeneration	182/7898	328/18112	8.5e-06	0.000265971	0.000196047	Nefh/Nrep/Bcl9/Ccn3/Map2k1/Csnk2a1/RGD1307443/Neo1/Rtn4r/Timp3/Cers2/Prps2/Large1/Ccnd1/Postn/Mapk14/Ptpn3/Vcan/Pcna/Jun/Dmd/Axl/Anxa3/Inpp5f/Gli1/Adam15/Rpl19/Fkbp1b/Mki67/Ninj1/Hopx/Adam17/Gsn/Ccna2/Gpx1/Angpt1/Ptprs/Igf2r/Prrx1/Ccnb1/Chst3/Hmbs/Lrig2/Map2k2/Sulf2/Cdk1/Wnt7a/Htr2c/Notch2/Ptch1/Rpl30/Gja1/Hgf/Epha4/Fgf10/Prmt5/Aldoc/Calu/Ybx3/Cdkn1b/Ptprf/Itpr1/Cftr/Erbb4/Plau/Map4k4/Shh/Ulk1/Pt…	182
GO:0015980	energy derivation by oxidation of organic compounds	177/7898	318/18112	8.76e-06	0.000271685	0.000200258	Ldha/Fh/Abcd1/Shmt2/Atp5f1a/Arl2/Idh3b/Pygl/Ndufa8/Suclg2/Prkaca/Aco2/Ndufs3/Dlst/Ndufs4/Slc1a3/Ak4/Phka1/Etfdh/Ndufv1/Cycs/Atp5f1b/Nipsnap2/Sdhd/Cox6b2/Phkg2/Polg2/Idh3g/Sdhb/Ireb2/Cox7b/Nupr1/Gpd1/Dnajc30/Cox10/Ccnb1/Mtfr1l/Pygm/Ndufa10/Gck/Agl/Slc25a51/Nr1d1/Cdk1/Mfn2/Atp5pd/Slc25a25/Pde12/Pde2a/Sdhc/Ndufs7/Oas1a/Ppp1r2/Uqcrb/Il6st/Ppp1r3c/Cavin3/Mdh2/Mrap2/Proca1/Aco1/Noa1/Grb10/Oxa1l/Idh3a/O…	177
GO:0045930	negative regulation of mitotic cell cycle	129/7898	222/18112	8.77e-06	0.000271685	0.000200258	Trim35/Chfr/Brinp3/Ccnd1/Atf2/Ptpn3/Jade1/Cdk5rap2/Birc5/Pml/Pcid2/Dync1li1/Ctdsp2/Mrnip/Fgfr3/Tom1l2/Fbxo31/Psmg2/Map3k20/Mad1l1/Usp47/Ppp1r10/Mbd4/Rgcc/Ccnb1/Nek11/Rpl26/Zfp36l2/Brd7/Cdk1/Ik/Plk1/Klhl22/Slfn13/Ttk/Rint1/Pabir1/Ndc80/Bub1b/Ticrr/Nae1/Cdkn1b/Prmt2/Lcmt1/Brinp1/Kntc1/Brsk1/Brinp2/Fbxo7/Gigyf2/Ctdsp1/Fgfr2/Dtl/Prkdc/Cenpe/Fam107a/Apc/Aven/Cdt1/Nme6/Rbm38/Ppp2r5c/Btg3/Trex1/Gpnmb/Mt…	129
GO:0009141	nucleoside triphosphate metabolic process	74/7898	116/18112	8.97e-06	0.000276761	0.000203999	Map2k1/Atp5f1a/Atp6v1a/Sphk2/Nudt2/Gtpbp1/Aldoa/Impdh1/Ak4/Atp5f1b/Parp1/Samhd1/Impdh2/Dmac2l/Nme5/Dnajc30/Gnai3/Atp5pd/Entpd1/Uckl1/Entpd3/Ak9/Uck1/Ak8/Cmpk1/Oga/Itpa/Nudt16/Atp5mc1/Efl1/Rhoq/Cad/Uqcc3/Entpd4/Ampd3/Adk/Nme6/Ak2/Nme3/Opa1/Atpsckmt/Enpp3/Decr2/Lrrk2/Vcp/Ada/Nme7/Eno1/Stoml2/Rab23/Nme2/Ran/Entpd7/Ctps1/Bcl2l1/Ak7/Dtymk/Stat3/Atp5f1c/Atp5f1e/Rrm2b/Uck2/Ak3/Slc25a12/Guk1/Ak5/Atp5mc3/…	74
GO:0060997	dendritic spine morphogenesis	51/7898	74/18112	9.33e-06	0.000286571	0.000211231	Dlg4/Sipa1l1/Myo5b/Nlgn1/Dnm1l/Cux2/Abi2/Pdlim5/Pak3/Lrp8/Marcks/Arhgap44/Mfn2/Actr2/Wnt7a/Cfl1/Eef2k/Epha4/Arhgap33/Shank3/Lzts3/Dip2a/Prmt3/Adam10/Zdhhc15/Tiam1/Dvl1/Ppfia2/Dbnl/Kalrn/Opa1/Cdc42/Dnm3/Septin7/Baiap2/Abi3bp/Lrrk2/Ephb3/Kif1a/Dbn1/Ube3a/Cdk5/Caprin1/Actr3/Itpka/Cdk5r1/Dock10/Pten/Ephb2/Ctnnd2/Caprin2	51
GO:0033157	regulation of intracellular protein transport	147/7898	258/18112	9.48e-06	0.000287989	0.000212276	Tm9sf4/Psen1/Edem2/Uhmk1/Fyn/Chp1/Jup/Ei24/Prkaca/Mapk14/Slc1a1/Ripor1/Rangap1/Dnajc27/Bap1/Ptpn11/Hyal2/Tcaf1/Gdi1/Ptpn1/Leprot/Ank3/Fbxw7/Tamalin/Siah3/Nolc1/Angpt1/Anp32b/Npepps/Prnp/Ube2l3/Arhgap44/Arih2/Ect2/Rufy3/Cdk1/Vamp2/Rab29/Kif3a/Mief1/Sirt7/Ipo5/Bag3/Camk1/Zfand1/Itgb1bp1/Xpo4/Kif20b/Derl2/Usp36/Shh/Tardbp/Ubr5/Hsp90ab1/Ptgs2/Sh3glb1/Stom/Pkia/Ppm1a/Cabp1/Chchd4/Park7/Vps11/Xbp1/Nol3…	147
GO:0018107	peptidyl-threonine phosphorylation	75/7898	118/18112	9.51e-06	0.000287989	0.000212276	Map2k1/Grk2/Csnk2a1/Atf2/Prkaca/Cdk10/Ttbk1/Ube2k/Cab39/Dyrk3/Map3k12/Cdk1/Pdpk1/Plk1/Camk2d/Ttk/Camk2a/Ddit4/App/Sbk1/Ulk1/Hipk1/Prkdc/Trpc6/Mapk8/Prkd2/Taf1/Tbk1/Hk1/Acvr1b/Tgfbr2/Prkag2/Mapk1/Met/Vrk1/Acvr1/Cemip/Cdc42bpa/Chek1/Spry2/Myo3a/Lrrk2/Stox1/Chi3l1/Smad7/Spred2/Bcl2/Csnk2b/Akt1/Gsk3a/Cdk5/Dgkq/Lmtk2/Csnk2a2/Map3k7/Sphk1/Gsk3b/Ppef2/Prkd1/Haspin/Gcg/Cdk5r1/Hipk3/Ppp1r15a/Bmp7/Phip/Tnk…	75
GO:0035249	synaptic transmission, glutamatergic	75/7898	118/18112	9.51e-06	0.000287989	0.000212276	Psen1/Adora1/Cacng7/Plppr4/Cacng3/Nlgn2/Shank2/Drd1/Prkaca/Htr1b/Napa/Nlgn1/Grid1/Cacng4/Tprg1l/Grm7/Grm6/Als2/Dgki/Grm1/Drd2/Cnih2/Cacna1a/Iqsec2/Gria1/Grik3/Mef2c/Mapk8ip2/Cnih3/Npy2r/Dcdc2/Shc3/Rab3gap1/Shank3/Zzef1/Ror2/Ptgs2/Cacng2/Grm3/Kalrn/Nrxn1/Grin2d/Grik4/Grid2/Pak1/Syt1/Lrrk2/Cacng8/Cckbr/Grm4/Gria2/Ngfr/Cdk5/Slc17a6/Tshz3/Cln3/Napb/Atad1/Slc17a7/Ptk2b/Myo5a/Slc17a8/Cnr1/Ext1/Stxbp1/G…	75
GO:0001666	response to hypoxia	236/7898	439/18112	9.65e-06	0.000290764	0.000214321	Hspd1/Map2k1/Hyou1/Tm9sf4/Ldha/Lonp1/Adora1/Ngb/Atp1b1/Ercc3/Ddr2/Slc11a2/Phb2/Drd1/Scn2a/Atf2/Postn/Acaa2/Chrna4/Epas1/Asl/Dpp4/Acot2/Aldoa/Ak4/Pml/Dnm1l/Cpeb1/Adam15/Abat/Lmna/Arnt2/Sfrp1/Raf1/Ece1/Adam17/Sdhd/Drd2/Cx3cl1/Hsf1/Loxl2/Ramp2/Ccna2/Sdc2/Stc1/Angpt1/Prkce/Nr4a2/Pcmt1/Ireb2/Igfbp3/Tmbim6/Rgcc/Ccnb1/Npepps/Pygm/Hmbs/Nos1/Usf1/Mlh1/Slc2a1/Ldlr/Mfn2/Camk2d/Tacc3/Stc2/Cited2/Ahcy/Cygb/Mi…	236
GO:1902905	positive regulation of supramolecular fiber organization	111/7898	187/18112	9.72e-06	0.000291757	0.000215054	Psen1/Cfl2/Nf2/Baiap2l1/Mlst8/Arl2/Kirrel1/Clip1/Cdk5rap2/Wasf1/Cdc42ep1/Rac1/Trim27/Cx3cl1/Gsn/Wnt11/Spast/Prkce/Tesk1/Whamm/Abi2/Pde4dip/Rgcc/Fermt2/Wnt4/Rhoc/Synpo2/Mtss1/Slain2/Cfl1/Arhgef15/Cdc42ep5/Nox4/Lmod1/Pxn/Cdkn1b/Htr1a/Itgb1bp1/Arl3/Stmn2/Sdc4/App/S100a10/Arhgef10l/Slain1/Epha1/Katnb1/Mapk8/Fchsd1/Grb2/Lpar1/Apc/Pycard/Arf6/Kiss1r/Vasp/Met/Cdc42/Git1/Ankrd53/Nav3/Ocln/Rps3/Sema5a/Col…	111
GO:0008333	endosome to lysosome transport	43/7898	60/18112	9.87e-06	0.000294843	0.000217328	Cacng7/Vps41/Vps39/Cacng3/Mtm1/Vps4b/Arl8b/Cacng4/Trak2/Atg14/Kif13a/Tgfbrap1/Rab7b/Mgrn1/Scyl2/Hook2/Gprasp1/Mvb12a/Fhip1b/Trak1/Cacng2/Stx7/Vps11/Snapin/Ubxn6/Aktip/Rhob/Rab12/Vcp/Cacng8/Rab7a/Snx16/Stx8/Vamp7/Chmp5/Hgs/Uevld/Ap3d1/Tpcn2/Dtx3l/Vps18/Rilp/Sort1	43
GO:0003351	epithelial cilium movement involved in extracellular fluid movement	33/7898	43/18112	9.96e-06	0.000294859	0.00021734	Stk36/Spag6l/Stard7/Odad4/Spag17/Nme5/Dnaaf11/Dnaaf2/Spef2/Ccdc40/Daw1/Dnah1/Gas8/Nek10/Ccdc103/Dnah11/Katnip/Invs/Dnai1/Ccdc39/Ulk4/Nme7/Odad3/Dnah9/Cfap45/Dnah5/Dnaaf4/Ak7/Ofd1/Ttll1/Dpcd/Rfx3/Kif27	33
GO:0006378	mRNA polyadenylation	33/7898	43/18112	9.96e-06	0.000294859	0.00021734	Ctr9/Rnf20/Ssu72/Clp1/Cpeb1/Virma/Hsf1/Fip1l1/Cpeb3/Wdr33/Rnf40/App/Cpsf6/Sympk/Leo1/Tent2/Aplp1/Tut1/Cdk9/Cstf2/Zc3h3/Ythdc1/Snrpa/Papola/Supt5h/Ahcyl1/Tent4b/Cpsf2/Cdc73/Papolg/Pnpt1/Cpsf3/Scaf8	33
GO:1902414	protein localization to cell junction	76/7898	120/18112	1.01e-05	0.000296319	0.000218416	Clstn1/Map2k1/Vcl/Dlg4/Cacng7/Cacng3/Nectin1/Nlgn2/Actb/Lsr/Prkcz/Nlgn1/Rab11a/Lgi1/Nptxr/Nsg1/Slitrk3/LRRTM1/Tamalin/Vps35/Iqsec2/Bsn/Fermt2/F11r/Hspb1/Arhgap44/Mapk10/Cnih3/Vamp2/Camk2a/Kif3a/Asic2/Kif5a/Stx1b/Mpp7/Cplx1/Dlg5/Adam10/Zdhhc15/Adam22/Tnik/Gphn/Cacng2/Mapk8/Zdhhc7/Mapk9/Gpc6/Stx4/Kalrn/Rab8a/Nrxn1/Git1/Tjp2/Baiap2/Dag1/Cgnl1/Nptx2/Abhd17b/Cdk5/Mpp4/Arhgef18/Gsk3b/Gpc4/Grip1/Stx3/Zd…	76
GO:0006906	vesicle fusion	69/7898	107/18112	1.04e-05	0.000304617	0.000224532	Stx6/Tmem175/Ankfy1/Vps41/Vps39/Chp1/Vamp3/Syt2/Arl8b/Vamp1/Syt11/Stx1a/Eea1/Syt7/Gosr1/Tgfbrap1/Rab7b/Gnai3/Gosr2/Yipf5/Syt9/Vamp2/Nkd2/Stx1b/Rab8b/Syt13/Cplx1/Pikfyve/Uso1/Cplx3/Rab3a/Cplx2/Stxbp6/Stx7/Vps11/Anxa2/Tbc1d4/Stx4/Rab8a/Uvrag/Rab34/LOC100294508/Snapin/Syt1/C2cd5/Vps8/Septin8/Rab7a/Bet1/Stx8/Vamp7/Snap29/Doc2b/Cln3/Vav3/Sphk1/Sec22b/Stx3/Spg11/Snap47/Syt3/Stx2/Plekhm1/Stxbp1/Grik5/Ra…	69
GO:0031570	DNA integrity checkpoint signaling	77/7898	122/18112	1.06e-05	0.000308109	0.000227107	Ccnd1/Atf2/Mapk14/Ptpn11/H2ax/Cry1/Pml/Mrnip/Fbxo31/Map3k20/Fem1b/Ppp1r10/Slc25a16/Mbd4/Nek11/Rpl26/Cdk1/Plk1/Clock/Rint1/Ticrr/Nae1/Brd4/Brsk1/Ints7/Gigyf2/Dtl/Prkdc/Cdt1/Ercc6/Rbm38/Ppp2r5c/Trex1/Taok3/Eif2ak4/Cep63/Babam1/Nek1/Tp53bp1/Fancd2/Zfp830/Casp2/Chek1/Cradd/Usp28/Mus81/Rps27l/Atr/Prpf19/Ccar2/Dot1l/Msh2/Uimc1/Rad17/Rpa2/Timeless/Mre11/Sde2/Rad9b/Babam2/Fzr1/Eme2/Rad9a/Brcc3/Abraxas1/F…	77
GO:0016032	viral process	185/7898	335/18112	1.06e-05	0.000308109	0.000227107	Grk2/Nedd4/Trim62/Smarca4/Eif3a/Nectin1/Larp1/Srpk2/Setdb1/N4bp1/Vps4b/Arl8b/Rrp1b/Dpp4/Ptbp1/Jun/Ist1/Axl/Mvb12b/Ctsb/Hyal2/Srpk1/Grm1/Trim27/Znfx1/Eea1/Ciita/Gsn/Vapb/Oas3/Creb3/Trim68/Cd55/Vapa/Eif2ak2/Ddb1/Slc3a2/Fmr1/Igf2r/Banf1/Eif3f/Rsad2/Usf1/Top2a/Mon1b/Pde12/Rab29/Cfl1/Furin/Oas2/Pvr/Pdcd6ip/Atg5/Cd74/Hexim1/Oas1a/Agtr1a/Adar/Rab1b/Atg7/Ifitm2/Brd4/Dync1i1/P4hb/Pikfyve/Fbxl2/Tardbp/Hsp9…	185
GO:0043414	macromolecule methylation	185/7898	335/18112	1.06e-05	0.000308109	0.000227107	Nfya/Fh/Wdr5/Smarca4/Mta2/Zmpste24/Bhmt/Tgs1/Setdb1/Mtf2/Ctr9/Rnf20/Prmt7/Nelfa/Mettl14/Ehmt1/Rab3d/Pcif1/Kdm4b/Lcmt2/Kansl1/Lmna/Parp1/Mettl2/Virma/Mettl22/Carm1/Setd7/Eef1akmt2/Dalrd3/Wdr5b/Ppm1d/Trmt9b/Pcmt1/Prmt8/Bud23/Mrm1/Smyd5/Prdm2/Satb1/Zfp57/Tdrkh/Rab6a/Nfyc/Rbm15b/Phf19/Thada/Camkmt/Sirt7/Suv39h1l1/Prmt5/Pcmtd2/Gtpbp3/Cxxc1/Tyw3/Dnmt3a/Prmt2/Lcmt1/Nop2/Prmt9/Piwil2/Brd4/Etf1/Rtf1/Prmt3…	185
GO:0010720	positive regulation of cell development	209/7898	384/18112	1.07e-05	0.000308763	0.000227588	Prkci/Map2k1/Lims1/Ache/Robo1/Myo5b/Chodl/Trib1/Nptn/Crabp2/Plxna2/Numb/Ist1/Kit/Rab11a/Eif4g2/Neurl1/Fbxw8/Plxnc1/Eif2b2/Dnm1l/Gdi1/Ninj1/Rac1/Drd2/Cx3cl1/Sox11/Ilk/Fbxo31/Tesk1/Wdr62/Cux2/Gpr68/Cul7/Fmr1/Ascl1/Dcx/Pak3/Fermt2/Shtn1/F11r/Lrp8/Marcks/Map2k2/Rufy3/Mfn2/Actr2/Ufl1/Il34/Dab2/Qk/Arhgef7/Cdh4/Sox10/Eef2k/Epha4/Prmt5/Map3k13/Ntn1/Il6st/Ptprf/Shank3/Vegfc/Cftr/Wnt2/Bcl11a/Akap11/Ell3/Sl…	209
GO:2000058	regulation of ubiquitin-dependent protein catabolic process	99/7898	164/18112	1.08e-05	0.000308763	0.000227588	Rad23b/Socs5/Chfr/Csnk2a1/Psen1/Tlk2/N4bp1/Mtm1/Trib1/Rnf144a/Csnk1a1/Rnf14/Rnf144b/Usp5/Fbxw8/Gna12/Pml/Plk2/Ubqln4/Sgta/Ube2k/Sdcbp/Fbxw7/Styx/Trib3/Camlg/Zer1/Cdc20/Pbk/Trim67/Anks1a/Pdcl3/Desi1/Arih2/Rps7/Plk1/Ufl1/Dab2/Nkd2/Sirt6/Pabir1/Pias1/Araf/Csnk1e/Clec16a/Ubqln2/Atg7/Fbxo22/Sumo3/Rnf19a/Shh/Hsp90ab1/Arih1/Rpl5/Smarcc1/Dnajb2/Bbs7/Dvl1/Mapk8/Laptm5/Mapk9/Park7/Taf1/Wnt1/Trib2/Sh3rf3/Il…	99
GO:0009259	ribonucleotide metabolic process	208/7898	382/18112	1.09e-05	0.000310294	0.000228717	Mpc1/Map2k1/Psen1/Abcd1/Gucy1b1/Atp5f1a/Dgat2/Arl2/Pde4a/Mthfd1/Prps2/Pde8b/Atp6v1a/Sphk2/Gart/Aprt/Adpgk/Foxk2/Nudt2/Suclg2/Acaa2/Dlst/Acot2/Gtpbp1/Papss1/Pank1/Aldoa/Impdh1/Acacb/Hsd17b4/Ak4/Nudt3/Npr2/Dcakd/Foxk1/Atp5f1b/Mcee/Adcy9/Parp1/Pgam1/Pdk4/Adss/Dpyd/Acat1/Impdh2/Dmac2l/Nudt19/Nme5/Dlgap2/Acot11/Nupr1/Adcy7/Gpd1/Dnajc30/Coasy/Gnai3/Jmjd8/Gck/Lrguk/Mccc2/Upp1/Pfkfb2/Atp5pd/Acss2/Entpd1/…	208
GO:0046578	regulation of Ras protein signal transduction	120/7898	205/18112	1.1e-05	0.000313588	0.000231145	Ssx2ip/Itgb1/Map2k1/Arhgef25/Rasgrf1/Mapkap1/Dab2ip/Mmd2/Rtn4r/Dennd1a/Arhgap24/Robo1/Gbf1/Arhgef2/Ppp2cb/Rit2/Ripor1/Dgki/Ralgps1/Flot1/Tnfaip1/Iqsec2/Trim67/Lztr1/Kank1/Arrb1/Sgsm3/Rasgef1a/F11r/Shoc2/Arhgap44/Mfn2/Foxm1/Cyth2/Camk2d/Rasip1/Notch2/Lpar2/Fgf10/Dennd4a/Rasa2/Rgl2/Kctd10/Rab3gap1/Kif14/Iqsec3/Map4k4/Rabl3/Tiam1/Net1/Dlc1/Rasa4/Gpr17/F2r/Lpar1/Spry4/Adgrg1/Pdgfrb/Notch1/Arf6/Kitlg/…	120
GO:0051495	positive regulation of cytoskeleton organization	122/7898	209/18112	1.13e-05	0.000318498	0.000234764	Cfl2/Nf2/Baiap2l1/Mlst8/Arl2/Kirrel1/Vps4b/Clip1/Cdk5rap2/Wasf1/Cdc42ep1/Rac1/Trim27/Cx3cl1/Gsn/Wnt11/Spast/Prkce/Tesk1/Whamm/Abi2/Pde4dip/Rgcc/Fermt2/Wnt4/Rhoc/Synpo2/Mtss1/Slain2/Cfl1/Arhgef15/Cdc42ep5/Nox4/Lmod1/Pxn/Spag5/Cdkn1b/Htr1a/Itgb1bp1/Arl3/Stmn2/Sdc4/S100a10/Arhgef10l/Nes/Slain1/Epha1/Katnb1/Mapk8/Fchsd1/Grb2/Ntf3/Lpar1/Apc/Pycard/Arf6/Kiss1r/Hax1/Vasp/Mapk15/Met/Cdc42/Git1/Ankrd53/Na…	122
GO:1903539	protein localization to postsynaptic membrane	40/7898	55/18112	1.13e-05	0.000318498	0.000234764	Clstn1/Map2k1/Dlg4/Cacng7/Cacng3/Prkcz/Rab11a/Lgi1/Nptxr/Nsg1/Tamalin/Vps35/Iqsec2/Arhgap44/Mapk10/Cnih3/Vamp2/Camk2a/Stx1b/Cplx1/Adam10/Adam22/Tnik/Gphn/Cacng2/Gpc6/Stx4/Kalrn/Rab8a/Git1/Dag1/Nptx2/Gsk3b/Gpc4/Grip1/Stx3/Zdhhc2/Snap47/Nptx1/Rap1a	40
GO:0006473	protein acetylation	127/7898	219/18112	1.17e-05	0.000330025	0.000243261	Nfya/Wdr5/Ncoa1/Smarca4/Zmpste24/Sphk2/Actb/Atf2/Taf7/Supt7l/Jade1/Rps6ka5/Mllt3/Pml/Mllt1/Kansl1/Brpf3/Trim16/Naa60/Mcm3ap/Brd8/Nupr1/Arrb1/Kat14/Msl3/Brd7/Ep400/Nos1/Pole3/Gtf3c4/Yeats4/Clock/Nat10/Nfyc/Eny2/Pbxip1/Atg5/Msl1/Camk1/Atg7/Fam161a/Kat6b/Naa40/Oga/Piwil2/Brd4/Dip2a/App/Kat5/Naa25/Ruvbl1/Nat9/Kat2a/Msl2/Naa80/Crebbp/Mcrs1/Atat1/Park7/Xbp1/Taf1/Mbd3/Jade2/Hdac1/Taf6/Trrap/Morf4l2/Iws1…	127
GO:0021543	pallium development	137/7898	239/18112	1.24e-05	0.000343203	0.000252974	Nefh/Csnk2a1/Psen1/Nf2/Ncoa1/Dab2ip/Fgfr1/Tacc1/Zmiz1/Robo1/Tmem108/Gart/Drd1/Slc2a3/Dab1/Fez1/Dmd/Atp2b4/Anxa3/Tacc2/Pou3f3/H2ax/Eif2b2/Bbs1/Lhx2/Neurod6/Rac1/Bmerb1/Hsd17b7/Foxp2/Wdr62/Nr4a2/Ptprs/Ascl1/Dcx/Srd5a1/Zbtb18/Efhc1/Celf1/Nars1/Lrp8/Mef2c/Slc2a1/Tacc3/Cfl1/Kif3a/Sema6b/Kif5a/Eif2b5/Dlx1/Pebp1/Kif14/Atg7/Nr2e1/Slc38a2/Bcan/Eif2b3/Ogdh/Ppp1r9b/Fezf2/Crkl/Tent2/Foxg1/Tsku/Uba6/Bnip3/Hnr…	137
GO:0032984	protein-containing complex disassembly	137/7898	239/18112	1.24e-05	0.000343203	0.000252974	Map1lc3b/Cfl2/Smarca4/Abce1/Gak/Gle1/Eif5a2/Sh3gl3/Zmpste24/Arhgef2/Vps4b/Map6d1/Map2/Tpx2/Napa/Lima1/Mical1/Calm3/Nckap5l/Ubqln4/Camsap2/Lix1/Capzb/Atg14/Gsn/Trim54/Pik3r4/Scaf4/Kif18b/Spast/Bmerb1/Capza1/Smarcc2/Dyrk3/Twf1/Lamp2/Lix1l/Phf23/Atp2a2/Cfl1/Kif2c/Atg5/Mid1/Clec16a/Lmod1/Shroom2/Zfand1/Htr1a/Stmn4/Stmn2/Ddit4/Oga/Etf1/Tecpr1/Ppp1r9b/Nes/Smarcc1/Pym1/Katnb1/Sh3gl2/Bnip3/Chmp7/Upf1/Apc…	137
GO:0006470	protein dephosphorylation	157/7898	279/18112	1.24e-05	0.000343203	0.000252974	Adora1/Rcan1/Ppm1j/Pptc7/Ptprr/Lrrc40/Dusp18/Rprd1a/Mtm1/Rngtt/Lck/Ppp2cb/Nsmf/Mtmr1/Ptpn9/Ptpn3/Ptbp1/Ssh3/Ptpn11/Calm3/Ssu72/Fbxw11/Gna12/Ppp1r11/Ppp1r16b/Pdp1/Fkbp1b/Sppl3/Ptpn1/Cdkn3/Drd2/Ctdsp2/Ppp6r2/Styx/Dusp16/LOC497940/Vrk3/Ppm1b/Ppp5c/Ppm1d/Ptprs/Gnai2/Cttnbp2nl/Ptpro/Ikbkb/Pgp/Ppp4r4/Ptprg/Dusp3/Bod1l1/Pald1/Ppp4r1/Ptpre/Ppp1r2/Ambra1/Fkbp1a/Ppm1l/Ppp1r3c/Mtmr4/Ptprf/Ppp3cc/Sympk/Ptpru…	157
GO:0099504	synaptic vesicle cycle	139/7898	243/18112	1.24e-05	0.000343606	0.000253271	Psen1/Prkcg/Scamp5/Dennd1a/Sh3gl3/Nlgn2/Nrn1/Drd1/Actb/Syt2/Prkaca/Chrna4/Htr1b/Napa/Nlgn1/Calm3/Grm7/Dnm1l/Syt11/Stx1a/Canx/Dgki/Drd2/Prepl/Syt7/Bace1/Prkce/Cacna1a/Pld1/Fmr1/Bsn/Sv2a/Dnm1/Itsn2/Cacna1b/Adora2b/Syt9/Vamp2/Cadps/Wnt7a/Atp2a2/Camk2a/Syn2/Stx1b/Dnajc5/Rab3gap1/Htr1a/Cplx1/Ppp3cc/Brsk1/Chrna3/P2ry1/Cplx3/Syt12/Rab3a/Sh3gl2/Cplx2/Cd24/Dvl1/Stx7/Grn/Ppfia2/Tor1a/Arf6/Ctbp2/Sncb/Stx4/S…	139
GO:0040013	negative regulation of locomotion	194/7898	354/18112	1.25e-05	0.00034371	0.000253348	Ccn3/Adipor1/Ryk/Dcn/Adora1/Dnai3/Dab2ip/Tafa5/Srgap3/Thbs1/Emilin2/Robo1/Ptprr/Cers2/Padi2/Jup/Trib1/Rap2c/Drd1/Sema3a/Abr/Dpp4/Synj2bp/Ap1ar/Atp2b4/Rnf20/Sema3c/Patz1/Gna12/Hyal2/Adam15/Tcaf1/Sfrp1/Rac1/Mctp1/Sema3e/Drd2/Cx3cl1/Sema4b/Ldlrad4/Wnt11/Sema4f/Ilk/Stc1/Bmerb1/Chrd/Fuz/Kank1/Igfbp3/Rgcc/Tp53inp1/Wnt4/Sema3f/Mef2c/Nexmif/St6gal1/Egfl7/Htr2c/Ptprg/Coro1b/Nbl1/Dusp3/Cfl1/Cited2/Vash1/Gj…	194
GO:0000077	DNA damage checkpoint signaling	72/7898	113/18112	1.25e-05	0.00034371	0.000253348	Ccnd1/Atf2/Mapk14/Ptpn11/H2ax/Cry1/Pml/Mrnip/Fbxo31/Map3k20/Fem1b/Ppp1r10/Mbd4/Nek11/Rpl26/Cdk1/Plk1/Clock/Rint1/Ticrr/Brd4/Brsk1/Ints7/Gigyf2/Dtl/Prkdc/Ercc6/Rbm38/Ppp2r5c/Trex1/Taok3/Eif2ak4/Cep63/Babam1/Nek1/Tp53bp1/Fancd2/Zfp830/Casp2/Chek1/Cradd/Usp28/Mus81/Rps27l/Atr/Prpf19/Ccar2/Dot1l/Msh2/Uimc1/Rad17/Rpa2/Mre11/Sde2/Rad9b/Babam2/Fzr1/Eme2/Rad9a/Brcc3/Abraxas1/Foxo4/Cdkn1a/Rfwd3/Atm/Foxn3/…	72
GO:0007093	mitotic cell cycle checkpoint signaling	81/7898	130/18112	1.28e-05	0.000349863	0.000257883	Chfr/Ccnd1/Atf2/Cdk5rap2/Birc5/Pml/Pcid2/Dync1li1/Mrnip/Fbxo31/Psmg2/Map3k20/Mad1l1/Ppp1r10/Mbd4/Ccnb1/Nek11/Rpl26/Cdk1/Ik/Plk1/Klhl22/Ttk/Rint1/Pabir1/Ndc80/Bub1b/Ticrr/Nae1/Lcmt1/Kntc1/Brsk1/Gigyf2/Dtl/Prkdc/Cenpe/Apc/Cdt1/Rbm38/Ppp2r5c/Trex1/Taok3/Babam1/Fancd2/Zfp830/Casp2/Chek1/Zw10/Bub1/Cradd/Mus81/Rps27l/Msh2/Uimc1/Rad17/Rpa2/Bub3/Mre11/Sde2/Plk3/Rad9b/Babam2/Chmp4c/Fzr1/Eme2/Rad9a/Brcc3/A…	81
GO:0016579	protein deubiquitination	82/7898	132/18112	1.34e-05	0.000363535	0.00026796	Shmt2/Spata2/Usp39/Sf3b3/Wdr48/Tnfaip3/Taf7/Supt7l/Tnip1/Bap1/Usp5/Uchl1/Abraxas2/Usp4/Usp38/Usp45/Cyld/Usp2/Asxl1/Usp47/Eif3f/Usp27x/Usp42/Cops5/Eny2/Mindy1/Otulin/Josd1/Usp24/Usp36/Usp46/Usp51/Uchl3/Otud7a/Usp20/Dnajb2/Kat2a/Usp33/Park7/Tank/Usp29/Taf6/Trrap/Usp12/Mindy4/Babam1/Taf2/Itch/Taf4/Vcp/Usp16/Usp28/Otud6b/Psmd14/Uimc1/Usp18/Trim21/Otud3/Otud5/Sgf29/Josd2/Sart3/Otub2/Usp15/Taf10/Mysm1/…	82
GO:0006278	RNA-templated DNA biosynthetic process	45/7898	64/18112	1.38e-05	0.000373796	0.000275524	Acd/Gnl3l/Map3k4/Pml/Telo2/Tep1/Nat10/Cct3/Pkib/Parn/Hsp90ab1/Nek2/Ptges3/Mapk1/Mapk15/Stn1/Terf2/Cct8/Dkc1/Pinx1/Mapkapk5/Hnrnpa1/Cct4/Atr/Tinf2/Hmbox1/Ctnnb1/Mapk3/Tent4b/Nhp2/Cct2/Nek7/Tcp1/Cct5/Pif1/Tnks/Atm/Ptges3l1/Hnrnpc/Wrap53/Ctc1/Fbxo4/Rad50/Cct6a/Cct7	45
GO:0051402	neuron apoptotic process	180/7898	326/18112	1.41e-05	0.000379791	0.000279943	Hspd1/Prkci/Prdx3/Hyou1/Psen1/Prkcg/Pigt/Reg3b/Fyn/Srpk2/Nsmf/Scn2a/Atf2/Polb/Slc1a1/Jun/Esr1/Axl/Gfral/Grm7/Birc5/Atf4/Bcl2l11/Parp1/Casp7/Cntfr/Cx3cl1/Fbxw7/Bace1/Epha7/Fgfr3/G6pd/Ilk/Gpx1/Angpt1/Cacna1a/Nr4a2/Fmr1/Arrb2/Ppt1/Nupr1/Lancl1/Map3k11/Ascl1/Pak3/Arrb1/Map2k4/Snrk/Prnp/Sigmar1/Nos1/Prdx2/Mef2c/Map3k12/Pdpk1/Esr2/Gapdh/Atn1/Il27ra/Thrb/Ambra1/Il6st/Dlx1/Diablo/Dnajc5/Aars1/Nae1/Ptprf/…	180
GO:0071478	cellular response to radiation	116/7898	198/18112	1.45e-05	0.000389691	0.00028724	Itgb1/Nedd4/Gnb5/Tlk2/Zmpste24/Ercc1/N4bp1/Ei24/Triap1/Mapk14/Pcna/Nampt/H2ax/Atf4/Hyal2/Ercc4/Sfrp1/Parp1/Rnf4/Fbxw7/Hsf1/Impact/Map3k20/Ddb1/Fmr1/Pbk/Tmem109/Usp47/Tp53inp1/Ccnd2/Rpl26/Slc24a2/Ect2/Mfn2/Clock/Rad51/Cyba/Nox4/Casp9/Rad51ap1/Kat5/Ints7/Rgs9/Ptgs2/Tent2/Gadd45a/Crebbp/Net1/Grb2/Mapk9/Taf1/Tank/Ppid/Trex1/Poli/Eif2ak4/Tp53bp1/Rnf168/Rhob/Chek1/Tmem161a/Yap1/Dbn1/Hyal1/Usp28/Ddb2/At…	116
GO:0034394	protein localization to cell surface	50/7898	73/18112	1.49e-05	0.000396535	0.000292285	Vcl/Tm9sf4/Gga1/Gbf1/Mesd/Nlgn2/Abca2/Synj2bp/Rab11a/Nedd4l/Fbln5/Leprot/Tax1bp3/Usp4/Kcnab2/Wnt11/Angpt1/Gpm6b/Lrig2/Gga2/Fgf10/Prrt1/Erbb4/Ptpru/Hsp90ab1/Hnrnpk/Tor1a/Arf6/Abca12/Stx4/Snx33/Cdh1/Rab11fip5/Pigu/Tnf/Unc50/Akt1/Gga3/Ctnnb1/Tmem35a/Stx3/Ptprk/Ap3b1/Flna/Washc1/Hfe/Rab11b/Nrg1/Jam3/Astn2	50
GO:0030308	negative regulation of cell growth	119/7898	204/18112	1.5e-05	0.000396535	0.000292285	Ccn3/Adipor1/Ryk/Nf2/Smarca4/Dab2ip/RGD1307443/Rtn4r/Sphk2/Sesn2/Ei24/Rnf6/Sema3a/Map2/Ndufs3/Cirbp/Sertad3/Cdhr2/Sema3c/Sh3bp4/Pml/Hyal2/Adam15/Foxk1/Sfrp1/Sema3e/Sema4b/Wnt11/Epha7/Sema4f/G6pd/Ulk2/Foxp1/Ptprs/Cdkn2c/Pi16/Ppt1/Sema3f/Ip6k2/Rrad/Spart/Dab2/Cfl1/Gja1/Sema6b/Trim46/Dact3/Sema4c/Ntn1/Cdkn1b/Frzb/Bcl11a/Tspyl2/Tomm70/Ulk1/Ppp1r9b/Cdkn2aip/Dnajb2/Naif1/Sertad1/Rgma/Nme6/Cgrrf1/Acvr1b…	119
GO:0022613	ribonucleoprotein complex biogenesis	218/7898	404/18112	1.5e-05	0.000396535	0.000292285	Mrps2/Sf3a1/Abce1/Srsf12/Eif3c/Rrn3/Eif3a/Srpk2/Celf5/Usp39/Eri3/Rrp1b/Rpusd1/Imp4/Prmt7/Nsa2/Ddx47/Eif3j/Snu13/Rbmxl1/Mbnl1/Srpk1/Usp4/Utp6/Pih1d2/Prpf6/Rps27/Eif2s2/Riok3/Ptbp2/Gemin4/Nol10/Prpf8/Ncbp1/Tbl3/Bud23/Mrm1/Eif3f/Ltv1/Rps5/Rpl26/Traf7/Celf1/Rps2/Rps7/Luc7l/Gtf3a/Rcl1/Nat10/Nop9/Puf60/Wdr36/Luc7l2/Sirt7/Rpl3/Prmt5/Heatr3/Nol11/Exosc4/Nop16/Nop56/Nop2/Usp36/Rps10/Coil/Rpl7l1/Mphosph10/…	218
GO:0051098	regulation of binding	218/7898	404/18112	1.5e-05	0.000396535	0.000292285	Fbh1/Derl1/Psen1/Map1lc3b/Smarca4/Acd/Eif3c/Gnl3l/Gpsm1/Zmpste24/Mapre3/Stk3/Pacs1/Ppp2cb/Actb/Map2/Csnk1a1/Ripor1/Jun/Hip1r/Amfr/Ttbk1/Senp2/Smad2/Calm3/Plk2/Adam15/Cycs/Lamtor5/Ercc4/Sppl3/Hnrnpl/Hopx/Parp1/Lhx2/Zfp90/Carm1/Fbxw7/Styx/Cyld/Trib3/Sox11/Hsf1/Ramp2/Tdg/Flot1/Sri/Angpt1/Cald1/Ilrun/Ncbp1/Fmr1/Arrb2/Dnaaf11/Eif2ak3/Tmbim6/Arrb1/Mfn2/Plk1/Nfib/Dab2/Atp2a2/Efhb/Pbxip1/Arhgef7/Epha4/Cb…	218
GO:1901653	cellular response to peptide	248/7898	466/18112	1.51e-05	0.000396565	0.000292307	Ccnd3/Prkci/Grk2/Akr1b1/Smpd3/Psen1/Rasgrf1/Adipor1/Baiap2l1/Arhgef2/Ddr2/Fyn/Pip4k2c/Eprs/Aprt/Got1/Drd1/Prkcz/Asl/Jak3/Nampt/Jun/Rangap1/Gpt2/Inpp5f/H2az1/Ptpn11/Bcar3/Cpeb1/Bcl2l11/Atp5f1b/Ptpn1/Parp1/Leprot/Vwa2/Pdk4/Casp4/Trib3/Pgr/Mars1/Bace1/Hsf1/Ccna2/Grb14/Cacna1a/Sik2/Nr4a2/Pnpla3/Gnai2/Kank1/Srd5a1/Slc27a4/Gria1/Ankrd26/Ccnd2/Gck/Prnp/Marcks/Usf1/Vamp2/Mfn2/Pdpk1/Atp5pd/Nucb2/Akt3/Anxa…	248
GO:0031398	positive regulation of protein ubiquitination	76/7898	121/18112	1.55e-05	0.000405597	0.000298965	Chfr/Derl1/Wbp1l/Fbxo33/Rassf5/Ctr9/Dcun1d4/Rnf20/Senp2/Cry1/Fbxw7/Trib3/Fgfr3/Angpt1/Cdc20/Birc3/Arrb1/Ube2l3/Rps2/Plk1/Phf23/Cblb/Birc2/Fkbp1a/Ube2d1/Rnf40/Arrdc3/Tbc1d7/Topors/Dnaja3/Kdm2a/Ube2n/Dnajb2/Mapk8/Laptm5/Fam107a/Mapk9/Huwe1/Nmi/Mapk15/Pttg1ip/Btrc/Cdk9/Fanci/Lrrk2/Fancm/Smad7/Ube3a/Ddx3x/Mta1/Hspa5/Gsk3a/Dcun1d5/Rassf1/Skp2/Ptpn22/Sphk1/Fzr1/Ndfip1/Stub1/Pef1/Rnf111/Mycbp2/Amer1/Sep…	76
GO:0006661	phosphatidylinositol biosynthetic process	68/7898	106/18112	1.55e-05	0.000405597	0.000298965	Socs5/Bpnt1/Pigt/Pip4k2c/Pik3cd/Cdipt/Pgap3/Pi4k2a/Pigo/Pigc/Impa1/Piga/Ipmk/Pigs/Atg14/Itpkc/Pik3r4/Ip6k1/Pip5k1b/Ttc7b/Bpnt2/Dpm1/Tmem150a/Vac14/Pik3r6/Ip6k2/Pik3r3/Htr2c/Pigx/Impa2/Pdgfa/Cds1/Slc27a1/Pikfyve/Pigb/Socs2/Socs3/Pgap4/Pi4ka/Plcg2/Pigl/Socs6/Pdgfb/Efr3b/Uvrag/Pi4kb/Inpp1/Pigq/Ttc7a/Mppe1/Itpkb/Pgap1/Pigu/Cish/Pik3c3/Pgap2/Htr2b/Socs7/Dgke/Pigp/Itpka/Pi4k2b/Inppl1/Pigf/Atm/Fam126b/I…	68
GO:0007052	mitotic spindle organization	77/7898	123/18112	1.63e-05	0.000423563	0.000312207	Tacc1/Kpnb1/Vps4b/Tpx2/Rab11a/Tacc2/Plk2/Abraxas2/Dync1li1/Smc1a/Spast/Kif15/Wdr62/Eml3/Prc1/Ccdc61/Cdc20/Kif4a/Kif11/Ccnb1/Efhc1/Dlgap5/Plk1/Tacc3/Racgap1/Ndc80/Tubg1/Lsm14a/Map10/Cenpe/Nek2/Chmp7/Dctn6/Nuf2/Map4/Mybl2/Ankrd53/Map9/Spc25/Cenph/Psrc1/Golga2/Cep97/Aurka/Numa1/Vcp/Kifc1/Ripor2/Tubg2/Gnai1/Chmp6/Ralbp1/Stmn1/Eml1/Smc3/Clasp2/Stil/Chmp4c/Chmp5/Gpsm2/Ccsap/Pibf1/Pcnt/Spice1/Bora/Abrax…	77
GO:0043647	inositol phosphate metabolic process	42/7898	59/18112	1.64e-05	0.000424662	0.000313017	Adcyap1r1/Bpnt1/Ntsr1/Impa1/Galr2/Nudt3/Ipmk/Itpkc/Ip6k1/Bpnt2/Ip6k2/Impa2/Plcd1/Nudt10/P2ry1/Ppip5k2/Plcg2/Plcg1/Mas1/Inpp1/Ippk/Nudt4/Cd244/Itpkb/Inpp5e/Ocrl/Grk3/Htr2b/Synj2/Itpka/Ptafr/Inpp5b/Ptk2b/Mtmr2/Inppl1/Inpp5a/Pth1r/Synj1/Plcb1/Pten/Plek/Inpp4b	42
GO:0042594	response to starvation	138/7898	242/18112	1.65e-05	0.000426317	0.000314237	Ttc5/Map1lc3b/Vps41/Fads1/Reg3b/Larp1/Lrp11/Sesn2/Tbc1d5/Bdh1/Foxk2/Atf2/Wdr45b/Asns/Zfyve1/Ripor1/Jun/Gpt2/Slc39a5/Atf4/Foxk1/Hnrnpl/Sfrp1/Slc38a3/Atg14/Pdk4/Mars1/Pik3r4/Impact/Acat1/Ppm1d/Ulk2/Bhlha15/Eif2ak2/Kics2/Elapor1/Lamp2/Tnrc6a/Srd5a1/Eif2ak3/Tfeb/Wnt4/Rpl26/Gck/Upp1/Sgip1/Slc2a1/Dap/Nucb2/Sstr3/Atg5/Ambra1/Clec16a/Foxo3/Atg7/Fbxo22/Slc38a2/Brsk1/Eif2a/Rps25/Ulk1/Zfp36/Il1rn/Sh3glb1/Cc…	138
GO:0047496	vesicle transport along microtubule	35/7898	47/18112	1.7e-05	0.000437663	0.0003226	Map2k1/Ap3b2/Map2/Prkcz/Ap3m2/Fbxw11/Trak2/Cnih2/Kif13a/Bloc1s6/Kif5a/Trim46/Bloc1s5/Dync1i1/Trak1/Hap1/Kif1b/Nde1/Snapin/Ap3s2/Ap3s1/Kif1a/Ap3m1/Sybu/Bloc1s3/Htt/Vamp7/Cln3/Ap3b1/Rab1a/Ap3d1/Kif1c/Stk11/Bloc1s1/Bicdl2	35
GO:0006903	vesicle targeting	32/7898	42/18112	1.77e-05	0.000452996	0.000333902	Psen1/Gbf1/Chp1/Nlgn1/Arfgap3/Ap1ar/Tfg/Tmed9/Sec16a/Stard3/Klhl12/Tmed2/Fam91a1/Wdr11/Trip11/Exoc4/Preb/Mapk15/Cep19/Wipi1/Ykt6/Arfgap2/Stard3nl/Arsg/Clasp2/Pef1/Map4k2/Stx2/Sar1b/Exoc6/Tmed10/Sec16b	32
GO:0018210	peptidyl-threonine modification	79/7898	127/18112	1.78e-05	0.000453898	0.000334567	Map2k1/Grk2/Csnk2a1/Atf2/Prkaca/Cdk10/Ttbk1/Ube2k/Eogt/Cab39/Dyrk3/Map3k12/Cdk1/Pdpk1/Plk1/Camk2d/Ttk/Camk2a/Galnt3/Ddit4/App/Sbk1/Ulk1/Hipk1/Prkdc/Trpc6/Mapk8/Galnt16/Prkd2/Taf1/Tbk1/Hk1/Acvr1b/Tgfbr2/Prkag2/Mapk1/Met/Vrk1/Acvr1/Cemip/Cdc42bpa/Galnt1/Chek1/Spry2/Myo3a/Lrrk2/Stox1/Chi3l1/Smad7/Spred2/Bcl2/Csnk2b/Akt1/Gsk3a/Cdk5/Dgkq/Lmtk2/Csnk2a2/Map3k7/Sphk1/Gsk3b/Ppef2/Prkd1/Haspin/Gcg/Cdk5r1/H…	79
GO:0022411	cellular component disassembly	232/7898	434/18112	1.9e-05	0.000480109	0.000353887	Map1lc3b/Cfl2/Smarca4/Abce1/Gak/Gle1/Eif5a2/Sh3gl3/Gbf1/Zmpste24/Arhgef2/Ddr2/Phb2/Vps4b/Map6d1/Map2/Wdr45b/Tpx2/Napa/Dpp4/Lima1/Mical1/Calm3/Nckap5l/Atg2a/Dnm1l/Ubqln4/Camsap2/Lix1/Capzb/Atg14/Atg9a/Fbxw7/Gsn/Trim54/Hsf1/Pik3r4/Scaf4/Flot1/Kif18b/Spast/Bmerb1/Capza1/Ulk2/Smarcc2/Dyrk3/Twf1/Lamp2/Igfbp3/Lix1l/Cdc37/Fap/Top2a/Cdk1/Mfn2/Plk1/Ufl1/Phf23/Atp2a2/Dusp3/Acin1/Ufc1/Cfl1/Dffa/Pbxip1/Kif2c…	232
GO:0045927	positive regulation of growth	172/7898	311/18112	1.91e-05	0.000480109	0.000353887	Csnk2a1/Cacna2d2/Fgfr1/Serp1/Cacng7/Myo5b/H3f3a/Mtm1/Cpne9/Syt2/Mapk14/Crabp2/Ist1/Rab11a/Eif4g2/Lgi1/Acacb/Armc10/Gli1/Nedd4l/Eif2b2/Gdi1/Sfrp1/Hopx/Sdcbp/Atp8a2/Adam17/Drd2/Hsf1/Ilk/Ncbp1/Usp47/Dcx/Tead1/Itsn2/Ccnb1/Shtn1/Celf1/Mef2c/Sgip1/Rufy3/Cdk1/Klhl22/Hbegf/Brat1/Ghr/Cfl1/Pabir1/Cdh4/Cyba/Cd38/Map3k13/Stat5b/Ntn1/Ybx3/Exosc4/Wnt2/Taf9b/Bmpr1a/Derl2/Bcl11a/Trip10/Erbb4/Adam10/Atp5mc1/Cntf/…	172
GO:0018394	peptidyl-lysine acetylation	112/7898	191/18112	1.91e-05	0.000480109	0.000353887	Nfya/Wdr5/Ncoa1/Smarca4/Zmpste24/Sphk2/Actb/Atf2/Taf7/Supt7l/Jade1/Rps6ka5/Mllt3/Pml/Mllt1/Kansl1/Brpf3/Trim16/Naa60/Mcm3ap/Brd8/Arrb1/Kat14/Msl3/Brd7/Ep400/Nos1/Pole3/Gtf3c4/Yeats4/Clock/Nfyc/Eny2/Pbxip1/Atg5/Msl1/Atg7/Kat6b/Naa40/Oga/Piwil2/Brd4/Dip2a/App/Kat5/Ruvbl1/Kat2a/Msl2/Crebbp/Mcrs1/Atat1/Park7/Taf1/Mbd3/Jade2/Hdac1/Taf6/Trrap/Morf4l2/Iws1/Meaf6/Taf2/Gtf2b/Chek1/Kansl2/Taf4/Wbp2/Brd1/Ct…	112
GO:0051168	nuclear export	93/7898	154/18112	1.92e-05	0.000480109	0.000353887	Pom121/Abce1/Xpo6/Gle1/Uhmk1/Chp1/Thoc7/Xpot/Ncbp2/Nup155/Prkaca/Rangap1/Dnajc27/Ptpn11/Pcid2/Ncbp3/Nup188/Hspa9/Styx/Dusp16/Anp32b/Mcm3ap/Ncbp1/Eif4enif1/Ltv1/Desi1/Cchcr1/Phax/Nop9/Rbm15b/Eny2/Sirt7/Ddx25/Bag3/Camk1/Adar/Xpo4/Xpo5/Nrde2/Cpsf6/Akap8l/Nsun2/Sdad1/Riok2/Ppm1a/Chchd4/Park7/Khdrbs1/Nxt1/Hnrnpa2b1/Iws1/Xpo7/Ranbp3/Wipf1/Nup85/Sp100/Ifi27/Ythdc1/Hnrnpa1/Srsf3/Tsc1/Nup214/Zc3h11a/Ahcyl…	93
GO:1903364	positive regulation of cellular protein catabolic process	93/7898	154/18112	1.92e-05	0.000480109	0.000353887	Socs5/Chfr/Psen1/Dab2ip/Trib1/Abca2/Rnf144a/Csnk1a1/Tnfaip3/Rnf14/Rnf144b/Usp5/Rnft2/Fbxw8/Plk2/Sgta/Fbxw7/Trib3/Zer1/Vps35/Cdc20/Fmr1/Trim67/Nupr1/Arih2/Ldlr/Plk1/Dab2/Nkd2/Sirt6/Pabir1/Pias1/Csnk1e/Ubqln2/Atg7/Tmem259/Rnf40/Fbxo22/Sumo3/Rnf19a/Arih1/Dnajb2/Bbs7/Dvl1/Mapk8/Fbxl5/Laptm5/Mapk9/Vps11/Xbp1/Taf1/Trib2/Sh3rf3/Il33/Pttg1ip/Aurka/Lrrk2/Vcp/Smad7/Rad23a/Cop1/Akt1/Cbfa2t3/Gsk3a/Plk3/Tmem6…	93
GO:0030307	positive regulation of cell growth	115/7898	197/18112	1.98e-05	0.000492384	0.000362935	Csnk2a1/Cacng7/Myo5b/H3f3a/Cpne9/Syt2/Crabp2/Ist1/Rab11a/Eif4g2/Lgi1/Nedd4l/Eif2b2/Gdi1/Sfrp1/Sdcbp/Adam17/Ilk/Ncbp1/Usp47/Dcx/Tead1/Itsn2/Shtn1/Rufy3/Klhl22/Hbegf/Brat1/Cfl1/Pabir1/Cdh4/Cyba/Cd38/Map3k13/Ntn1/Exosc4/Taf9b/Derl2/Bcl11a/Trip10/Adam10/Atp5mc1/Cntf/Sh3glb1/Cdkn2aip/Hnrnpk/Map2k5/Dbnl/Vegfa/Rtn4/Parp2/Cdkl5/N6amt1/Cxcl12/Cdc42/Sema5a/Plaa/Nrp1/H1f5/Akap6/Anapc2/Pak1/Syt1/Yap1/Dbn1/Hy…	115
GO:0048499	synaptic vesicle membrane organization	22/7898	26/18112	2.02e-05	0.000500263	0.000368743	Syt2/Syngr2/Stx1a/Syt7/Syt9/Stx1b/Cplx1/Cplx3/Rab3a/Cplx2/Tor1a/Stx4/Snapin/Syngr1/Syt1/Snap29/Stx3/Snap47/Ap3d1/Stx2/Grik5/Rims1	22
GO:1901800	positive regulation of proteasomal protein catabolic process	73/7898	116/18112	2.06e-05	0.000509722	0.000375715	Socs5/Chfr/Psen1/Dab2ip/Trib1/Rnf144a/Csnk1a1/Rnf14/Rnf144b/Usp5/Rnft2/Fbxw8/Plk2/Sgta/Fbxw7/Trib3/Zer1/Cdc20/Fmr1/Nupr1/Arih2/Plk1/Dab2/Nkd2/Sirt6/Pabir1/Pias1/Csnk1e/Ubqln2/Atg7/Tmem259/Rnf40/Fbxo22/Rnf19a/Arih1/Dnajb2/Bbs7/Dvl1/Mapk8/Mapk9/Xbp1/Taf1/Trib2/Sh3rf3/Il33/Aurka/Lrrk2/Vcp/Smad7/Rad23a/Cop1/Akt1/Cbfa2t3/Gsk3a/Plk3/Tmem67/Fzr1/Gsk3b/Stub1/Tmtc3/Ubqln1/Gclc/Zfand2a/Bcap31/Osbpl7/Mkrn2/…	73
GO:0044773	mitotic DNA damage checkpoint signaling	53/7898	79/18112	2.09e-05	0.000515283	0.000379814	Ccnd1/Atf2/Pml/Mrnip/Fbxo31/Map3k20/Ppp1r10/Mbd4/Nek11/Rpl26/Cdk1/Plk1/Rint1/Ticrr/Brsk1/Gigyf2/Dtl/Prkdc/Rbm38/Ppp2r5c/Trex1/Taok3/Babam1/Fancd2/Zfp830/Casp2/Chek1/Cradd/Mus81/Rps27l/Msh2/Uimc1/Rad17/Rpa2/Mre11/Sde2/Rad9b/Babam2/Fzr1/Eme2/Rad9a/Brcc3/Abraxas1/Foxo4/Cdkn1a/Rfwd3/Atm/Foxn3/Clspn/Eme1/Xpc/Tp53/Taok2	53
GO:0060078	regulation of postsynaptic membrane potential	97/7898	162/18112	2.11e-05	0.000515283	0.000379814	Grk2/Neto1/Dlg4/Adora1/Tmem108/Nlgn2/Ntsr1/Prkcz/Chrna4/Nlgn1/Grid1/Gabra3/Gabra2/Tmem25/Abat/Stx1a/Dgki/Sez6/Grm1/Cx3cl1/Rgs7bp/Bscl2/Cux2/Rgs7/Gria1/Grik3/Mef2c/Mapk8ip2/Wnt7a/Npy2r/Stx1b/Insyn1/Rab3gap1/Shank3/App/Chrna3/P2rx5/Chrna2/Slc8a3/Dvl1/Gabrb2/Zmynd8/Insyn2a/Met/Nrxn1/Grin2d/Grik4/P2rx7/Ssh1/Grid2/Baiap2/Chrna5/Kcnc4/Chrnb1/Mpp2/Lrrk2/Dbn1/Adrb1/Chrnb2/P2rx3/Igsf11/Slc29a1/Trpv1/Gabrg…	97
GO:0034655	nucleobase-containing compound catabolic process	208/7898	385/18112	2.11e-05	0.000515283	0.000379814	Fbh1/Entpd6/Ttc5/Mapkapk2/Abcd1/Pabpc4/Dcp1a/Cacng7/Tent4a/Sidt2/Pde4a/Pde8b/Larp1/Nudt5/Cnot8/Nudt17/Ncbp2/Lsm1/Edc3/Ptbp1/Gtpbp1/Cirbp/Mettl14/Exosc1/Nbas/Nudt3/Hnrnpd/Pcid2/Cnot10/Samhd1/Hsf1/Dpyd/Acat1/Nudt19/Ncbp1/Fmr1/Fastkd1/Tnrc6a/Igfbp3/Eif4enif1/Ttc37/Zfp36l2/Celf1/Upp1/Phax/Mlh1/Nudt12/Entpd1/Pde12/Dnase1l1/Slfn13/Pde2a/Cnp/Axin2/Ahcy/Entpd3/Dffa/Cpeb3/Qk/Dis3l2/Oas2/Noct/Myd88/Zc3h18/…	208
GO:0014074	response to purine-containing compound	130/7898	227/18112	2.17e-05	0.000527758	0.000389009	Hspd1/Ldha/Abcc9/Gstm2/Hcn2/Cacna1s/Asl/Jun/Ndufs4/Trpm4/Adss/Carm1/Sdc2/Stc1/Srd5a1/Gpd1/Pygm/Ccnd2/Sparc/Foxm1/Entpd1/Pde2a/Eef2k/Hcn3/Birc2/Nox4/Fkbp1a/Itpr1/Pebp1/Cftr/Apex1/Ppargc1b/Cyp1b1/App/Slc8a1/Trpm2/Trpa1/P2ry1/Ptgs2/P2rx5/Bsg/Rela/Duox1/Cdk2/Cad/Slc8a3/Pde4d/Bckdhb/Ptprn/Ccne1/Taf1/Plcg2/Mmp19/Crem/Hdac1/Aqp9/Serpine1/Cnga3/P2rx7/Alas1/Ssh1/P2ry2/Chek1/Akap6/Wnt10b/Xrn1/Fosl2/Ryr1/Rp…	130
GO:0070286	axonemal dynein complex assembly	27/7898	34/18112	2.19e-05	0.000529789	0.000390506	Dnai3/Dnaaf3/Spag1/Ccdc65/Odad1/Odad4/Dnaaf11/Dnaaf1/Dnaaf2/Tekt2/Ccdc40/Drc1/Daw1/Zmynd10/Dnah1/Dnai2/Ccdc103/Dnah2/Dnaaf8/Ttc12/Dnai1/Dnal1/Ccdc39/Odad3/Dnah5/Dnaaf4/Dnah17	27
GO:0043122	regulation of I-kappaB kinase/NF-kappaB signaling	139/7898	245/18112	2.19e-05	0.000529789	0.000390506	Trim62/Nkiras2/Dab2ip/Traf3/Fyn/Slc44a2/Sphk2/Golt1b/Tnfaip3/Zfand6/Esr1/Tnip1/Tfg/Cant1/Plk2/Lamtor5/Trim27/Cx3cl1/Slc35b2/Plekhg5/Angpt1/Ppm1b/Trim68/Prkce/Riok3/Ppp5c/Vapa/Jmjd8/Nek6/Ikbkb/Hspb1/Nr1d1/Ect2/Rhoc/Pdpk1/Ufl1/Tmem9b/Mapkbp1/RGD1562987/Gapdh/Gja1/Cd74/Rbck1/Myd88/Birc2/Tmed4/Fkbp1a/Ubd/Alpk1/Tnfrsf19/Tle1/Brd4/Tmem101/Tab3/Tifa/Dnaja3/Rela/Ube2n/Ppm1a/Casp8/Cpne1/F2r/Trim13/Lpar1/T…	139
GO:0007004	telomere maintenance via telomerase	44/7898	63/18112	2.25e-05	0.000542999	0.000400243	Acd/Gnl3l/Map3k4/Pml/Telo2/Nat10/Cct3/Pkib/Parn/Hsp90ab1/Nek2/Ptges3/Mapk1/Mapk15/Stn1/Terf2/Cct8/Dkc1/Pinx1/Mapkapk5/Hnrnpa1/Cct4/Atr/Tinf2/Hmbox1/Ctnnb1/Mapk3/Tent4b/Nhp2/Cct2/Nek7/Tcp1/Cct5/Pif1/Tnks/Atm/Ptges3l1/Hnrnpc/Wrap53/Ctc1/Fbxo4/Rad50/Cct6a/Cct7	44
GO:0019751	polyol metabolic process	75/7898	120/18112	2.27e-05	0.000544263	0.000401175	Adcyap1r1/Sptssa/Akr1b1/Dgat2/Bpnt1/Coq3/Sphk2/Got1/Abca2/Ntsr1/Gpd2/Impa1/Galr2/Nudt3/Ipmk/Itpkc/Sgpp2/Ip6k1/Bpnt2/Plpp1/Pgp/Ip6k2/Acer3/Sord/Impa2/Asah2/Pcbd2/Plcd1/Sgpp1/Coq2/Nudt10/P2ry1/Sptlc3/Asah1/Gk/Galk1/Sptlc2/Ppip5k2/Plcg2/Plpp3/Plcg1/Tkfc/Mas1/Inpp1/Ippk/Spr/Sptlc1/Nudt4/Cd244/Itpkb/Gch1/Myof/Inpp5e/Ocrl/Grk3/Htr2b/Gk5/Synj2/Sphk1/Itpka/Ptafr/Inpp5b/Ptk2b/Mtmr2/Inppl1/Inpp5a/Isyna1/De…	75
GO:0046839	phospholipid dephosphorylation	33/7898	44/18112	2.31e-05	0.000553427	0.00040793	Plppr5/Plppr4/Mtm1/Mtmr1/Plppr2/Inpp5f/Sgpp2/Plpp1/Mtmr11/Mtmr12/Plpp6/Mtmr4/Sgpp1/Plpp3/Mtmr10/Plppr3/Inpp5e/Ocrl/Inpp5d/Synj2/Inpp5b/Pip4p1/Mtmr2/Inppl1/Inpp5a/Synj1/Mtmr6/Sacm1l/Mtmr9/Pten/Plpp5/Inpp4b/Tpte2	33
GO:0032956	regulation of actin cytoskeleton organization	199/7898	367/18112	2.34e-05	0.000558882	0.00041195	Coro2b/Cfl2/Cyfip2/Nf2/Baiap2l1/Dnai3/Mlst8/Kirrel1/Iqgap3/Rhpn1/Lima1/Ssh3/Cdk10/Hip1r/Ap1ar/Arpc5/Cotl1/Wasf1/Cdc42ep1/Capzb/Rac1/Trim27/Sema3e/Cx3cl1/Gsn/Wnt11/Ilk/Rhobtb2/Capza1/Prkce/Tesk1/Whamm/Twf1/Abi2/Kank1/Gpm6b/S1pr1/Pak3/Rgcc/Fermt2/Wnt4/Cyrib/Tmsb15b2/F11r/Gmfb/Arhgap44/Mef2c/Ect2/Rhoc/Synpo2/Mfn2/Mtss1/Coro1b/Notch2/Cfl1/Arhgap6/Arhgef15/Cdc42ep5/Cd2ap/Nox4/Lmod1/Pxn/Shroom2/Shank3/…	199
GO:0061572	actin filament bundle organization	104/7898	176/18112	2.39e-05	0.000567181	0.000418067	Coro2b/Nf2/Baiap2l1/Gas7/Rhpn1/Lima1/Spag6l/Rac1/Cx3cl1/Wnt11/Itgb5/Tesk1/Rflna/Tnfaip1/Cald1/S1pr1/Arrb1/Rgcc/Fermt2/Wnt4/Shtn1/Tmsb15b2/F11r/Marcks/Rhoc/Synpo2/Mtss1/Coro1b/Cfl1/Arhgap6/Arhgef15/Nox4/Pxn/Shank3/Spire2/Itgb1bp1/Wasf2/Sdc4/S100a10/Arhgef10l/Epha1/Dlc1/Fam107a/Lpar1/Kiss1r/Eps8/Met/Zyx/Cdc42/Ttc8/Kctd13/Nrp1/Baiap2/Pak1/Cd47/Sorbs3/Dbn1/Alms1/Pdlim4/Bbs4/Pls1/Synpo/Baiap2l2/Tsc1/C…	104
GO:0009150	purine ribonucleotide metabolic process	197/7898	363/18112	2.4e-05	0.000567717	0.000418463	Mpc1/Map2k1/Psen1/Abcd1/Gucy1b1/Atp5f1a/Dgat2/Arl2/Pde4a/Mthfd1/Prps2/Pde8b/Atp6v1a/Sphk2/Gart/Aprt/Adpgk/Foxk2/Nudt2/Suclg2/Acaa2/Dlst/Acot2/Gtpbp1/Papss1/Pank1/Aldoa/Impdh1/Acacb/Hsd17b4/Ak4/Nudt3/Npr2/Dcakd/Foxk1/Atp5f1b/Mcee/Adcy9/Parp1/Pgam1/Pdk4/Adss/Acat1/Impdh2/Dmac2l/Nudt19/Nme5/Dlgap2/Acot11/Nupr1/Adcy7/Gpd1/Dnajc30/Coasy/Gnai3/Jmjd8/Gck/Lrguk/Mccc2/Pfkfb2/Atp5pd/Acss2/Entpd1/Pde2a/Sirt…	197
GO:1904375	regulation of protein localization to cell periphery	88/7898	145/18112	2.43e-05	0.000573536	0.000422752	Prkci/Itgb1/Map2k1/Csnk2a1/Rer1/Myo5b/Zdhhc5/Abca2/Actb/Prkcz/Ptpn9/Numb/Atp2b4/Stac2/Rab11a/Grm1/Ar/Tamalin/Cnpy4/Lztfl1/Iqsec2/Sapcd2/Prnp/Arhgap44/Pdpk1/Plk1/Camk2d/Dab2/Nkd2/Hectd1/Camk2a/Lypla1/Mrap2/Adam10/Ppp1r9b/Acsl3/Rhoq/Tnik/Cacng2/Arhgef16/Zdhhc7/Stx7/Stac/Tmbim1/Camk2g/Arf6/Gpc6/Pgrmc1/Epb41l2/Stx4/Kalrn/Nrxn1/Cdh1/Numa1/Lypd1/Dag1/Pls1/Lyplal1/Tnf/Gnai1/Csk/Akt1/Cdk5/Stx8/Bcl2l1/Atp…	88
GO:0046390	ribose phosphate biosynthetic process	108/7898	184/18112	2.52e-05	0.000592343	0.000436614	Mpc1/Map2k1/Gucy1b1/Atp5f1a/Pygl/Mthfd1/Prps2/Atp6v1a/Sphk2/Gart/Aprt/Nudt2/Papss1/Pank1/Aldoa/Impdh1/Acacb/Ak4/Npr2/Dcakd/Atp5f1b/Adcy9/Parp1/Pdk4/Adss/G6pd/Acat1/Prpsap1/Impdh2/Dmac2l/Nme5/Adcy7/Dnajc30/Coasy/Upp1/Atp5pd/Acss2/Entpd1/Umps/Tkt/Uckl1/Ak9/Uck1/Elovl1/Cmpk1/Dip2a/Atp5mc1/Adcy3/Ppcs/Dld/Cad/Uqcc3/Ampd3/Adcy5/Adk/Mlycd/Gucy1a1/Nme6/Ak2/Acot7/Elovl5/Nme3/Acaca/Adcy2/Atpsckmt/Decr2/Npr…	108
GO:0044774	mitotic DNA integrity checkpoint signaling	55/7898	83/18112	2.54e-05	0.000594738	0.000438379	Ccnd1/Atf2/Pml/Mrnip/Fbxo31/Map3k20/Ppp1r10/Mbd4/Nek11/Rpl26/Cdk1/Plk1/Rint1/Ticrr/Nae1/Brsk1/Gigyf2/Dtl/Prkdc/Rbm38/Ppp2r5c/Trex1/Taok3/Babam1/Fancd2/Zfp830/Casp2/Chek1/Cradd/Mus81/Rps27l/Msh2/Uimc1/Rad17/Rpa2/Mre11/Sde2/Rad9b/Babam2/Fzr1/Eme2/Rad9a/Brcc3/Abraxas1/Foxo4/Cdkn1a/Rfwd3/Atm/Foxn3/Cdc6/Clspn/Eme1/Xpc/Tp53/Taok2	55
GO:0010769	regulation of cell morphogenesis involved in differentiation	78/7898	126/18112	2.57e-05	0.000600272	0.000442459	Lims1/Ache/Myo5b/Postn/Numb/Ap1ar/Fbxw8/Dnm1l/Rac1/Ilk/Fbxo31/Ttc3/Tesk1/Cux2/Cul7/Kank1/Pak3/Fermt2/Lrp8/Marcks/Mfn2/Actr2/St6gal1/Dab2/Arhgef7/Eef2k/Epha4/Ptprf/Itgb1bp1/P4hb/S100a10/Cntn2/Sh3glb1/Crkl/Tnik/Prkdc/Tiam1/Net1/Spry4/Mapk9/Dbnl/Fbln1/Rcc2/Kalrn/Cdkl5/Opa1/Smad1/Met/Cdc42/Nrp1/Obsl1/Baiap2/Olfm4/Anapc2/Pias2/Dbn1/Ss18l1/Dock5/Myadm/C1qbp/Vamp7/Caprin1/Actr3/Triobp/Itpka/Cux1/Abl1/Do…	78
GO:0032210	regulation of telomere maintenance via telomerase	37/7898	51/18112	2.64e-05	0.000613362	0.000452108	Acd/Gnl3l/Map3k4/Pml/Nat10/Cct3/Pkib/Parn/Nek2/Mapk1/Mapk15/Stn1/Terf2/Cct8/Dkc1/Pinx1/Mapkapk5/Hnrnpa1/Cct4/Atr/Tinf2/Hmbox1/Ctnnb1/Mapk3/Tent4b/Cct2/Nek7/Tcp1/Cct5/Pif1/Tnks/Atm/Hnrnpc/Ctc1/Fbxo4/Cct6a/Cct7	37
GO:0090174	organelle membrane fusion	70/7898	111/18112	2.73e-05	0.000633254	0.00046677	Stx6/Tmem175/Ankfy1/Vps41/Vps39/Chp1/Vamp3/Syt2/Arl8b/Vamp1/Syt11/Stx1a/Eea1/Syt7/Gosr1/Tgfbrap1/Rab7b/Gnai3/Gosr2/Yipf5/Syt9/Vamp2/Nkd2/Stx1b/Rab8b/Syt13/Cplx1/Pikfyve/Uso1/Cplx3/Rab3a/Cplx2/Stxbp6/Stx7/Vps11/Anxa2/Tbc1d4/Stx4/Rab8a/Uvrag/Rab34/LOC100294508/Snapin/Syt1/C2cd5/Vps8/Septin8/Rab7a/Bet1/Stx8/Vamp7/Snap29/Rcc1l/Doc2b/Cln3/Vav3/Sphk1/Sec22b/Stx3/Spg11/Snap47/Syt3/Stx2/Plekhm1/Stxbp1/Gr…	70
GO:0042542	response to hydrogen peroxide	118/7898	204/18112	2.76e-05	0.000637079	0.000469589	Hspd1/Prdx3/Grk2/Akr1b1/Smpd3/Ldha/Ngb/Reg3b/Ddr2/Fyn/Lck/Ppp2cb/Tnfaip3/Pcna/Jun/Axl/Nptxr/Ptpn11/Fkbp1b/Hsf1/Impact/Gpx1/Ppp5c/Foxp1/Kpna4/Sigmar1/Hspb1/Ect2/Cdk1/Glrx/Cfl1/Hgf/Cblb/Arg1/Foxo3/Apex1/Cyp1b1/Stat6/Sirpa/Erbb4/Kat5/Slc8a1/Txnrd2/Trpm2/Trpa1/Gpr37/Fbxo7/Pycr1/Rela/Trpc6/Slc4a1/Mapk8/Bnip3/Net1/Park7/Nol3/Pdgfrb/Plcg1/Serpine1/Met/Rps3/Rhob/Eef2/Lrrk2/Klf4/Casp12/Ada/Xdh/Kdm6b/Pde8a…	118
GO:0032886	regulation of microtubule-based process	152/7898	272/18112	2.77e-05	0.000637079	0.000469589	Nefh/Rsph4a/Tacc1/Cfap20/Arl2/Arhgef2/Mapre3/Vps4b/Map6d1/Map2/Bicd2/Tpx2/Fez1/Clip1/Tacc2/Cdk5rap2/Bbs1/Plk2/Cfap298/Camsap2/Tppp/Spag6l/Capzb/Dync1li1/Rac1/Ccdc65/Rnf4/Cyld/Trim54/Ska3/Spast/Bmerb1/Cnih2/Kif15/Wdr62/Eml3/Mpdz/Pde4dip/Memo1/Dnaaf1/Cfap206/Plk1/Anxa5/Slain2/Tacc3/Nat10/Ccdc40/Kif3a/Arhgef7/Trim46/Pdcd6ip/Drc1/Mid1/Map10/Spag5/Cdkn1b/Htr1a/Stmn4/Arl3/Stmn2/Tubb4a/Cfap69/Ska2/Slain…	152
GO:0071900	regulation of protein serine/threonine kinase activity	202/7898	374/18112	2.82e-05	0.000645437	0.00047575	Ccnd3/Map2k1/Psen1/Dab2ip/Fgfr1/Mlst8/Thbs1/Robo1/Map3k4/Ccny/Pik3r5/Mapre3/Trib1/Sesn2/Prkar2a/Mst1r/Incenp/Actb/Ccnd1/Tnfaip3/Tcim/Kit/Atp2b4/Cdk5rap2/Uchl1/Hyal2/Sfrp1/Als2/Ptpn1/Adam17/Trib3/Tab1/Ilk/Cab39/Ccna2/Dusp16/Mapk8ip1/Tesk1/Cdkn2c/Telo2/Map3k11/Tead1/Pdcd4/Rgcc/Ccnb1/Ccni/Maged1/Fermt2/Ccnd2/Tpd52l1/Marcks/Pik3r6/Map2k2/Synpo2/Map3k12/Plk1/Il34/Dab2/Stk38/Rasip1/Ghr/Pdgfa/Magi3/Epha…	202
GO:0048640	negative regulation of developmental growth	81/7898	132/18112	2.87e-05	0.000653771	0.000481893	Ryk/RGD1307443/Rtn4r/Stk3/Rnf6/Sema3a/Map2/Sema3c/Sema3e/Sema4b/Epha7/Fgfr3/Sema4f/G6pd/Wwc2/Ulk2/Foxp1/Ptprs/Pi16/Ankrd26/Sema3f/Spart/Stc2/Cfl1/Ptch1/Cited2/Gja1/Sema6b/Trim46/Sema4c/Ntn1/Cdkn1b/Kcnk2/Bcl11a/Tomm70/Wwc3/Ulk1/Socs2/Cxadr/Apc/Rgma/Tgfbr2/Rtn4/Tll2/Sema5a/Mapk11/Sema6d/Nrp1/Mt3/Pak1/Rbp4/Alms1/Jarid2/Adrb1/Sema4a/Fgf13/Gsk3a/Fstl4/Cdk5/Gdf15/Stk4/Arhgap4/Sema4d/Actr3/Gsk3b/Ostn/Se…	81
GO:1903052	positive regulation of proteolysis involved in cellular protein catabolic process	81/7898	132/18112	2.87e-05	0.000653771	0.000481893	Socs5/Chfr/Psen1/Dab2ip/Trib1/Rnf144a/Csnk1a1/Rnf14/Rnf144b/Usp5/Rnft2/Fbxw8/Plk2/Sgta/Fbxw7/Trib3/Zer1/Cdc20/Fmr1/Trim67/Nupr1/Arih2/Plk1/Dab2/Nkd2/Sirt6/Pabir1/Pias1/Csnk1e/Ubqln2/Atg7/Tmem259/Rnf40/Fbxo22/Sumo3/Rnf19a/Arih1/Dnajb2/Bbs7/Dvl1/Mapk8/Laptm5/Mapk9/Xbp1/Taf1/Trib2/Sh3rf3/Il33/Aurka/Lrrk2/Vcp/Smad7/Rad23a/Cop1/Akt1/Cbfa2t3/Gsk3a/Plk3/Tmem67/Fzr1/Gsk3b/Stub1/Ptk2b/Tmtc3/Ctsc/Ubqln1/Gc…	81
GO:0033555	multicellular organismal response to stress	72/7898	115/18112	3.01e-05	0.00068373	0.000503975	Adcyap1r1/Asic1/Prkcg/Scn9a/Gng7/RGD1307443/Thbs1/Pde8b/Lrp11/Drd1/Slc1a1/Dpp4/Acp5/Grm7/Calca/Deaf1/Als2/Cacna1a/Nr4a2/Cacna1b/Nos1/Mef2c/Mapk8ip2/Esr2/Htr2c/Npy2r/Gja1/Dbi/Cck/Shank3/Htr1a/Brinp1/Nr2e1/Usp46/Trpa1/Neurod2/Tspo/Npas2/Ednrb/Vwa1/Kalrn/Thbs4/Lypd1/Gch1/Adrb1/Selenon/Cckbr/Atp1a2/P2rx3/Bcl2/Akt1/Dbh/Vdac3/Trpv1/Lpar5/Rps6kb1/P2rx2/Capn2/Ncam1/Penk/Runx1/Asic4/Bdnf/P2rx4/Ret/Htr7/Ex…	72
GO:0030177	positive regulation of Wnt signaling pathway	84/7898	138/18112	3.16e-05	0.000714165	0.000526409	Ankrd6/Csnk2a1/Smarca4/Tnfaip3/Nrarp/Gid8/Mllt3/Sfrp1/Trpm4/Tmem9/Fgfr3/Ilk/Rspo3/Ppm1b/Vps35/Adgra2/Kank1/Usp47/Sulf2/Plekha4/Dab2/Pbxip1/Fgf10/Tmem198b/Csnk1e/Prdm15/Sulf1/Atp6ap2/Ror2/Shh/Ubr5/Ruvbl1/Zbed3/Fgfr2/Ppm1a/Peg12/Gskip/Lrrk1/Sfrp4/Bambi/Sema5a/Fam53b/Ctdnep1/Wnt10b/Lrrk2/Yap1/Vcp/Wnk2/Dixdc1/Rspo1/Rnf146/Ddx3x/Ccar2/Ptk7/Depdc1b/Ttc21b/Rbpj/Gprc5b/Ppm1n/Spin1/Sall1/Abl1/Mbd2/Tmem198…	84
GO:0016573	histone acetylation	101/7898	171/18112	3.19e-05	0.000718532	0.000529628	Nfya/Wdr5/Ncoa1/Smarca4/Zmpste24/Sphk2/Actb/Atf2/Taf7/Supt7l/Jade1/Rps6ka5/Mllt3/Mllt1/Kansl1/Brpf3/Trim16/Naa60/Mcm3ap/Brd8/Arrb1/Kat14/Msl3/Brd7/Ep400/Nos1/Pole3/Gtf3c4/Yeats4/Clock/Nfyc/Eny2/Pbxip1/Atg5/Msl1/Atg7/Kat6b/Naa40/Oga/Piwil2/Brd4/App/Kat5/Ruvbl1/Kat2a/Msl2/Crebbp/Mcrs1/Park7/Taf1/Mbd3/Jade2/Taf6/Trrap/Morf4l2/Iws1/Meaf6/Taf2/Gtf2b/Chek1/Kansl2/Taf4/Wbp2/Brd1/Ctcf/Hdac8/Crtc2/Chd5/Ep…	101
GO:0051017	actin filament bundle assembly	102/7898	173/18112	3.24e-05	0.000726475	0.000535482	Coro2b/Nf2/Baiap2l1/Gas7/Rhpn1/Lima1/Spag6l/Rac1/Cx3cl1/Wnt11/Itgb5/Tesk1/Tnfaip1/Cald1/S1pr1/Arrb1/Rgcc/Fermt2/Wnt4/Tmsb15b2/F11r/Marcks/Rhoc/Synpo2/Mtss1/Coro1b/Cfl1/Arhgap6/Arhgef15/Nox4/Pxn/Shank3/Spire2/Itgb1bp1/Wasf2/Sdc4/S100a10/Arhgef10l/Epha1/Dlc1/Fam107a/Lpar1/Kiss1r/Eps8/Met/Zyx/Cdc42/Ttc8/Kctd13/Nrp1/Baiap2/Pak1/Cd47/Sorbs3/Dbn1/Alms1/Pdlim4/Bbs4/Pls1/Synpo/Baiap2l2/Tsc1/Cgnl1/Srf/Asa…	102
GO:0022406	membrane docking	58/7898	89/18112	3.26e-05	0.000729546	0.000537746	Stx6/Chp1/Rab3d/Calm3/Stx1a/Atg14/Vapb/Vamp2/Atp2a2/Camk2a/Stx1b/Rab8b/Exoc4/Cftr/Uso1/Rab3a/Cplx2/Stx7/Vps11/Mospd3/Gramd2a/Esyt3/Ctbp2/Stx4/Rab8a/Nrxn1/Ppfia3/Stxbp2/Ykt6/Rab12/Esyt2/Syt1/Ralb/Rab7a/Ahcyl1/Snx3/Stx8/Snap29/Cln3/Stx3/Ncam1/Icam1/Rab3c/Kcnb1/Septin5/Vcam1/Msn/Stx2/Ezr/Exoc6/Stxbp1/Rab10/Vps18/Rab13/Unc13b/Rims1/Plek/Scfd2	58
GO:0032970	regulation of actin filament-based process	222/7898	416/18112	3.28e-05	0.000731224	0.000538983	Coro2b/Cfl2/Cyfip2/Nf2/Baiap2l1/Adora1/Dnai3/Mlst8/Jup/Kirrel1/Iqgap3/Rhpn1/Lima1/Ssh3/Cdk10/Hip1r/Ap1ar/Arpc5/Cotl1/Wasf1/Cdc42ep1/Capzb/Rac1/Trpm4/Trim27/Sema3e/Cx3cl1/Gsn/Wnt11/Ilk/Rhobtb2/Stc1/Sri/Capza1/Prkce/Tesk1/Whamm/Twf1/Abi2/Kank1/Gpm6b/S1pr1/Pak3/Rgcc/Fermt2/Wnt4/Cyrib/Tmsb15b2/F11r/Nos1/Gmfb/Arhgap44/Mef2c/Ect2/Rhoc/Synpo2/Abracl/Mfn2/Mtss1/Camk2d/Atp2a2/Coro1b/Notch2/Cfl1/Arhgap6/Ar…	222
GO:0060445	branching involved in salivary gland morphogenesis	23/7898	28/18112	3.36e-05	0.00074504	0.000549167	Fgfr1/Sema3a/Sema3c/Pdgfa/Hgf/Fgf10/Shh/Fgfr2/Pdgfb/Met/Ntn4/Nrp1/Cdh1/Plxna1/Dag1/Tnf/Btbd7/Snai2/Bmp7/Plxnd1/Lama1/Tgm2/Lama5	23
GO:0009267	cellular response to starvation	105/7898	179/18112	3.36e-05	0.00074504	0.000549167	Ttc5/Map1lc3b/Vps41/Fads1/Sesn2/Atf2/Wdr45b/Asns/Zfyve1/Ripor1/Jun/Slc39a5/Atf4/Hnrnpl/Sfrp1/Slc38a3/Atg14/Pdk4/Mars1/Pik3r4/Impact/Ppm1d/Bhlha15/Eif2ak2/Kics2/Elapor1/Lamp2/Tnrc6a/Srd5a1/Eif2ak3/Tfeb/Wnt4/Gck/Upp1/Slc2a1/Dap/Atg5/Ambra1/Clec16a/Foxo3/Atg7/Fbxo22/Slc38a2/Brsk1/Rps25/Ulk1/Sh3glb1/Cpeb4/Usp33/Mapk8/Pick1/Xbp1/Rnf152/Prkag2/Rraga/Mios/Mapk1/Dsc2/Eif2ak4/Wipi1/Cartpt/Lars1/Cyp11b2/Eh…	105
GO:0032535	regulation of cellular component size	219/7898	410/18112	3.42e-05	0.000755284	0.000556718	Ryk/Cfl2/Cyfip2/Baiap2l1/RGD1307443/Mlst8/Rtn4r/Myo5b/Kirrel1/Rnf6/Sema3a/Map2/Iqgap3/Crabp2/Rap1gap2/Lima1/Ssh3/Ist1/Hip1r/Rab11a/Eif4g2/Ano6/Cdhr2/Sema3c/Arpc5/Cotl1/Eif2b2/Lamtor5/Gdi1/Als2/Cdc42ep1/Capzb/Rac1/Rab22a/Sema3e/Sema4b/Gsn/Slc12a2/Epha7/Sema4f/Ilk/Capza1/Prkce/Ulk2/Twf1/Ptprs/Kank1/Dcx/Pak3/Cyrib/Shtn1/Tmsb15b2/Sema3f/Rufy3/Mfn2/Akt3/Spart/Wnt7a/Vav2/Cfl1/Sema6b/Wdr36/E2f4/Cdh4/Tri…	219
GO:0010563	negative regulation of phosphorus metabolic process	243/7898	460/18112	3.55e-05	0.000777672	0.00057322	Socs5/Prdx3/Grk2/Psen1/Nnt/Nf2/Dab2ip/Snx25/Ddr2/Pip4k2c/Chp1/Kirrel1/Trib1/Prkar2a/Drd1/Abca2/Wars1/Prkcz/Tnfaip3/Taf7/Jun/Dmd/Inpp5f/Mical1/Cdk5rap2/Uchl1/Mllt1/Ppp1r11/Hyal2/Ppp1r16b/Fkbp1b/Sfrp1/Ptpn1/Parp1/Trim27/Atg14/Drd2/Ctdsp2/Ldlrad4/Trib3/Ilk/Dusp16/Impact/Ppp1r36/Angpt1/Prpsap1/Mapk8ip1/Ppp5c/Tesk1/Tmed2/Gnai2/Arrb2/Cdkn2c/Pbk/Nupr1/Igfbp3/Birc3/Arrb1/Pdcd4/Ccnb1/Pik3ip1/Prnp/Ptpro/Ik…	243
GO:0045936	negative regulation of phosphate metabolic process	243/7898	460/18112	3.55e-05	0.000777672	0.00057322	Socs5/Prdx3/Grk2/Psen1/Nnt/Nf2/Dab2ip/Snx25/Ddr2/Pip4k2c/Chp1/Kirrel1/Trib1/Prkar2a/Drd1/Abca2/Wars1/Prkcz/Tnfaip3/Taf7/Jun/Dmd/Inpp5f/Mical1/Cdk5rap2/Uchl1/Mllt1/Ppp1r11/Hyal2/Ppp1r16b/Fkbp1b/Sfrp1/Ptpn1/Parp1/Trim27/Atg14/Drd2/Ctdsp2/Ldlrad4/Trib3/Ilk/Dusp16/Impact/Ppp1r36/Angpt1/Prpsap1/Mapk8ip1/Ppp5c/Tesk1/Tmed2/Gnai2/Arrb2/Cdkn2c/Pbk/Nupr1/Igfbp3/Birc3/Arrb1/Pdcd4/Ccnb1/Pik3ip1/Prnp/Ptpro/Ik…	243
GO:0008038	neuron recognition	35/7898	48/18112	3.65e-05	0.000795546	0.000586395	Ndn/Cntn4/Robo1/Sema3a/Nptn/Epha4/App/Cntn2/Fezf2/Bsg/Gap43/Foxg1/Rtn4/Tnfrsf21/Sema5a/Nrp1/Crtac1/Ephb3/Robo2/Dscam/Tnn/Nrcam/Ywhaz/Dscaml1/Celsr3/Megf8/Casp3/Ncam1/Cdk5r1/Bdnf/Cnr1/Nexn/Ext1/Ncam2/Ephb2	35
GO:0044088	regulation of vacuole organization	35/7898	48/18112	3.65e-05	0.000795546	0.000586395	Pip4k2c/Mtm1/Fez1/Atg2a/Fez2/Tbc1d14/Snx30/Elapor1/Nupr1/Laptm4b/Phf23/Rab1b/Rab3gap1/Ubqln2/Pikfyve/Ulk1/Sh3glb1/Snx7/Grn/Anxa2/Scfd1/Trex1/RGD1359108/Wipi1/Lrsam1/Ehmt2/Lrrk2/Ralb/Ift88/Rab3gap2/Arsg/Tmem39a/Sec22b/Moap1/Ift20	35
GO:0000082	G1/S transition of mitotic cell cycle	116/7898	201/18112	3.69e-05	0.000801925	0.000591097	Ccnd3/Itgb1/Adamts1/Ddr2/Cdk16/Ccnd1/Iqgap3/Jade1/Senp2/Pml/Plk2/Adam17/Ctdsp2/Fbxo31/Anp32b/Rbbp8/Cdkn2c/Rgcc/Ccnd2/Mblac1/Rpl26/Brd7/Camk2d/Slfn13/Camk2a/Pias1/E2f4/Rrm2/Fgf10/Pole/Ambra1/Cdkn1b/Prmt2/Kif14/Apex1/Cdk17/Brd4/Cacul1/Fbxo7/Gigyf2/Ctdsp1/Hacd1/Cdk2/Prkdc/Crebbp/Camk2g/Fam107a/Apc/Ccne1/Acvr1b/Rbm38/Ppp2r5c/Usp29/Id2/Trex1/Gpnmb/Mtbp/Ecd/Acvr1/Cdk4/Ube2e2/Casp2/Phf8/Myo16/Klf4/Hyal1…	116
GO:0010569	regulation of double-strand break repair via homologous recombination	48/7898	71/18112	3.75e-05	0.00081136	0.000598051	Fbh1/Actb/Wdr48/Ubqln4/Parp1/Mrnip/Rbbp8/Brd8/Ep400/Actr2/Yeats4/Sirt6/Rad51/Mms19/Smchd1/Rad51ap1/Kat5/Usp51/Polq/Ruvbl1/Cgas/Tex15/Parpbp/Ercc6/Trrap/Morf4l2/Tp53bp1/Meaf6/Recql5/Arid2/Chek1/Epc2/Hdgfl2/Radx/Rpa2/Timeless/Mbtd1/Setd2/Helb/Rif1/Rmi2/Epc1/Mad2l2/Kdm1a/Klhl15/Wrap53/Shld1/Vps72	48
GO:0044843	cell cycle G1/S phase transition	129/7898	227/18112	3.83e-05	0.000825565	0.000608522	Ccnd3/Itgb1/Adamts1/Ddr2/Cdk16/Phb2/Ccnd1/Iqgap3/Tcim/Atp2b4/Jade1/Cirbp/Senp2/Gli1/Pml/Plk2/Adam17/Ctdsp2/Ccna2/Fbxo31/Anp32b/Rbbp8/Cdkn2c/Map3k11/Rgcc/Ccnd2/Mblac1/Rpl26/Brd7/Camk2d/Slfn13/Camk2a/Pias1/E2f4/Rrm2/Fgf10/Pole/Ambra1/Cdkn1b/Prmt2/Kif14/Apex1/Cdk17/Brd4/Cacul1/Fbxo7/Gigyf2/Ctdsp1/Hacd1/Cdk2/Prkdc/Crebbp/Nkx3-1/Camk2g/Fam107a/Apc/Fam83d/Ccne1/Plcg2/Acvr1b/Rbm38/Ppp2r5c/Usp29/Id2/Tp63…	129
GO:0021549	cerebellum development	92/7898	154/18112	3.84e-05	0.000826237	0.000609017	Map2k1/Psen1/Ncoa1/Cntn1/Gart/Ncoa2/Nfix/Dab1/Ptpn11/Gli1/Clp1/Hnrnpd/Abat/B4galt2/Ckb/Sez6/Pdss2/Nav2/Foxp2/Cacna1a/Ptbp2/Ptprs/Zbtb18/Kcnc1/Top2a/Esr2/Wnt7a/Whrn/Sstr3/Kndc1/Sema4c/Aars1/Kif14/Atg7/Neurod2/Klhl1/Ulk1/Rfx4/Ogdh/Nr2c2/Crkl/Sstr1/Fzd4/Hnrnpk/Neurod1/Lpar1/Wnt1/Insr/Hap1/Gli2/Nrxn1/Amigo2/Gdf10/Grid2/Coq8b/Pak1/Myo16/Glud1/Sdf4/Ckmt1/Ncstn/Atp2b2/Dixdc1/Slc25a46/Hspa5/Ncor1/Ttc21b/…	92
GO:0032212	positive regulation of telomere maintenance via telomerase	26/7898	33/18112	4.02e-05	0.000861458	0.000634978	Acd/Map3k4/Cct3/Pkib/Parn/Nek2/Mapk1/Mapk15/Cct8/Dkc1/Mapkapk5/Hnrnpa1/Cct4/Atr/Hmbox1/Ctnnb1/Mapk3/Cct2/Nek7/Tcp1/Cct5/Tnks/Atm/Fbxo4/Cct6a/Cct7	26
GO:0032868	response to insulin	190/7898	351/18112	4.04e-05	0.000864138	0.000636953	Ccnd3/Prkci/Grk2/Got2/Rasgrf1/Adipor1/Baiap2l1/Fads1/Ache/Pip4k2c/Eprs/Sesn2/Aprt/Bdh1/Got1/Drd1/Prkcz/Mapk14/Gpt2/Inpp5f/H2az1/Ptpn11/Bcar3/Cry1/Cpeb1/Ptpn1/Parp1/Vwa2/Pdk4/Ar/Trib3/Oprk1/Mars1/Grb14/Sik2/Pnpla3/Gnai2/Kank1/Abcg2/Igfbp3/Srd5a1/Slc27a4/Ankrd26/Ccnd2/Gck/Abcc5/Srsf4/Marcks/Usf1/Slc2a1/Vamp2/Mfn2/Pdpk1/Nucb2/Akt3/Pik3r3/Pde3b/Rab31/Ghr/Eef2k/Rab8b/Ptpre/Slc27a1/Ywhag/Capn10/Ptprf/Z…	190
GO:0050771	negative regulation of axonogenesis	49/7898	73/18112	4.17e-05	0.000882164	0.000650241	Psen1/Ryk/RGD1307443/Rtn4r/Rnf6/Sema3a/Map2/Dab1/Sema3c/Trak2/Gdi1/Sema3e/Sema4b/Epha7/Sema4f/Ulk2/Ptprs/Sema3f/Rufy3/Spart/Sema6b/Trim46/Sema4c/Ntn1/Bcl11a/Ulk1/Thy1/Mbp/Rgma/Rtn4/Sema5a/Sema6d/Nrp1/Mt3/Syngap1/Sema4a/Fgf13/Fstl4/Cdk5/Lrp4/Arhgap4/Sema4d/Actr3/Sema3b/Cdk5r1/Sema4g/Sema3d/Pten/Ephb2	49
GO:0006611	protein export from nucleus	44/7898	64/18112	4.17e-05	0.000882164	0.000650241	Xpo6/Uhmk1/Chp1/Prkaca/Rangap1/Dnajc27/Ptpn11/Hspa9/Styx/Dusp16/Anp32b/Desi1/Cchcr1/Sirt7/Bag3/Camk1/Adar/Xpo4/Xpo5/Ppm1a/Chchd4/Park7/Nxt1/Xpo7/Ranbp3/Wipf1/Sp100/Ifi27/Nup214/Ahcyl1/Rapgef3/Ran/Cdk5/Nupl2/Gsk3b/Cse1l/Nutf2/Bard1/Txn1/Ctdspl2/Camk4/Ankle1/Tcf7l2/Sfn	44
GO:0018209	peptidyl-serine modification	187/7898	345/18112	4.19e-05	0.000882164	0.000650241	Prkci/Grk2/Csnk2a1/Mapkap1/Prkcg/Mapkapk2/Dcn/Mknk2/Uhmk1/Tlk2/Mknk1/Srpk2/Drd1/Prkaca/Prkcz/Mapk14/Csnk1a1/Slc1a1/Dmd/Atp2b4/Rps6ka5/Ttbk1/Inpp5f/Bgn/Bcar3/Plk2/Egflam/Parp1/Raf1/Ilk/Cab39/Vrk3/Poglut3/Angpt1/Prkce/Ulk2/Dyrk3/Arrb2/Eif2ak3/Arrb1/Nek6/Ikbkb/Nos1/Map2k2/Spock3/Map3k12/Cdk1/Pdpk1/Plk1/Akt3/Camk2d/Ttk/Stk38/Camk2a/Galnt3/Rps6ka2/Hgf/Camk1d/Araf/Csnk1e/Map3k13/Camk1/Ddit4/Brsk1/App/M…	187
GO:0048679	regulation of axon regeneration	29/7898	38/18112	4.19e-05	0.000882164	0.000650241	Map2k1/RGD1307443/Neo1/Rtn4r/Cers2/Inpp5f/Fkbp1b/Adam17/Ptprs/Lrig2/Map2k2/Epha4/Ptprf/Cntf/Grn/Rgma/Rtn4/Klf4/Ocm/Xylt1/Stk24/Flna/Kremen1/Braf/Rtn4rl1/Mif/Pten/Ptn/Nrg1	29
GO:2000779	regulation of double-strand break repair	70/7898	112/18112	4.2e-05	0.000882164	0.000650241	Fbh1/Fh/Actb/Wdr48/Pml/Ubqln4/Parp1/Mrnip/Hsf1/Rbbp8/Brd8/Ep400/Foxm1/Actr2/Yeats4/Sirt6/Sirt7/Rad51/Mms19/Spire2/Smchd1/Rad51ap1/Kat5/Usp51/Polq/Ubr5/Ruvbl1/Ube2n/Prkdc/Cgas/Tex15/Parpbp/Ercc6/Trrap/Morf4l2/Tp53bp1/Meaf6/Recql5/Rnf169/Arid2/Chek1/Epc2/Hdgfl2/Kmt5b/Radx/Rpa2/Timeless/Mbtd1/Setd2/Helb/Otub2/Rif1/Trip12/Rmi2/Kdm4d/Nudt16l1/Slf1/Epc1/Dtx3l/Mad2l2/Top2b/Parp9/Kdm1a/Cyren/Klhl15/Wrap5…	70
GO:0050768	negative regulation of neurogenesis	98/7898	166/18112	4.26e-05	0.000891268	0.000656951	Psen1/Ryk/RGD1307443/Rtn4r/Cers2/Arhgef2/Rnf6/Sema3a/Map2/Dab1/Sema3c/Trak2/Gorasp1/Gdi1/Lhx2/Sema3e/Sema4b/Sox11/Epha7/Fgfr3/Sema4f/Ulk2/Ptprs/Sema3f/Nr1d1/Ldlr/Rufy3/Mfn2/Spart/Wnt7a/Sema6b/Sox10/Trim46/Sema4c/Ntn1/Dlx1/Wnt7b/Brinp1/Nr2e1/Bmpr1a/Bcl11a/Ulk1/Tspo/Ctdsp1/Thy1/Cd24/Trpc6/Idh2/Mbp/Rgma/Dnajb11/Notch1/Dll3/Rtn4/Id2/Sema5a/Sema6d/Nrp1/Mt3/Ywhah/Syngap1/Dlx2/Sema4a/Mycn/Fgf13/Hes5/Dic…	98
GO:0032204	regulation of telomere maintenance	62/7898	97/18112	4.28e-05	0.000891268	0.000656951	Acd/Gnl3l/Map3k4/Ercc1/Pml/Hnrnpd/Ercc4/Lmna/Parp1/Ppp1r10/Nat10/Sirt6/Cct3/Pkib/Slx1b/Parn/Ruvbl1/Nek2/Mcrs1/Upf1/Actr8/Mapk1/Hnrnpa2b1/Mapk15/Stn1/Ylpm1/Terf2/Cct8/Dkc1/Pinx1/Mapkapk5/Ino80b/Slx4/Hnrnpa1/Hdac8/Cct4/Atr/Tinf2/Hmbox1/Smg6/Ino80/Ctnnb1/Mre11/Mapk3/Tent4b/Actr5/Cct2/Nek7/Tcp1/Cct5/Pif1/Xrcc1/Tnks/Atm/Naf1/Hnrnpc/Xrcc4/Ctc1/Fbxo4/Rad50/Cct6a/Cct7	62
GO:0051304	chromosome separation	62/7898	97/18112	4.28e-05	0.000891268	0.000656951	Chfr/Csnk2a1/Cdc26/Espl1/Cdk5rap2/Birc5/Pcid2/Dync1li1/Psmg2/Mad1l1/Ccnb1/Hecw2/Nek6/Pttg1/Smc4/Ncapg/Mlh1/Top2a/Ik/Plk1/Klhl22/Tacc3/Ttk/Ndc80/Dis3l2/Ube2c/Bub1b/Lcmt1/Ncaph/Kntc1/Cdc27/Riok2/Cenpe/Apc/Cdt1/Anapc4/Mapk15/Cdc23/Plscr1/Ncaph2/Recql5/Smc2/Zw10/Numa1/Bub1/Top3a/Fancm/Slx4/Anapc5/Mus81/Bub3/Ppp2r1a/Csnk2a2/Ncapd3/Eme2/Smarcad1/Rmi1/Anapc1/Atm/Cdc6/Eme1/Zwilch	62
GO:0022037	metencephalon development	99/7898	168/18112	4.32e-05	0.00089677	0.000661007	Map2k1/Psen1/Ncoa1/Cntn1/Gart/Ncoa2/Nfix/Atf2/Dab1/Ptpn11/Gli1/Clp1/Hnrnpd/Abat/B4galt2/Ckb/Sez6/Pdss2/Nav2/Foxp2/Cacna1a/Ptbp2/Ptprs/Ascl1/Zbtb18/Kcnc1/Top2a/Esr2/Wnt7a/Whrn/Sstr3/Kndc1/Sema4c/Aars1/Kif14/Atg7/Neurod2/Klhl1/Ulk1/Rfx4/Ogdh/Nr2c2/Crkl/Kat2a/Sstr1/Fzd4/Hnrnpk/Neurod1/Lpar1/Wnt1/Insr/Hap1/Gli2/Nrxn1/Amigo2/Gdf10/Sec24b/Grid2/Coq8b/Pak1/Myo16/Glud1/Sdf4/Ckmt1/Ncstn/Atp2b2/Dixdc1/Slc2…	99
GO:0048199	vesicle targeting, to, from or within Golgi	17/7898	19/18112	4.38e-05	0.000906555	0.000668219	Gbf1/Arfgap3/Ap1ar/Tfg/Tmed9/Sec16a/Klhl12/Preb/Mapk15/Cep19/Wipi1/Arfgap2/Arsg/Pef1/Sar1b/Tmed10/Sec16b	17
GO:0007215	glutamate receptor signaling pathway	40/7898	57/18112	4.44e-05	0.000914024	0.000673725	Dagla/Fyn/Slc1a1/Grid1/Grm7/Grm6/Grm1/Cx3cl1/Fmr1/Gria1/Prnp/Grik3/Camk2a/Shank3/App/Cpeb4/Sstr1/Tiam1/Grm3/Kalrn/Grin2d/Grik4/Grid2/Ncstn/Atp1a3/Frrs1l/Grm4/Daglb/Gria2/Trpm1/Gnaq/Cln3/Necab2/Cdk5r1/Kcnb1/Plcb1/Grik5/Gria4/Gria3/Grm5	40
GO:0061001	regulation of dendritic spine morphogenesis	40/7898	57/18112	4.44e-05	0.000914024	0.000673725	Sipa1l1/Nlgn1/Dnm1l/Cux2/Abi2/Pdlim5/Pak3/Lrp8/Marcks/Arhgap44/Mfn2/Actr2/Cfl1/Eef2k/Epha4/Arhgap33/Shank3/Lzts3/Adam10/Zdhhc15/Tiam1/Ppfia2/Dbnl/Kalrn/Opa1/Dnm3/Baiap2/Abi3bp/Lrrk2/Kif1a/Dbn1/Ube3a/Cdk5/Caprin1/Actr3/Itpka/Cdk5r1/Pten/Ephb2/Caprin2	40
GO:0051258	protein polymerization	155/7898	280/18112	4.51e-05	0.000924132	0.000681175	Cyfip2/Baiap2l1/Mlst8/Arl2/Mapre3/Tubgcp4/Kirrel1/Gas7/Map2/Catip/Tpx2/Ssh3/Clip1/Hip1r/Ttc17/Ttbk1/Cdk5rap2/Arpc5/Cotl1/Dnm1l/Camsap2/Tppp/Cdc42ep1/Capzb/Ube2k/Tubgcp5/Rac1/Gsn/Capza1/Prkce/Twf1/Pde4dip/Kank1/Vdac2/Pak3/Cyrib/Tmsb15b2/Pstpip1/Mtss1/Slain2/Cfl1/Ube2c/Arhgef7/Tubg1/Cdc42ep5/Ambra1/Lmod1/Cdkn1b/Spire2/Arl3/Stmn2/Tubb4a/Casq1/Slain1/Mapk8/Fchsd1/Grb2/Fam107a/Apc/Dbnl/Mid1ip1/Pycard/…	155
GO:0008593	regulation of Notch signaling pathway	56/7898	86/18112	4.59e-05	0.000937769	0.000691227	Ccn3/Slc35c1/Zmiz1/Robo1/Postn/Tcim/Nrarp/Numb/Synj2bp/Kit/Neurl1/Bend6/Chac1/Dtx1/Ascl1/Arrb1/Arrdc1/Tspan5/Egfl7/Fgf10/Il6st/Dlx1/Kctd10/Itgb1bp1/Ovol2/Llgl2/Adam10/Cntn6/Notch1/Wnt1/Dll3/Tp63/Epn2/Nfkbia/Yap1/Dlx2/Gdpd5/Enho/Slc35c2/Pofut1/Robo2/Ccnc/Hes5/Mesp1/Cd46/Cbfa2t2/Mfng/Rfng/Gas2/Stat3/Prag1/Bmp7/Hes1/Lfng/Tgfb2/Nod2	56
GO:0070059	intrinsic apoptotic signaling pathway in response to endoplasmic reticulum stress	45/7898	66/18112	4.72e-05	0.000961612	0.000708801	Hyou1/Dab2ip/Qrich1/Grina/Atf4/Pml/Ube2k/Ptpn1/Casp4/Trib3/Creb3/Chac1/Eif2ak3/Tmbim6/Serinc3/Itpr1/Park7/Xbp1/Creb3l1/Opa1/Dnajc10/Tmem117/Pmaip1/Apaf1/Lrrk2/Cebpb/Casp12/Bcl2/Erp29/Nck2/Bcl2l1/Ero1a/Ern1/Gsk3b/Bak1/Nck1/Selenok/Ptpn2/Txndc12/Sirt1/Wfs1/Aifm1/Map3k5/Bok/Tp53	45
GO:0031098	stress-activated protein kinase signaling cascade	144/7898	258/18112	4.82e-05	0.000978565	0.000721297	Map2k1/Akr1b1/Ankrd6/Mapkapk2/Dab2ip/Traf3/Map3k4/Zmpste24/Arhgef2/Stk3/Trib1/Atf2/Mapk14/Emc10/Rell1/Gfral/Sfrp1/Klhdc10/Cyld/Oprk1/Fgfr3/Dusp16/Mapk8ip1/Map3k20/Eif2ak2/Pbk/Map3k11/Map2k4/Pdcd4/Maged1/Tpd52l1/Igfbp6/Map2k2/Mapk10/Mapk8ip2/Map3k12/Cops5/Foxm1/Sh3bp5/Wnt7a/Dab2/Mink1/Mapkbp1/Dusp3/Hgf/Magi3/Myd88/Map3k13/Cdc42ep5/Mid1/Sema4c/Wnt7b/Tnfrsf19/App/Sirpa/Ror2/Map4k4/Zfp36/Dusp15/Nr2c2…	144
GO:0007411	axon guidance	140/7898	250/18112	4.91e-05	0.000993358	0.000732201	Arhgef25/Ryk/Cntn1/Cntn4/Neo1/Rtn4r/Robo1/Nectin1/Sema3a/Nptn/Plxna2/Lgi1/Tenm2/Sema3c/Plxnc1/Lhx2/Ank3/Ece1/Rac1/Sema3e/Sema4b/Epha7/Sema4f/Foxp1/Cntn5/Unc5a/Flrt3/Efnb1/Sema3f/Ptpro/Mef2c/Tmeff1/Nfib/Nova2/Ptch1/Apbb2/Sema6b/Kif5a/Cdh4/Epha4/Sema4c/Ntn1/Wnt7b/App/Ephb6/Shh/Lrtm2/Unc5d/Cntn2/Fezf2/Bsg/Vangl2/Gap43/Foxg1/Epha1/Dvl1/Usp33/Plxnb1/Ntf3/Flrt2/Plxnb3/Vegfa/Matn2/Pgrmc1/Nrp2/Gli2/Vasp/…	140
GO:0051225	spindle assembly	74/7898	120/18112	4.94e-05	0.000997514	0.000735265	Kpnb1/Mapre3/Tubgcp4/Vps4b/Incenp/Tpx2/Rab11a/Abraxas2/Tubgcp5/Rnf4/Smc1a/Kif15/Eml3/Prc1/Ccdc61/Cdc20/Kif4a/Kif11/Mlh1/Plk1/Racgap1/Ndc80/Lsm14a/Map10/Spag5/Cenpe/Nek2/Chmp7/Haus3/Tubgcp6/Tubb5/Haus5/Mapk15/Cep63/Mybl2/Rps3/Map9/Golga2/Cep97/Aurka/Numa1/Kifc1/Ripor2/Chmp6/Dicer1/Ncor1/Mapre1/Ino80/Smc3/Clasp2/Chmp4c/Chmp5/Tubgcp2/Gpsm2/Ccsap/Pibf1/Spice1/Tnks/Aspm/Abraxas1/Stard9/Flna/Kifc2/Haus…	74
GO:0050772	positive regulation of axonogenesis	65/7898	103/18112	5.06e-05	0.00101895	0.000751063	Map2k1/Ache/Robo1/Myo5b/Chodl/Crabp2/Plxna2/Ist1/Rab11a/Eif4g2/Plxnc1/Eif2b2/Gdi1/Ilk/Dcx/Shtn1/Map2k2/Rufy3/Cdh4/Map3k13/Ntn1/Bcl11a/Slitrk1/Atp5mc1/Trak1/Cntf/Tiam1/Plxnb1/Dbnl/Plxnb3/Vegfa/Metrn/Rtn4/Cdkl5/Cxcl12/Sema5a/Nrp1/Skil/Golga2/Anapc2/Pak1/Dbn1/Plxna1/Ocm/Dixdc1/Zfyve27/Srf/Robo2/Dscam/Map6/Rpl4/Plxnb2/Sema4d/Gsk3b/Megf8/Fn1/Bdnf/Plxnd1/Map1b/Bmpr2/Braf/Stk11/Limk1/Nefl/Nrg1	65
GO:0099633	protein localization to postsynaptic specialization membrane	24/7898	30/18112	5.13e-05	0.00102479	0.000755371	Map2k1/Dlg4/Cacng7/Cacng3/Prkcz/Lgi1/Nptxr/Iqsec2/Cnih3/Camk2a/Adam10/Adam22/Tnik/Gphn/Cacng2/Gpc6/Kalrn/Git1/Dag1/Nptx2/Gsk3b/Gpc4/Nptx1/Rap1a	24
GO:0099645	neurotransmitter receptor localization to postsynaptic specialization membrane	24/7898	30/18112	5.13e-05	0.00102479	0.000755371	Map2k1/Dlg4/Cacng7/Cacng3/Prkcz/Lgi1/Nptxr/Iqsec2/Cnih3/Camk2a/Adam10/Adam22/Tnik/Gphn/Cacng2/Gpc6/Kalrn/Git1/Dag1/Nptx2/Gsk3b/Gpc4/Nptx1/Rap1a	24
GO:0046434	organophosphate catabolic process	89/7898	149/18112	5.14e-05	0.00102479	0.000755371	Entpd6/Smpd3/Abcd1/Bpnt1/Pde4a/Smpd4/Pde8b/Nudt5/Nudt17/Ntsr1/Inpp5f/Impa1/Nudt3/Scarb1/Samhd1/Dpyd/Acat1/Pld1/Nudt19/Gpd1/Bpnt2/Plpp1/Smpdl3b/Upp1/Ldlr/Nudt12/Entpd1/Pde2a/Cnp/Entpd3/Impa2/Smpd2/Plpp6/Itpa/Nudt10/Nudt16/Gdpd1/Entpd4/Ampd3/Pde4d/Mlycd/Plcg2/Nudt18/Acot7/Entpd5/Plcg1/Pde10a/Inpp1/Napepld/Enpp3/Nudt4/Vcp/Ada/Dera/Idh1/Prdx6/Xdh/Inpp5e/Pde8a/Pde7a/Pde4b/Fitm2/Ocrl/Pla2g4b/Plbd2/Pnp/…	89
GO:0032436	positive regulation of proteasomal ubiquitin-dependent protein catabolic process	58/7898	90/18112	5.29e-05	0.00105148	0.000775043	Socs5/Chfr/Psen1/Trib1/Rnf144a/Csnk1a1/Rnf14/Rnf144b/Usp5/Fbxw8/Plk2/Sgta/Trib3/Zer1/Cdc20/Arih2/Plk1/Dab2/Nkd2/Sirt6/Pabir1/Pias1/Csnk1e/Ubqln2/Atg7/Fbxo22/Rnf19a/Arih1/Dnajb2/Bbs7/Dvl1/Mapk8/Mapk9/Taf1/Trib2/Sh3rf3/Il33/Aurka/Lrrk2/Vcp/Smad7/Rad23a/Cop1/Akt1/Cbfa2t3/Gsk3a/Plk3/Fzr1/Gsk3b/Stub1/Ubqln1/Gclc/Zfand2a/Bcap31/Mkrn2/Ddrgk1/Rack1/Rnf217	58
GO:2001252	positive regulation of chromosome organization	66/7898	105/18112	5.32e-05	0.00105532	0.000777873	Acd/Map3k4/Ercc1/Setdb1/Pml/Hnrnpd/Mad1l1/Ppp1r10/Smc4/Ncapg/Sirt6/Sgo2/Cct3/Pkib/Ncaph/Slx1b/Parn/Ruvbl1/Cdk2/Nek2/Mcrs1/Actr8/Cdt1/Sfpq/Mapk1/Hnrnpa2b1/Mapk15/Fen1/Terf2/Smc2/Cct8/Numa1/Dkc1/Mapkapk5/Ino80b/Slx4/Hnrnpa1/Cct4/Atf7ip/Atr/Pphln1/Hmbox1/Ino80/Ctnnb1/Mre11/Mapk3/Trim28/Lig4/Actr5/Cct2/Nek7/Tcp1/Cct5/Slf1/Tnks/Resf1/Smc5/Morc2/Dnmt1/Macroh2a1/Atm/Naf1/Fbxo4/Rad50/Cct6a/Cct7	66
GO:0001838	embryonic epithelial tube formation	92/7898	155/18112	5.43e-05	0.00107312	0.000790992	Mthfd1/Stk3/Lias/Tctn1/Prkaca/Prkacb/Deaf1/Gatad2a/Ipmk/Sfrp1/Lhx2/Sox11/Tmed2/Fuz/Phactr4/Wnt4/Tulp3/Rps7/Hectd1/Cfl1/Ptch1/Cited2/Ift52/Med12/Sema4c/Shank3/Ift122/Tead2/Kif20b/Dvl3/Sdc4/Ovol2/Shh/St14/Vangl2/Kdm2a/Kat2a/Hs2st1/Cluap1/Dvl1/Cdk20/Dlc1/Casp8/Rgma/Vasp/Opa1/Tbxt/Mthfr/Sec24b/Ift57/Apaf1/Wnt6/Nckap1/Bbs4/Mks1/Tsc1/Zic5/Ptk7/Mthfd1l/Hes5/Rab23/Brpf1/Sox8/Fzd1/Kdm6a/Ctnnb1/Specc1l/Stk…	92
GO:0090263	positive regulation of canonical Wnt signaling pathway	67/7898	107/18112	5.58e-05	0.00110014	0.000810912	Nrarp/Gid8/Sfrp1/Trpm4/Tmem9/Fgfr3/Ilk/Rspo3/Ppm1b/Vps35/Adgra2/Kank1/Usp47/Sulf2/Plekha4/Fgf10/Tmem198b/Csnk1e/Prdm15/Atp6ap2/Ror2/Ubr5/Ruvbl1/Zbed3/Fgfr2/Ppm1a/Peg12/Gskip/Lrrk1/Sfrp4/Bambi/Sema5a/Fam53b/Ctdnep1/Wnt10b/Lrrk2/Yap1/Vcp/Wnk2/Rspo1/Rnf146/Ddx3x/Ccar2/Ptk7/Ttc21b/Rbpj/Gprc5b/Ppm1n/Tmem198/Csnk1g1/Lgr4/Tbl1xr1/Amer1/Tnks/Aspm/Rps12/Jrk/Egfr/Wls/Wnk1/Daam2/Rspo2/Dlx5/Scel/Ppp2r3a/Fzd9…	67
GO:0009411	response to UV	95/7898	161/18112	5.69e-05	0.00111782	0.000823939	Nedd4/Ercc3/Map3k4/Ercc1/N4bp1/Ei24/Ccnd1/Triap1/Pcna/Cirbp/Atf4/Pml/Hyal2/Ercc4/Tp53i13/Parp1/Casp7/Fbxw7/Impact/Gpx1/Ddb1/Fmr1/Pbk/Usp47/Tp53inp1/Rpl26/Ercc5/Usf1/Casp9/Brsk1/Ercc8/Ptgs2/Rela/Dtl/Mapk8/Crebbp/Mapk9/Taf1/Ercc6/Ppid/Trex1/Poli/Eif2ak4/Ro60/Rnf168/Chek1/Pmaip1/Tmem161a/Sdf4/Hyal1/Usp28/Ddb2/Msh6/Atr/Ccar2/Bcl2/Rev1/Msh2/Akt1/Polk/Il12a/Rhbdd1/Ino80/Cdc25a/Crip1/Sde2/Ube4b/Mmp9/Uac…	95
GO:0008630	intrinsic apoptotic signaling pathway in response to DNA damage	68/7898	109/18112	5.84e-05	0.00114297	0.000842483	Fbh1/Ei24/Triap1/Polb/Pml/Zfp385a/Bcl2l11/Tmem109/Nupr1/Usp47/Mbd4/Rpl26/Mlh1/Phlda3/Cdip1/Cd74/Casp9/Ddit4/Ell3/Topors/Hipk1/Prkdc/Hnrnpk/Snw1/Pycard/Ercc6/Ppp2r5c/Tp63/Cxcl12/Plscr1/Rps3/Skil/Casp2/Pmaip1/Bcl2l12/Tmem161a/Usp28/Msh6/Tnf/Rps27l/Ccar2/Bcl2/Ikbke/Msh2/Nacc2/Snai2/Crip1/Bcl2l1/Uaca/Xpa/Ackr3/Bak1/Mael/Steap3/Rad9a/Cdkn1a/Moap1/Hmox1/Sirt1/Atm/Bcl2l2/Mif/Sfn/Kdm1a/Bok/Tp73/Tp53/Trim…	68
GO:0051271	negative regulation of cellular component movement	177/7898	326/18112	5.86e-05	0.00114297	0.000842483	Ccn3/Adipor1/Dcn/Adora1/Dnai3/Dab2ip/Tafa5/Srgap3/Thbs1/Emilin2/Robo1/Ptprr/Cers2/Padi2/Jup/Trib1/Rap2c/Drd1/Sema3a/Abr/Dpp4/Synj2bp/Ap1ar/Atp2b4/Rnf20/Patz1/Gna12/Hyal2/Adam15/Tcaf1/Sfrp1/Rac1/Mctp1/Drd2/Cx3cl1/Ldlrad4/Wnt11/Ilk/Stc1/Bmerb1/Cnih2/Chrd/Fuz/Kank1/Igfbp3/Rgcc/Tp53inp1/Wnt4/Nos1/Mef2c/Nexmif/Egfl7/Ptprg/Coro1b/Nbl1/Dusp3/Cfl1/Cited2/Vash1/Gja1/Cygb/Il27ra/Nisch/Epha4/Cd74/Cdkn1b/Sul…	177
GO:0006893	Golgi to plasma membrane transport	42/7898	61/18112	5.88e-05	0.00114297	0.000842483	Gga1/Ccdc93/Krt18/Golga7/Vamp3/Phaf1/Sec16a/Bbs1/Rabep1/Ank3/Vps35l/Prepl/Kif13a/Exoc1/Gga2/Amn/Vamp2/Rab31/Steap2/Exoc4/Lypla1/Arl3/Exoc2/Exoc5/Acsl3/Stxbp6/Rab34/Lyplal1/Blzf1/Golph3/Csk/Nsf/Gga3/Vamp7/Atp2c1/Sys1/Arfgef2/Exoc8/Cln3/Exoc6/Rab10/Rack1	42
GO:0008652	cellular amino acid biosynthetic process	47/7898	70/18112	5.89e-05	0.00114297	0.000842483	Got2/Psat1/Shmt2/Mthfd1/Bhmt/Shmt1/Got1/Gad1/Plod3/Asns/Asl/Atp2b4/Slc1a3/Abat/Bcat1/Dpyd/Psph/Phgdh/Sardh/Gls2/Pcbd2/Pycr2/Enoph1/Pycr1/Cad/Sdsl/Park7/Mthfr/Srr/Pycr3/Glud1/LOC688286/Mtrr/Asnsd1/Aldh1a1/Cth/Sephs1/Aass/Cln3/Bhmt2/Bcat2/Slc25a12/Sephs2/Cbs/Oat/Nags/Plod2	47
GO:1901991	negative regulation of mitotic cell cycle phase transition	98/7898	167/18112	5.92e-05	0.00114565	0.000844452	Chfr/Ccnd1/Jade1/Cdk5rap2/Birc5/Pml/Pcid2/Dync1li1/Ctdsp2/Mrnip/Fbxo31/Psmg2/Mad1l1/Usp47/Mbd4/Rgcc/Ccnb1/Rpl26/Zfp36l2/Brd7/Cdk1/Ik/Plk1/Klhl22/Slfn13/Ttk/Rint1/Pabir1/Ndc80/Bub1b/Ticrr/Nae1/Prmt2/Lcmt1/Kntc1/Brsk1/Fbxo7/Gigyf2/Ctdsp1/Dtl/Prkdc/Cenpe/Fam107a/Apc/Aven/Cdt1/Rbm38/Ppp2r5c/Trex1/Gpnmb/Taok3/Tpra1/Babam1/Acvr1/Zfp830/Casp2/Chek1/Zw10/Bub1/Pinx1/Myo16/Klf4/Cradd/Ctdspl/Ppp2r3b/Rps27l/…	98
GO:0030323	respiratory tube development	148/7898	267/18112	6.06e-05	0.00116946	0.000862005	Map2k1/Smpd3/Nkiras2/Fgfr1/Plod3/Epas1/Numb/Rxfp1/Smad2/Gli1/Rcn3/Hopx/Fbxw7/Pgr/Sox11/Wnt11/Tab1/Fgfr3/Pdgfra/Foxp2/Odad4/Foxp1/Asxl1/Ascl1/Tmbim6/Dnaaf1/Sparc/Tulp3/Map2k2/Nfib/Adamtsl2/Ccdc40/Pdgfa/Fgf10/Thrb/Dhcr7/Arg1/Wnt7b/Cftr/Wnt2/Bmpr1a/Arg2/Shh/Dlg5/Slfn4/Vangl2/Ppp1ca/Fgfr2/Rab3a/Asah1/Hnrnpk/Pde4d/Fndc3b/Hs6st1/Pdgfrb/Vegfa/Notch1/Ptges3/Tgfbr2/Spry1/Fstl3/Abca12/Gli2/Mapk1/Hikeshi/Hn…	148
GO:0032434	regulation of proteasomal ubiquitin-dependent protein catabolic process	81/7898	134/18112	6.14e-05	0.00118133	0.000870752	Rad23b/Socs5/Chfr/Psen1/Tlk2/N4bp1/Mtm1/Trib1/Rnf144a/Csnk1a1/Rnf14/Rnf144b/Usp5/Fbxw8/Gna12/Plk2/Ubqln4/Sgta/Ube2k/Sdcbp/Styx/Trib3/Camlg/Zer1/Cdc20/Pbk/Desi1/Arih2/Plk1/Ufl1/Dab2/Nkd2/Sirt6/Pabir1/Pias1/Araf/Csnk1e/Clec16a/Ubqln2/Atg7/Fbxo22/Rnf19a/Shh/Hsp90ab1/Arih1/Smarcc1/Dnajb2/Bbs7/Dvl1/Mapk8/Mapk9/Park7/Taf1/Trib2/Sh3rf3/Il33/Svip/Wnt10b/Aurka/Lrrk2/Vcp/Smad7/Rad23a/Cop1/Ccar2/Akt1/Cbfa2t…	81
GO:0006475	internal protein amino acid acetylation	103/7898	177/18112	6.23e-05	0.00119183	0.000878495	Nfya/Wdr5/Ncoa1/Smarca4/Zmpste24/Sphk2/Actb/Atf2/Taf7/Supt7l/Jade1/Rps6ka5/Mllt3/Mllt1/Kansl1/Brpf3/Trim16/Naa60/Mcm3ap/Brd8/Arrb1/Kat14/Msl3/Brd7/Ep400/Nos1/Pole3/Gtf3c4/Yeats4/Clock/Nfyc/Eny2/Pbxip1/Atg5/Msl1/Atg7/Kat6b/Naa40/Oga/Piwil2/Brd4/App/Kat5/Ruvbl1/Kat2a/Msl2/Crebbp/Mcrs1/Atat1/Park7/Taf1/Mbd3/Jade2/Taf6/Trrap/Morf4l2/Iws1/Meaf6/Taf2/Gtf2b/Chek1/Kansl2/Taf4/Wbp2/Brd1/Ctcf/Hdac8/Crtc2/C…	103
GO:0018393	internal peptidyl-lysine acetylation	103/7898	177/18112	6.23e-05	0.00119183	0.000878495	Nfya/Wdr5/Ncoa1/Smarca4/Zmpste24/Sphk2/Actb/Atf2/Taf7/Supt7l/Jade1/Rps6ka5/Mllt3/Mllt1/Kansl1/Brpf3/Trim16/Naa60/Mcm3ap/Brd8/Arrb1/Kat14/Msl3/Brd7/Ep400/Nos1/Pole3/Gtf3c4/Yeats4/Clock/Nfyc/Eny2/Pbxip1/Atg5/Msl1/Atg7/Kat6b/Naa40/Oga/Piwil2/Brd4/App/Kat5/Ruvbl1/Kat2a/Msl2/Crebbp/Mcrs1/Atat1/Park7/Taf1/Mbd3/Jade2/Taf6/Trrap/Morf4l2/Iws1/Meaf6/Taf2/Gtf2b/Chek1/Kansl2/Taf4/Wbp2/Brd1/Ctcf/Hdac8/Crtc2/C…	103
GO:0046928	regulation of neurotransmitter secretion	82/7898	136/18112	6.29e-05	0.00119918	0.000883916	Asic1/Prkcg/Pdyn/Nrn1/Drd1/Chrna4/Htr1b/Nlgn1/Calm3/Grm7/Dnm1l/Stx1a/Dgki/Mctp1/Kcnc3/Drd2/Prepl/Bace1/Prkce/Cacna1a/Fmr1/Cacna1b/Adora2b/Mef2c/Wnt7a/Htr2c/Atp2a2/Camk2a/Syn2/Stx1b/Pnkd/Rab3gap1/Htr1a/Cplx1/Mctp2/Chrna3/P2ry1/Cplx3/Syt12/Tacr2/Rab3a/Cplx2/Dvl1/Ppfia2/Stxbp5/Git1/Cyth1/Snapin/P2rx7/P2ry2/Chrna5/Kcnc4/Syt1/Lrrk2/Kcnh1/Chrnb2/Sncaip/Htr6/Grm4/Cdk5/Bcl2l1/Adcy1/Rims3/Sphk1/Baiap3/Gsk…	82
GO:0045739	positive regulation of DNA repair	70/7898	113/18112	6.35e-05	0.00119918	0.000883916	Prkcg/Fh/Actb/Wdr48/Pcna/Cebpg/Rnf8/Parp1/Mrnip/Rbbp8/Brd8/Ep400/Foxm1/Actr2/Yeats4/Fgf10/Mms19/Spire2/Fam168a/Smchd1/Rad51ap1/Kat5/Ercc8/Npas2/Ruvbl1/Ube2n/Prkdc/Mcrs1/Actr8/Ercc6/Trrap/Morf4l2/Babam1/Rps3/Meaf6/Rnf168/Arid2/Tmem161a/Ino80b/Epc2/Hdgfl2/Uimc1/Eya2/Kmt5b/Timeless/Mbtd1/Ino80/Trim28/Babam2/Rif1/Actr5/Kdm4d/Dhx9/Slf1/Brcc3/Xrcc1/Abraxas1/Epc1/Dtx3l/Mad2l2/Sirt1/Top2b/Parp9/Hdac10/Eg…	70
GO:0099175	regulation of postsynapse organization	70/7898	113/18112	6.35e-05	0.00119918	0.000883916	Sipa1l1/Fyn/Nlgn1/Dnm1l/LRRTM1/Epha7/Vps35/Cux2/Ptprs/Abi2/Pdlim5/Pak3/Sema3f/Prnp/Lrp8/Lrfn4/Marcks/Arhgap44/Mfn2/Actr2/Wnt7a/Cfl1/Eef2k/Epha4/Arhgap33/Ptprf/Shank3/Lzts3/App/Adam10/Zdhhc15/Tiam1/Hnrnpk/Ppfia2/Dbnl/Zmynd8/Nrp2/Kalrn/Cdkl5/Opa1/Nrxn1/Dnm3/Grid2/Baiap2/Abi3bp/Lrrk2/Abhd17c/Dgkb/Kif1a/Dbn1/Arhgap22/Ube3a/Abhd17b/Cdk5/Nrcam/Cript/Caprin1/Arf4/Actr3/Itpka/Il1rap/Cdk5r1/Chmp4bl1/Nptx1…	70
GO:0097485	neuron projection guidance	140/7898	251/18112	6.35e-05	0.00119918	0.000883916	Arhgef25/Ryk/Cntn1/Cntn4/Neo1/Rtn4r/Robo1/Nectin1/Sema3a/Nptn/Plxna2/Lgi1/Tenm2/Sema3c/Plxnc1/Lhx2/Ank3/Ece1/Rac1/Sema3e/Sema4b/Epha7/Sema4f/Foxp1/Cntn5/Unc5a/Flrt3/Efnb1/Sema3f/Ptpro/Mef2c/Tmeff1/Nfib/Nova2/Ptch1/Apbb2/Sema6b/Kif5a/Cdh4/Epha4/Sema4c/Ntn1/Wnt7b/App/Ephb6/Shh/Lrtm2/Unc5d/Cntn2/Fezf2/Bsg/Vangl2/Gap43/Foxg1/Epha1/Dvl1/Usp33/Plxnb1/Ntf3/Flrt2/Plxnb3/Vegfa/Matn2/Pgrmc1/Nrp2/Gli2/Vasp/…	140
GO:0006497	protein lipidation	61/7898	96/18112	6.36e-05	0.00119918	0.000883916	Pigt/Zdhhc6/Zdhhc5/Golga7/Map6d1/Ugcg/Wdr45b/Pgap3/Pigo/Pigc/Zdhhc8/Piga/Golga7b/Pigs/Zdhhc3/Ppm1b/Nmt2/Zdhhc20/Zdhhc24/Dpm1/Zdhhc14/Pigx/Porcn/Zdhhc18/Atg5/Zdhhc23/Hhatl/Dbi/Rab3gap1/Atg7/Pigb/Ulk1/Zdhhc15/Pgap4/Rabl3/Ppm1a/Zdhhc9/Zdhhc7/Pigl/Mttp/Svip/Wipi1/Pigq/Mppe1/Pgap1/Pigu/Pik3c3/Pgap2/Rab3gap2/Abca1/Pigp/Selenok/Rb1cc1/Zdhhc2/Zdhhc21/Atg13/Pigf/Zdhhc16/Zdhhc4/Atg10/Atg16l1	61
GO:0051403	stress-activated MAPK cascade	139/7898	249/18112	6.39e-05	0.00120115	0.00088536	Map2k1/Ankrd6/Mapkapk2/Dab2ip/Traf3/Map3k4/Arhgef2/Stk3/Trib1/Atf2/Mapk14/Emc10/Rell1/Sfrp1/Klhdc10/Cyld/Oprk1/Fgfr3/Dusp16/Mapk8ip1/Map3k20/Eif2ak2/Pbk/Map3k11/Map2k4/Pdcd4/Maged1/Tpd52l1/Igfbp6/Map2k2/Mapk10/Mapk8ip2/Map3k12/Cops5/Foxm1/Sh3bp5/Wnt7a/Dab2/Mink1/Mapkbp1/Dusp3/Hgf/Magi3/Myd88/Map3k13/Cdc42ep5/Mid1/Sema4c/Wnt7b/Tnfrsf19/App/Sirpa/Ror2/Map4k4/Zfp36/Dusp15/Nr2c2/Gadd45a/Gadd45b/Map2k…	139
GO:0000281	mitotic cytokinesis	48/7898	72/18112	6.5e-05	0.00121925	0.000898705	Vps4b/Incenp/Klhdc8b/Birc5/Ank3/Nusap1/Spast/Cul7/Kif4a/Efhc1/Ect2/Rhoc/Plk1/Racgap1/Cenpa/Cfl1/Pdcd6ip/Kif20a/Arl3/Kif20b/Unc119/Chmp7/Apc/Ckap2/Snx33/Ankrd53/Cntrob/Map9/Septin7/Cep55/Rhob/Rasa1/Zfyve26/Bbs4/Anln/Chmp6/Snx9/Mitd1/Stmn1/Rtkn/Chmp4c/Chmp5/Arf1/Stx2/Rhoa/Rab35/Chmp2b/Kif23	48
GO:0030336	negative regulation of cell migration	165/7898	302/18112	6.66e-05	0.00124506	0.000917728	Ccn3/Adipor1/Dcn/Adora1/Dnai3/Dab2ip/Tafa5/Srgap3/Thbs1/Emilin2/Robo1/Ptprr/Cers2/Padi2/Jup/Trib1/Rap2c/Drd1/Sema3a/Abr/Dpp4/Synj2bp/Atp2b4/Rnf20/Patz1/Gna12/Hyal2/Adam15/Tcaf1/Sfrp1/Rac1/Mctp1/Drd2/Cx3cl1/Ldlrad4/Wnt11/Ilk/Stc1/Bmerb1/Chrd/Fuz/Kank1/Igfbp3/Rgcc/Tp53inp1/Wnt4/Mef2c/Nexmif/Egfl7/Ptprg/Coro1b/Nbl1/Dusp3/Cited2/Vash1/Gja1/Cygb/Il27ra/Nisch/Epha4/Cd74/Sulf1/Foxo3/Itgb1bp1/Apex1/Cyp1b…	165
GO:0043393	regulation of protein binding	125/7898	221/18112	6.68e-05	0.00124506	0.000917728	Derl1/Psen1/Map1lc3b/Gnl3l/Mapre3/Stk3/Pacs1/Ppp2cb/Actb/Map2/Hip1r/Amfr/Ttbk1/Senp2/Plk2/Adam15/Cycs/Sppl3/Hopx/Carm1/Styx/Cyld/Trib3/Hsf1/Ramp2/Tdg/Flot1/Angpt1/Cald1/Arrb2/Dnaaf11/Eif2ak3/Tmbim6/Arrb1/Plk1/Dab2/Atp2a2/Efhb/Arhgef7/Cblb/Csnk1e/Ppp1r2/Fkbp1a/Camk1/Ptprf/Itgb1bp1/Tle5/App/Grem2/Ephb6/Sympk/Hsp90ab1/Nes/Ubash3b/Dnajb2/Tiam1/Dvl1/Usp33/Mark3/Mapk8/Hnrnpk/Gas8/Rgma/Park7/Anxa2/Taf1/…	125
GO:0014033	neural crest cell differentiation	62/7898	98/18112	6.72e-05	0.00124882	0.000920503	Sema3a/Sema3c/Sfrp1/Sema3e/Sema4b/Sox11/Sema4f/Klhl12/Nolc1/Phactr4/Efnb1/Sema3f/Mef2c/Cfl1/Cited2/Sema6b/Radil/Sox10/Sema4c/Frzb/Bmpr1a/Erbb4/Ovol2/Shh/Ednrb/Nrtn/Kitlg/Nrp2/Mapk1/Cdc42/Sema5a/Acvr1/Sema6d/Nrp1/Sema4a/Tcof1/Dicer1/Htr2b/Aldh1a2/Sox8/Otud5/Snai2/Mapk3/Rdh10/Edn1/Sema4d/Smad4/Pef1/Sema3b/Fgf19/Wnt10a/Fn1/Bmp7/Ret/Hes1/Sema4g/Ext1/Fam172a/Sema3d/Pax6/Lama5/Smo	62
GO:1903311	regulation of mRNA metabolic process	162/7898	296/18112	6.86e-05	0.00126995	0.000936078	Ttc5/Mapkapk2/Rbm11/Pabpc4/Srsf12/Dcp1a/Cacng7/Tent4a/Sf3b4/Larp1/Srpk2/Cnot8/Celf5/Ncbp2/Ctr9/Lsm1/Ptbp1/Gtpbp1/Cirbp/Rnf20/Mettl14/Fblim1/Nbas/Slc39a5/Cpeb1/Hnrnpd/Pcid2/Rbmxl1/Mbnl1/Hnrnpl/Srpk1/Virma/Hsf1/Khdrbs2/Nsrp1/Ncbp1/Fmr1/Fastkd1/Tnrc6a/Eif4enif1/Ccnb1/Zfp36l2/Celf1/Srsf4/Mlh1/Pde12/Rbm15b/Nova2/Puf60/Acin1/Axin2/Cpeb3/Qk/Dis3l2/Noct/Myd88/Nova1/Cnot3/Apex1/Rnf40/Parn/Nup98/Cpsf6/Tard…	162
GO:0010508	positive regulation of autophagy	86/7898	144/18112	6.87e-05	0.00126995	0.000936078	Map2k1/Dcn/Tp53inp2/Gpsm1/Pip4k2c/Larp1/Sesn2/Atg2a/Sh3bp4/Plk2/Bcl2l11/Trim27/Snx30/Trim68/Ulk2/Elapor1/Tp53inp1/Tfeb/Gnai3/Ufl1/Atf6/Bag3/Ambra1/Clec16a/Rab3gap1/Foxo3/Atg7/Kat5/Ulk1/Fbxo7/Sh3glb1/Snx7/Bnip3/Pafah1b2/Sptlc2/Trim13/Nod1/Xbp1/Tbk1/Rnf152/Hspb8/RGD1359108/Svip/Kdr/Wipi1/Trim65/Lrsam1/Mid2/Rab12/Sptlc1/Lrrk2/Dapk1/Ralb/Prkaa2/Tsc1/Supt5h/Htt/Gsk3a/Trim21/Rab3gap2/Arsg/Mapk3/Plk3/Se…	86
GO:0060998	regulation of dendritic spine development	55/7898	85/18112	6.94e-05	0.00126995	0.000936078	Psen1/Nlgn2/Nlgn1/Eif4g2/Neurl1/Plk2/Dnm1l/Rac1/Cux2/Ptprs/Fmr1/Pak3/Lrp8/Marcks/Mef2c/Mfn2/Actr2/Cfl1/RGD1563888/Cpeb3/Eef2k/Camk1/Shank3/Asap1/Dlg5/Tiam1/Crebbp/Hnrnpk/Lpar1/Grn/Ppfia2/Dbnl/Arf6/Zmynd8/Kalrn/Cdkl5/Opa1/Dnm3/Baiap2/Mapkapk5/Kif1a/Dbn1/Itsn1/Ube3a/Fstl4/Ngfr/Caprin1/Actr3/Itpka/Arf1/Hdac2/Pten/Ephb2/Nrg1/Caprin2	55
GO:0009154	purine ribonucleotide catabolic process	31/7898	42/18112	6.94e-05	0.00126995	0.000936078	Abcd1/Pde4a/Pde8b/Nudt3/Acat1/Nudt19/Entpd1/Pde2a/Itpa/Nudt10/Nudt16/Entpd4/Ampd3/Pde4d/Mlycd/Nudt18/Acot7/Pde10a/Nudt4/Ada/Xdh/Pde8a/Pde7a/Pde4b/Fitm2/Pnp/Nt5c2/Nudt7/Pde9a/Pde5a/Nudt9	31
GO:0042073	intraciliary transport	31/7898	42/18112	6.94e-05	0.00126995	0.000936078	Ssx2ip/Dync2i1/Mak/Ttc21a/Ift81/Dync2h1/Ift52/Dync2li1/Lca5l/Ift122/Arl3/Ift140/Ift74/Bbs12/Wdr35/Tub/Ttc26/Wdr19/Ift57/Dynll1/Nme7/Dync2i2/Ift88/Ttc21b/Ttc30a1/Ttc30b/Lca5/Cep131/Ift20/Dynlt2b/Cilk1	31
GO:0072595	maintenance of protein localization in organelle	31/7898	42/18112	6.94e-05	0.00126995	0.000936078	Grk2/Arl2/Rer1/Rangap1/Supt7l/Pml/Kdelr2/Kdelr1/Ciz1/Gja1/Topors/Tspo/Park7/Hk1/Insig1/Sun2/Sp100/Bbs4/Hk2/Arl2bp/Hspa5/Taf8/Akt1/Insig2/Cdk5/Bard1/Morc3/Txn1/Sun1/Syne1/Grik5	31
GO:0006413	translational initiation	73/7898	119/18112	7.08e-05	0.00129081	0.000951451	Abce1/Gle1/Eif3c/Eif5a2/Uhmk1/Eif3a/Mknk1/Larp1/Ncbp2/Slbp/Eif4g2/Eif1a/Eif2b2/Atf4/Pml/Eif1ad/Eif3j/Eif4a2/Impact/Eif2s2/Eif2ak2/Tmed2/Ncbp1/Fmr1/Eif3f/Eif2ak3/Rps2/Eif1/Eif5b/Eif2b5/Eif1ax/Eif2a/Eif2b3/Bzw2/Eif4ebp2/Eif2b1/Khdrbs1/Eif2s3/Mtfmt/Eif5/Eif2ak4/Eif2b4/Eif3b/Ythdf2/Eif2d/Eif3g/Ago4/Eif4a1/Mtif3/Polr2g/Ythdf3/Mif4gd/Tnf/Ppp1r15b/Ddx3x/Eif3d/Nck2/Mcts1/Rps6kb1/Eif1b/Nck1/Brf1/Rps24/Bdp…	73
GO:0044270	cellular nitrogen compound catabolic process	223/7898	422/18112	7.1e-05	0.00129081	0.000951451	Fbh1/Entpd6/Ttc5/Mapkapk2/Abcd1/Pabpc4/Dcp1a/Cacng7/Tent4a/Sidt2/Pde4a/Pde8b/Bhmt/Larp1/Nudt5/Cnot8/Nudt17/Ncbp2/Lsm1/Edc3/Aldh6a1/Ptbp1/Gtpbp1/Cirbp/Mettl14/Exosc1/Nbas/Nudt3/Hnrnpd/Pcid2/Cnot10/Samhd1/Hsf1/Dpyd/Acat1/Nudt19/Ncbp1/Fmr1/Blvra/Fastkd1/Tnrc6a/Igfbp3/Eif4enif1/Ttc37/Zfp36l2/Celf1/Upp1/Phax/Mlh1/Nudt12/Entpd1/Pde12/Dnase1l1/Slfn13/Pde2a/Cnp/Axin2/Ahcy/Entpd3/Dffa/Cpeb3/Qk/Dis3l2/Oas2…	223
GO:0045055	regulated exocytosis	157/7898	286/18112	7.19e-05	0.00130387	0.000961076	Psen1/Prkcg/Scamp5/Vps41/Sphk2/Vamp3/Nrn1/Drd1/Syt2/Prkaca/Abr/Chrna4/Htr1b/Arl8b/Napa/Nlgn1/Pi4k2a/Kit/Syngr2/Anxa3/Mical1/Rab3d/Calm3/Grm7/Dnm1l/Syt11/Stx1a/Dgki/Syt10/Drd2/Prepl/Syt7/Bace1/Prkce/Cacna1a/Pex5l/Gnai2/Fmr1/Sv2a/Cacna1b/Adora2b/Syt9/Vamp2/Pdpk1/Cadps/Wnt7a/Rab31/Atp2a2/Camk2a/Rab27a/Syn2/Il4r/Stx1b/Syt13/Steap2/Rab3gap1/Htr1a/Cplx1/Chrna3/Cacna1h/P2ry1/Cplx3/Syt12/Rab3a/Cplx2/Dvl1…	157
GO:0051588	regulation of neurotransmitter transport	90/7898	152/18112	7.38e-05	0.00133454	0.000983689	Itgb1/Asic1/Prkcg/Pdyn/Nrn1/Drd1/Chrna4/Htr1b/Nlgn1/Nat8l/Calm3/Grm7/Dnm1l/Stx1a/Dgki/Mctp1/Kcnc3/Drd2/Prepl/Bace1/Flot1/Prkce/Cacna1a/Fmr1/Gpm6b/Cacna1b/Nos1/Adora2b/Mef2c/Wnt7a/Htr2c/Atp2a2/Camk2a/Syn2/Stx1b/Pnkd/Rab3gap1/Htr1a/Cplx1/Mctp2/Chrna3/P2ry1/Cplx3/Syt12/Tacr2/Rab3a/Cplx2/Dvl1/Ppfia2/Tor1a/Stxbp5/Git1/Cyth1/Snapin/P2rx7/Slc10a4/P2ry2/Chrna5/Kcnc4/Syt1/Lrrk2/Kcnh1/Chrnb2/Sncaip/Htr6/Gr…	90
GO:0030866	cortical actin cytoskeleton organization	28/7898	37/18112	7.42e-05	0.00133475	0.000983838	Fmnl2/Ehd2/Fmnl1/Ikbkb/Ect2/Racgap1/Strip1/Pdcd6ip/Cavin3/Akap11/Llgl2/Tln1/Epb41l3/Rhoq/Arf6/Epb41l2/Nckap1/Pls1/Tnf/Anln/Cdk5/Epb41l1/Rtkn/Fhod3/Ezr/Nckap1l/Rab13/Plek	28
GO:1904358	positive regulation of telomere maintenance via telomere lengthening	28/7898	37/18112	7.42e-05	0.00133475	0.000983838	Acd/Map3k4/Cct3/Pkib/Parn/Nek2/Mapk1/Hnrnpa2b1/Mapk15/Cct8/Dkc1/Mapkapk5/Hnrnpa1/Cct4/Atr/Hmbox1/Ctnnb1/Mapk3/Cct2/Nek7/Tcp1/Cct5/Tnks/Atm/Naf1/Fbxo4/Cct6a/Cct7	28
GO:0007249	I-kappaB kinase/NF-kappaB signaling	153/7898	278/18112	7.44e-05	0.00133543	0.000984342	Trim62/Nkiras2/Dab2ip/Traf3/Fyn/Slc44a2/Sphk2/Golt1b/Tnfaip3/Zfand6/Esr1/Tnip1/Tfg/Cant1/Plk2/Lamtor5/Trim27/Cx3cl1/Slc35b2/Plekhg5/Angpt1/Ppm1b/Trim68/Prkce/Riok3/Ppp5c/Vapa/Jmjd8/Nek6/Ikbkb/Hspb1/Nr1d1/Ect2/Rhoc/Pdpk1/Ufl1/Tmem9b/Irf1/Mapkbp1/RGD1562987/Gapdh/Gja1/Irak2/Cd74/Rbck1/Myd88/Relb/Birc2/Tmed4/Fkbp1a/Ubd/Alpk1/Tnfrsf19/Tle1/Brd4/Sirpa/Tmem101/Tab3/Tifa/Ednrb/Dnaja3/Rela/Ube2n/Ppm1a/El…	153
GO:0051058	negative regulation of small GTPase mediated signal transduction	44/7898	65/18112	7.47e-05	0.00133737	0.000985769	Itgb1/Mapkap1/Dab2ip/Arhgap24/Ppp2cb/Ripor1/Tnfaip1/Trim67/Lztr1/Kank1/Cyrib/Arhgap25/Arhgap44/Mfn2/Rasip1/Cd2ap/Rasa2/Kctd10/Dlc1/Rasa4/Spry4/Spry1/Sh3bp1/Met/Git1/Kctd13/Rasal3/Spry2/Syngap1/Rasa1/Ripor2/Cgnl1/Stmn1/Spry3/Izumo1/Itga3/Arap3/Adra1b/Rasa3/Ephb2/Nf1/Rasal1/Stmn3/Tgfb2	44
GO:0045860	positive regulation of protein kinase activity	219/7898	414/18112	7.55e-05	0.00134738	0.000993147	Ccnd3/Map2k1/Dlg4/Psen1/Mmd/Adora1/Dab2ip/Fgfr1/Mlst8/Thbs1/Mmd2/Robo1/Map3k4/Ddr2/Ccny/Pik3r5/Mapre3/Cops8/Phb2/Mst1r/Incenp/Ccnd1/Mob3a/Prkcz/Dab1/Tpx2/Slc1a1/Tcim/Kit/Atp2b4/Ttbk1/Neurl1/Calca/Adra2c/Als2/Ptpn1/Adam17/Drd2/Fbxw7/Mrnip/Wnt11/Tab1/Ilk/Cab39/Angpt1/Telo2/Map3k11/Tead1/Rgcc/Ccnb1/Maged1/Fermt2/Ccnd2/Tpd52l1/Prnp/Lrp8/Marcks/Pik3r6/Ect2/Map2k2/Map3k12/Pdpk1/Dok7/Il34/Hbegf/Ghr/Axin…	219
GO:0001933	negative regulation of protein phosphorylation	191/7898	356/18112	7.59e-05	0.00135051	0.000995455	Socs5/Grk2/Psen1/Nnt/Nf2/Dab2ip/Snx25/Chp1/Kirrel1/Trib1/Prkar2a/Drd1/Wars1/Prkcz/Tnfaip3/Taf7/Jun/Dmd/Inpp5f/Mical1/Cdk5rap2/Uchl1/Mllt1/Hyal2/Sfrp1/Ptpn1/Trim27/Atg14/Drd2/Ctdsp2/Ldlrad4/Trib3/Ilk/Dusp16/Impact/Angpt1/Mapk8ip1/Ppp5c/Tesk1/Tmed2/Arrb2/Cdkn2c/Pbk/Igfbp3/Arrb1/Pdcd4/Ccnb1/Prnp/Ptpro/Nos1/Hspb1/Pdpk1/Sh3bp5/Plk1/Camk2n1/Irf1/Stk38/Rasip1/Dusp3/Hgf/Cep85/Cblb/Hexim1/Adar/Pkib/Cdkn1b…	191
GO:0018105	peptidyl-serine phosphorylation	173/7898	319/18112	7.66e-05	0.0013573	0.00100046	Prkci/Grk2/Csnk2a1/Mapkap1/Prkcg/Mapkapk2/Mknk2/Uhmk1/Tlk2/Mknk1/Srpk2/Drd1/Prkaca/Prkcz/Mapk14/Csnk1a1/Slc1a1/Dmd/Atp2b4/Rps6ka5/Ttbk1/Inpp5f/Bcar3/Plk2/Raf1/Ilk/Cab39/Vrk3/Angpt1/Prkce/Ulk2/Dyrk3/Arrb2/Eif2ak3/Arrb1/Nek6/Ikbkb/Nos1/Map2k2/Map3k12/Cdk1/Pdpk1/Plk1/Akt3/Camk2d/Ttk/Stk38/Camk2a/Rps6ka2/Hgf/Camk1d/Araf/Csnk1e/Map3k13/Camk1/Ddit4/Brsk1/App/Mapk12/Pikfyve/Sbk1/Ulk1/Hsp90ab1/Ptgs2/MAST…	173
GO:0035592	establishment of protein localization to extracellular region	218/7898	412/18112	7.67e-05	0.0013573	0.00100046	Ccn3/Ica1/Tbc1d1/Serp1/Neo1/Rab11fip3/Sidt2/Pde8b/Cdk16/Nlgn2/Comp/Ptbp1/Arfgap3/Myo18a/Rab3d/Smad2/Ptpn11/Hmgn3/Rcn3/Birc5/Ildr2/Ube2q1/Dnm1l/Abat/Fkbp1b/Sfrp1/Stx1a/Raf1/Exph5/Rac1/Sergef/C2cd2l/Trpm4/Drd2/Syt7/Slc12a2/Sri/Prkce/Vps35/Mon1a/Gpr68/Nagpa/Arrb1/Rsad2/Gck/Exoc1/Nos1/Nr1d1/Pfkfb2/Syt9/Bloc1s6/Anxa5/Sytl4/Hdhd2/Clock/Pde3b/Cbln4/Camk2n1/Glrx/Eny2/Disp1/Gnptab/Gja1/Porcn/M6pr/Myrip/Cd…	218
GO:0015800	acidic amino acid transport	50/7898	76/18112	7.78e-05	0.00136371	0.00100519	Itgb1/Psen1/Adora1/Slc38a7/Ntsr1/Slc1a4/Slc1a1/Slc1a3/Slc3a1/Grm7/Slc1a5/Abat/Hrh3/Grm1/Slc12a2/Slc6a6/Lrrc8c/Gja1/Lrrc8d/Slc1a6/Cck/Rab3gap1/Il1rn/Trh/Slc25a22/Npy5r/Arl6ip1/P2rx7/Pak1/Slc1a2/Htr6/Dpysl2/Tnf/Cln8/Trpv1/Slc25a18/Slc17a6/Slc13a3/Slc17a7/Lrrc8a/Slc6a1/Bdnf/Slc25a12/Slc17a8/Gipc1/Stxbp1/Epm2a/Nf1/Adora2a/Septin2	50
GO:0048678	response to axon injury	76/7898	125/18112	7.78e-05	0.00136371	0.00100519	Nefh/Nrep/Map2k1/RGD1307443/Neo1/Rtn4r/Cers2/Txnrd1/Slc1a1/Vcan/Jun/Rangap1/Inpp5f/Fkbp1b/Adam17/Drd2/Fgfr3/Ptprs/Flrt3/Gstm1/Chst3/Lrig2/Matn4/Map2k2/Cdk1/Mfn2/Nts/Epha4/Arg1/Calu/Ptprf/Kcnk2/Arg2/Shh/Tspo/Cntf/Gap43/Bnip3/Grn/Rgma/Plcg2/Matn2/Rtn4/Pdgfb/Lyn/Klf4/Dag1/Ocm/Bcl2/Sod1/Lgals1/Musk/Xylt1/Stk24/Arf4/Tnc/Ncam1/Nefm/Uck2/Txn1/Kcnb1/P2rx4/Flna/Map1b/Kremen1/Braf/Rtn4rl1/Mif/Sarm1/Gipr/Mo…	76
GO:2000060	positive regulation of ubiquitin-dependent protein catabolic process	65/7898	104/18112	7.78e-05	0.00136371	0.00100519	Socs5/Chfr/Psen1/Trib1/Rnf144a/Csnk1a1/Rnf14/Rnf144b/Usp5/Fbxw8/Plk2/Sgta/Fbxw7/Trib3/Zer1/Cdc20/Trim67/Arih2/Plk1/Dab2/Nkd2/Sirt6/Pabir1/Pias1/Csnk1e/Ubqln2/Atg7/Fbxo22/Sumo3/Rnf19a/Arih1/Dnajb2/Bbs7/Dvl1/Mapk8/Laptm5/Mapk9/Taf1/Trib2/Sh3rf3/Il33/Aurka/Lrrk2/Vcp/Smad7/Rad23a/Cop1/Akt1/Cbfa2t3/Gsk3a/Plk3/Fzr1/Gsk3b/Stub1/Ptk2b/Ubqln1/Gclc/Zfand2a/Bcap31/Mkrn2/Ddrgk1/Pten/Rack1/Rnf139/Rnf217	65
GO:0009306	protein secretion	217/7898	410/18112	7.79e-05	0.00136371	0.00100519	Ccn3/Ica1/Tbc1d1/Serp1/Neo1/Rab11fip3/Sidt2/Pde8b/Cdk16/Nlgn2/Comp/Ptbp1/Arfgap3/Myo18a/Rab3d/Smad2/Ptpn11/Hmgn3/Rcn3/Birc5/Ildr2/Ube2q1/Dnm1l/Abat/Fkbp1b/Sfrp1/Stx1a/Raf1/Exph5/Rac1/Sergef/C2cd2l/Trpm4/Drd2/Syt7/Slc12a2/Sri/Prkce/Vps35/Mon1a/Gpr68/Nagpa/Arrb1/Rsad2/Gck/Exoc1/Nos1/Nr1d1/Pfkfb2/Syt9/Bloc1s6/Anxa5/Sytl4/Hdhd2/Clock/Pde3b/Cbln4/Camk2n1/Glrx/Eny2/Disp1/Gnptab/Gja1/Porcn/M6pr/Myrip/Cd…	217
GO:0044282	small molecule catabolic process	187/7898	348/18112	8e-05	0.00139761	0.00103018	Got2/Ldha/Abcd1/Shmt2/Aldh5a1/Pccb/Bpnt1/Slc25a17/Cyp26b1/Shmt1/Nudt5/Sesn2/Cpt1c/Dbt/Got1/Foxk2/Ntsr1/Pcca/Acaa2/Gpd2/Aldh6a1/Ivd/Dlst/Acot2/Glb1/Atp2b4/Acacb/Impa1/Cbr3/Hsd17b4/Asrgl1/Etfdh/Nudt3/Scarb1/Foxk1/Abat/Gldc/Prodh1/Bcat1/Dpyd/Acat1/Gstz1/Thnsl2/Nudt19/Bpnt2/Slc27a4/Sardh/Amt/Mccc2/Nos1/Upp1/Pfkfb2/Acox3/Crat/Hadhb/Sord/Ahcy/Impa2/Gls2/Abcd3/Dbi/Arg1/Pnkd/Hibadh/Gcsh/Srd5a3/Arg2/Abhd2…	187
GO:0019058	viral life cycle	143/7898	258/18112	8.03e-05	0.00139933	0.00103144	Grk2/Nedd4/Trim62/Nectin1/Larp1/Srpk2/Setdb1/N4bp1/Vps4b/Arl8b/Dpp4/Ist1/Axl/Mvb12b/Ctsb/Hyal2/Srpk1/Grm1/Trim27/Znfx1/Eea1/Ciita/Gsn/Vapb/Oas3/Trim68/Cd55/Vapa/Eif2ak2/Ddb1/Slc3a2/Fmr1/Banf1/Rsad2/Top2a/Pde12/Rab29/Furin/Oas2/Pvr/Pdcd6ip/Atg5/Cd74/Oas1a/Agtr1a/Adar/Rab1b/Atg7/Ifitm2/Dync1i1/P4hb/Pikfyve/Fbxl2/Hsp90ab1/Mvb12a/Mx1/Rnasel/Bsg/Stom/Chmp7/Kpna6/Pi4ka/Anxa2/Cldn6/Notch1/Ppid/Ddx5/Pcbp…	143
GO:0070997	neuron death	238/7898	454/18112	8.11e-05	0.00140545	0.00103596	Hspd1/Prkci/Prdx3/Hyou1/Psen1/Prkcg/Adora1/Neo1/Tp53bp2/Pigt/Reg3b/Ache/Ddr2/Fyn/Chp1/Srpk2/Nsmf/Scn2a/Atf2/Polb/Slc1a1/Nampt/Jun/Ppp1r13b/Esr1/Axl/Gfral/Ndufs4/Grm7/Birc5/Zfp746/Atf4/Bcl2l11/Parp1/Casp7/Ncoa7/Cntfr/Cx3cl1/Fbxw7/Bace1/Hsf1/Epha7/Fgfr3/G6pd/Ilk/Gpx1/Angpt1/Ppp5c/Vps35/Cacna1a/Rilpl1/Nr4a2/Fmr1/Arrb2/Ppt1/Nupr1/Lancl1/Map3k11/Ascl1/Pak3/Arrb1/Map2k4/Snrk/Prnp/Ikbkb/Sigmar1/Nos1/Prd…	238
[truncated: 1,499 more rows]

## Sheet: GO_CC genelist
ID	Description	GeneRatio	BgRatio	pvalue	p.adjust	qvalue	geneID	Count
[truncated: 361 more rows]

[truncated: 4 more sheets: GO_MF genelist, sum_tpm, sum_fpkm, sum_count]
