# Supplementary material for: Coronin 2B deficiency induces nucleolar stress and neuronal apoptosis
Source: Cell Death Dis. 2024 Jun 27;15(6):457. doi: 10.1038/s41419-024-06852-x (PMC11211331; doi:10.1038/s41419-024-06852-x)
Supplement: Supplementary file 4 — Supplementary Table 3 [file 41419_2024_6852_MOESM4_ESM.xlsx]

## Sheet: Sheet1
	Result presented in	assay	output	subject, n=number of subjected used	Normality test result (Shapiro-Wilk,GraphPad prism)		F test to compare variances	Statistical test	p value	significant at the 0.05 level	# of stars *P<0.05; **P<0.01; ***P<0.001
	Figure 1B	Western blot	Coro 2B levels	Nuc, n=3	p= 0.54	cannot reject normality	p=0.07, equal Variances	Unpaired Student's t-test	0.01	Yes	*
				Cyto, n=3	p= 0.26
	Figure 1D	Western blot	Coro 2B levels	Hippo: Nuc, n=3	p= 0.62	cannot reject normality	p=0.12, equal Variances	Unpaired Student’s t-test	0.03	Yes	*
				Hippo: Cyto, n=3	p= 0.73
				Cortex: Nuc, n=3	p= 0.19	cannot reject normality	p=0.07, equal Variances	Unpaired Student's t-test	0.0341	Yes	*
				Cortex: Cyto, n=3	p= 0.17
	Figure 3E	Western blot	UBF levels	Input: scramble, n=3	p= 0.92	cannot reject normality	p=0.9, equal Variances	Unpaired Student’s t-test	0.9	no	ns
				Input: shCoro2B, n=3	p= 0.95
				IP: scramble, n=3	p= 0.16	cannot reject normality	p=0.11, equal Variances	Unpaired Student's t-test	0.007	Yes	**
				IP: shCoro2B, n=3	p= 0.33
	Figure 3G	Western blot	TAFI p110 levels	Input: scramble, n=3	p= 0.42	cannot reject normality	p=0.27, equal Variances	Unpaired Student’s t-test	0.7	no	ns
				Input: shCoro2B, n=3	p= 0.05
				IP: scramble, n=3	p= 0.4	cannot reject normality	p=0.77, equal Variances	Unpaired Student's t-test	0.02	Yes	*
				IP: shCoro2B, n=3	p= 0.56
	Figure 3I	q-PCR	UBF levels	H42: IgG，n=3	p= 0.03	reject normality		Mann-Whitney U-test	0.02	Yes	*
				H42：IP，n=3	p= 0.63
				H4: IgG，n=3	n=Invalid input data	reject normality		Mann-Whitney U-test	0.0001	Yes	***
				H4: IP，n=3	p= 0.01
				H8: IgG，n=3	p= 0.64	reject normality		Mann-Whitney U-test	0.0002	Yes	***
				H8: IP，n=3	p= 0.03
				H13: IgG，n=3	p= 0.04	reject normality		Mann-Whitney U-test	0.0035	Yes	**
				H13: IP，n=3	p= 0.17
	Figure 3J	Chip-PCR	UBF levels	H42: scramble，n=3	p= 0.25	cannot reject normality	p=0. 28, equal Variances	Unpaired Student's t-test	0.0008	Yes	***
				H42: shCoro2B, n=3	p= 0.64
				H4: scramble，n=3	p= 0.9	cannot reject normality	p=0. 14, equal Variances	Unpaired Student's t-test	0.035	Yes	*
				H4: shCoro2B, n=3	p=0.6
				H8: scramble，n=3	p= 0.63	cannot reject normality	p=0.85, equal Variances	Unpaired Student's t-test	0.02	Yes	*
				H8: shCoro2B, n=3	p= 0.99
				H13: scramble，n=3	p= 0.22	cannot reject normality	p=0.28, equal Variances	Unpaired Student's t-test	0.003	Yes	**
				H13: shCoro2B, n=3	p= 0.57
	Figure 4A	q-PCR	Coro 2B levels	scramble, n=3	p= 0.99	cannot reject normality	p=0.02, Unequal Variances	Unpaired t-test with Welch's correction	p<0.0001	Yes	***
				shCoro2B, n=3	p= 0.194
			45S Pre-rRNA	scramble, n=3	p= 0.24	cannot reject normality	p=0.0126, Unequal Variances	Unpaired t-test with Welch's correction	p<0.0001	Yes	***
				shCoro2B, n=3	p= 0.58
			28S-rRNA	scramble, n=3	p= 0.38	cannot reject normality	p=0.0057, Unequal Variances	Unpaired t-test with Welch's correction	p<0.0001	Yes	***
				shCoro2B, n=3	p= 0.85
			18S-rRNA	scramble, n=3	p= 0.43	cannot reject normality	p=0.0015, Unequal Variances	Unpaired t-test with Welch's correction	p<0.0001	Yes	***
				shCoro2B, n=3	p= 0.59
			5.8S-rRNA	scramble, n=3	p= 0.5	cannot reject normality	p=0.0266, Unequal Variances	Unpaired t-test with Welch's correction	p<0.0001	Yes	***
				shCoro2B, n=3	p= 0.8
	Figure 4C	fluorescence intensity	B23 level	scramble, n=20	p= 0.0003	reject normality		Mann-Whitney U-test	p<0.0001	Yes	***
				shCoro2B, n=20	p= 0.15
	Figure 4E	WB	puromycin	scramble, n=3	p= 0.49	cannot reject normality	p=0.97, equal Variances	Unpaired Student's t-test	0.03	Yes	*
				shCoro2B, n=3	p= 0.78
	Figure 5C	q-PCR	Nefh	scramble, n=3	p= 0.92	cannot reject normality	p<0.0001, Unequal Variances	Unpaired t-test with Welch's correction	p<0.0001	Yes	***
				shCoro2B, n=3	p= 0.42
			Wnt11	scramble, n=3	p= 0.52	cannot reject normality	p<0.0001, Unequal Variances	Unpaired t-test with Welch's correction	0.04	Yes	*
				shCoro2B, n=3	p= 0.2
			Gpx2	scramble, n=3	p= 0.16	cannot reject normality	p<0.0001, Unequal Variances	Unpaired t-test with Welch's correction	p<0.0001	Yes	***
				shCoro2B, n=3	p= 0.97
			Ndufa8	scramble, n=3	p= 0.85	cannot reject normality	p<0.0001, Unequal Variances	Unpaired t-test with Welch's correction	p<0.0001	Yes	***
				shCoro2B, n=3	p= 0.1
			Map2k	scramble, n=3	p= 0.1	cannot reject normality	p<0.0001, Unequal Variances	Unpaired t-test with Welch's correction	0.0038	Yes	**
				shCoro2B, n=3	p= 0.3
			Tnf	scramble, n=3	p= 0.53	cannot reject normality	p<0.0001, Unequal Variances	Unpaired t-test with Welch's correction	0.003	Yes	**
				shCoro2B, n=3	p= 0.35
			Nox4	scramble, n=3	p= 0.07	cannot reject normality	p<0.0001, Unequal Variances	Unpaired t-test with Welch's correction	0.03	Yes	*
				shCoro2B, n=3	p= 0.99
			pik3cd	scramble, n=3	p= 0.73	cannot reject normality	p<0.0001, Unequal Variances	Unpaired t-test with Welch's correction	0.04	Yes	*
				shCoro2B, n=3	p= 0.81
			Slc39a12	scramble, n=3	p= 0.65	cannot reject normality	p<0.0001, Unequal Variances	Unpaired t-test with Welch's correction	0.0002	Yes	***
				shCoro2B, n=3	p= 0.73
			Psen1	scramble, n=3	p= 0.36	cannot reject normality	p=0.01, Unequal Variances	Unpaired t-test with Welch's correction	p<0.0001	Yes	***
				shCoro2B, n=3	p= 0.79
			Dkc1	scramble, n=3	p= 0.43	cannot reject normality	p<0.0001,Unequal Variances	Unpaired t-test with Welch's correction	0.03	Yes	*
				shCoro2B, n=3	p= 0.9
			Gnl2	scramble, n=3	p= 0.43	cannot reject normality	p<0.0001, Unequal Variances	Unpaired t-test with Welch's correction	0.03	Yes	*
				shCoro2B, n=3	p= 0.27
			Rpp25	scramble, n=3	p= 0.76	cannot reject normality	p<0.0001, Unequal Variances	Unpaired t-test with Welch's correction	0.0012	Yes	**
				shCoro2B, n=3	p= 0.2
			Gnl3l	scramble, n=3	p= 0.06	cannot reject normality	p<0.0001, Unequal Variances	Unpaired t-test with Welch's correction	0.0039	Yes	**
				shCoro2B, n=3	p= 0.54
			Csnk2a1	scramble, n=3	p= 0.3	cannot reject normality	p=0.02, Unequal Variances	Unpaired t-test with Welch's correction	0.0021	Yes	**
				shCoro2B, n=3	p= 0.4
	Figure 5E	q-PCR	Thbs1	scramble, n=3	p= 0.51	cannot reject normality	p<0.0001, Unequal Variances	Unpaired t-test with Welch's correction	0.009	Yes	**
				shCoro2B, n=3	p= 0.34
			Gadd45b	scramble, n=3	p= 0.9	cannot reject normality	p=0.015, equal Variances	Unpaired t-test with Welch's correction	0.049	Yes	*
				shCoro2B, n=3	p= 0.2
			Ccnd3	scramble, n=3	p= 0.81	cannot reject normality	p=0.02, Unequal Variances	Unpaired t-test with Welch's correction	0.0003	Yes	***
				shCoro2B, n=3	p= 0.64
			Cdk1	scramble, n=3	p= 0.25	cannot reject normality	p<0.0001, Unequal Variances	Unpaired t-test with Welch's correction	p<0.0001	Yes	***
				shCoro2B, n=3	p= 0.45
			Sesn2	scramble, n=3	p= 0.2	cannot reject normality	p<0.0001, Unequal Variances	Unpaired t-test with Welch's correction	0.0002	Yes	***
				shCoro2B, n=3	p= 0.32
	Figure 6B	Western blot	p53 Level	scramble, n=3	p= 0.1	cannot reject normality	p=0.002, Unequal Variances	Unpaired t-test with Welch's correction	p<0.0001	Yes	***
				shCoro2B, n=3	p= 0.79
			puma level	scramble, n=3	p= 0.17	cannot reject normality	p=0.02, Unequal Variances	Unpaired t-test with Welch's correction	0.0041	Yes	**
				shCoro2B, n=3	p= 0.99
			Coro 2B levels	scramble, n=3	p= 0.12	cannot reject normality	p=0.019, Unequal Variances	Unpaired t-test with Welch's correction	p<0.0001	Yes	***
				shCoro2B, n=3	p= 0.68
	Figure 6D	Western blot	p53 Level	Nuc: scramble, n=3	p= 0.41	cannot reject normality	p=0.67, equal Variances	Unpaired Student's t-test	0.048	Yes	*
				Nuc: shCoro2B, n=3	p= 0.39
				Cyto: scramble, n=3	p= 0.64	cannot reject normality	p=0.6, equal Variances	Unpaired Student's t-test	0.56	no	ns
				Cyto: shCoro2B, n=3	p= 0.99
			puma, levels	Nuc: scramble, n=3	p= 0.11	cannot reject normality	p=0.42, equal Variances	Unpaired Student's t-test	0.33	no	ns
				Nuc: shCoro2B, n=3	p= 0.61
				Cyto: scramble, n=3	p= 0.73	cannot reject normality	p=0.35, equal Variances	Unpaired Student's t-test	0.0022	Yes	**
				Cyto: shCoro2B, n=3	p= 0.51
			Coro2B, level	Nuc: scramble, n=3	p= 0.21	cannot reject normality	p=0.58, equal Variances	Unpaired Student's t-test	0.0048	Yes	**
				Nuc: shCoro2B, n=3	p= 0.97
				Cyto: scramble, n=3	p= 0.53	cannot reject normality	p=0.08, equal Variances	Unpaired Student's t-test	0.2	no	ns
				Cyto: shCoro2B, n=3	p= 0.07
	Figure 6H	Western blot	Coro 2B levels	DMSO: scramble n=3	p= 0.42	cannot reject normality	p=0.01, Unequal Variances	Unpaired t-test with Welch's correction	p<0.0001	Yes	***
				DMSO: shCoro2B,n=3	p= 0.46
				MG132: scramble n=3	p= 0.62	cannot reject normality	p=0.015, Unequal Variances	Unpaired t-test with Welch's correction	0.0009	Yes	***
				MG132:shCoro2B, n=3	p= 0.36
	Figure 6I	Western blot	p53 levels	DMSO: scramble n=3	p= 0.39	cannot reject normality	p=0.0012, Unequal Variances	Unpaired t-test with Welch's correction	0.0057	Yes	**
				DMSO: shCoro2B, n=3	p= 0.37
				MG132: scramble n=3	p= 0.21	cannot reject normality	p=0.009, Unequal Variances	Unpaired t-test with Welch's correction	0.8	no	ns
				MG132: shCoro2B, n=3	p= 0.2
	Figure 7B	Western blot	MDM2 Level	scramble, n=3	p= 0.64	cannot reject normality	p=0.2, equal Variances	Unpaired Student's t-test	0.002	Yes	**
				shCoro2B, n=3	p= 0.89
			p-MDM2 level	scramble, n=3	p= 0.7	cannot reject normality	p=0.17, equal Variances	Unpaired Student's t-test	0.03	Yes	*
				shCoro2B, n=3	p= 0.68
			Coro 2B levels	scramble, n=3	p= 0.24	cannot reject normality	p=0.09, equal Variances	Unpaired Student's t-test	0.0008	Yes	***
				shCoro2B, n=3	p= 0.46
	Figure 7D	Western blot	MDM2 Level	Nuc: scramble, n=3	p=0.03	reject normality		Mann-Whitney U-test	0.003	Yes	**
				Nuc: shCoro2B, n=3	p= 0.67
				Cyto: scramble, n=3	n=invalid input data	reject normality		Mann-Whitney U-test	0.9999	no	ns
				Cyto: shCoro2B, n=3	n=invalid input data
			p-MDM2 levels	Nuc: scramble, n=3	n=invalid input data	reject normality		Mann-Whitney U-test	0.53	no	ns
				Nuc: shCoro2B, n=3	p=0.04,
				Cyto: scramble, n=3	p=0.54,	reject normality		Mann-Whitney U-test	0.38	no	ns
				Cyto: shCoro2B, n=3	p=0.68,
				Nuc: shCoro2B, n=3	p=0.04,	reject normality		Mann-Whitney U-test	0.04	Yes	*
				Cyto: shCoro2B, n=3	p=0.68,
			Coro2B, level	Nuc: scramble, n=3	p= 0.96	reject normality		Mann-Whitney U-test	0.0009	Yes	***
				Nuc: shCoro2B, n=3	p= 0.02
				Cyto: scramble, n=3	p= 0.02	reject normality		Mann-Whitney U-test	0.4	no	ns
				Cyto: shCoro2B, n=3	p= 0.04
	Figure 8B	fluorescence intensity	Cleaved-caspase3 level	scramble, n=30	n=invalid input data	reject normality		Mann-Whitney U-test	p<0.0001	Yes	***
				shCoro2B, n=30	p= 0.15
	Figure 8D	fluorescence intensity	TUNEL level	scramble, n=30	n=invalid input data	reject normality		Mann-Whitney U-test	p<0.0001	Yes	***
				shCoro2B, n=30	p= 0.07
	Figure 8G	Western blot	Coro2B Level	scramble, n=3	p= 0.87	cannot reject normality	p=0.13, equal Variances	Unpaired Student's t-test	0.0005	Yes	***
				shCoro2B, n=3	p= 0.78
			Cleaved-caspase3 level	scramble, n=3	p= 0.46	cannot reject normality	p=0.08, equal Variances	Unpaired Student's t-test	0.012	Yes	*
				shCoro2B, n=3	p= 0.38
			phos-His H2A.X Level	scramble, n=3	p= 0.51	cannot reject normality	p=0.1, equal Variances	Unpaired Student's t-test	0.04	Yes	*
				shCoro2B, n=3	p= 0.81
			Bcl-2 Level	scramble, n=3	p= 0.21	cannot reject normality	p=0.2, equal Variances	Unpaired Student's t-test	0.0008	Yes	***
				shCoro2B, n=3	p= 0.88
	Supplementary Figure 3A	Western blot	Coro2B Level	scramble, n=3	p=0.879	cannot reject normality	p=0.13, equal Variances	Unpaired Student's t-test	0.0003	Yes	***
				shCoro2B, n=3	p= 0.98
	Supplementary Figure 4A	Chip-PCR	UBF levels	H42: IgG，n=3	p=0.03,	reject normality		Mann-Whitney U-test	0.02	Yes	*
				H42: IP:UBF, n=3	p=0.63,
				H45: IgG, n=3	p=0.04	reject normality		Mann-Whitney U-test	0.1123	no	ns
				H45: IP:UBF, n=3	p=0.86
				H1: IgG，n=3	p=0.42	reject normality		Mann-Whitney U-test	0.86	no	ns
				H1: IP:UBF, n=3	p=0.03
				H4: IgG，n=3	n=Invalid input data	reject normality		Mann-Whitney U-test	0.0001	Yes	***
				H4: IP:UBF, n=3	p=0.01
				H8: IgG，n=3	p=0.64,	reject normality		Mann-Whitney U-test	0.0002	Yes	***
				H8: IP:UBF, n=3	p=0.03,
				H13: IgG，n=3	p=0.04	reject normality		Mann-Whitney U-test	0.0035	Yes	**
				H13: IP:UBF, n=3	p=0.17,
				H15: IgG，n=3	p=0.55,	reject normality		Mann-Whitney U-test	0.4046	no	ns
				H15: IP:UBF, n=3	p=0.015
				H18: IgG，n=3	p=0.01	reject normality		Mann-Whitney U-test	0.1731	no	ns
				H18: IP:UBF, n=3	p=0.36
				H34: IgG，n=3	p=0.017	reject normality		Mann-Whitney U-test	0.53	no	ns
				H34: IP:UBF, n=3	p=0.99,
	Supplementary Figure 4B	Chip-PCR	UBF levels	H42: scramble，n=3	p=0.25,	cannot reject normality	p=0. 28, equal Variances	Unpaired Student's t-test	0.0008	Yes	***
				H42: shCoro2B, n=3	p=0.64,
				H45: scramble，n=3	p=0.05	cannot reject normality	p=0.21, equal Variances	Unpaired Student's t-test	0.77	no	ns
				H45: shCoro2B, n=3	p=0.16
				H1: scramble，n=3	p=0.99	cannot reject normality	p=0.34 equal Variances	Unpaired Student's t-test	0.9947	no	ns
				H1: shCoro2B, n=3	p=0.19
				H4: scramble，n=3	p=0.9	cannot reject normality	p=0.14, equal Variances	Unpaired Student's t-test	0.035	Yes	*
				H4: shCoro2B, n=3	p=0.6
				H8: scramble，n=3	p=0.63	cannot reject normality	p=0.85, equal Variances	Unpaired Student's t-test	0.02	Yes	*
				H8: shCoro2B, n=3	p=0.99,
				H13: scramble，n=3	p=0.22	cannot reject normality	p=0.28, equal Variances	Unpaired Student's t-test	0.003	Yes	**
				H13: shCoro2B, n=3	p=0.57,
				H15: scramble，n=3	p=0.2,	cannot reject normality	p=0.34, equal Variances	Unpaired Student's t-test	0.8	no	ns
				H15: shCoro2B, n=3	p=0.82,
				H18: scramble，n=3	p=0.7	cannot reject normality	p=0.5, equal Variances	Unpaired Student's t-test	p>0.9999	no	ns
				H18: shCoro2B, n=3	p=0.13
				H34: scramble，n=3	p=0.94	cannot reject normality	p=0.28, equal Variances	Unpaired Student's t-test	0.8	no	ns
				H34: shCoro2B, n=3	p=0.17,
	Supplementary Figure 7	q-PCR	p53 Level	scramble, n=3	p=0.54	cannot reject normality	p=0.31, equal Variances	Unpaired Student's t-test	0.5957	no	ns
				shCoro2B, n=3	p=0.7533
